# Supplementary material for: Comorbidity Networks in Cardiovascular Diseases
Source: Front Physiol. 2020 Aug 28;11:1009. doi: 10.3389/fphys.2020.01009 (PMC7485389; doi:10.3389/fphys.2020.01009)
Supplement: Supplementary file 1 [file Data_Sheet_1.ZIP]

Archive with 24 entries (23 files):
- Supp_Datasheet_1_Network_interactions/
- __MACOSX/._Supp_Datasheet_1_Network_interactions
- Supp_Datasheet_1_Network_interactions/ComNet20.csv
- __MACOSX/Supp_Datasheet_1_Network_interactions/._ComNet20.csv
- Supp_Datasheet_1_Network_interactions/ComNet100.csv
- __MACOSX/Supp_Datasheet_1_Network_interactions/._ComNet100.csv
- Supp_Datasheet_1_Network_interactions/ComNet30.csv
- __MACOSX/Supp_Datasheet_1_Network_interactions/._ComNet30.csv
- Supp_Datasheet_1_Network_interactions/ComNet80.csv
- __MACOSX/Supp_Datasheet_1_Network_interactions/._ComNet80.csv
- Supp_Datasheet_1_Network_interactions/ComNet40.csv
- __MACOSX/Supp_Datasheet_1_Network_interactions/._ComNet40.csv
- Supp_Datasheet_1_Network_interactions/ComNet50.csv
- __MACOSX/Supp_Datasheet_1_Network_interactions/._ComNet50.csv
- Supp_Datasheet_1_Network_interactions/ComNet90.csv
- __MACOSX/Supp_Datasheet_1_Network_interactions/._ComNet90.csv
- Supp_Datasheet_1_Network_interactions/ComNet60.csv
- __MACOSX/Supp_Datasheet_1_Network_interactions/._ComNet60.csv
- Supp_Datasheet_1_Network_interactions/ComNet70.csv
- __MACOSX/Supp_Datasheet_1_Network_interactions/._ComNet70.csv
- Supp_Datasheet_1_Network_interactions/ComNet_all.csv
- __MACOSX/Supp_Datasheet_1_Network_interactions/._ComNet_all.csv
- Supp_Datasheet_1_Network_interactions/ComNet10.csv
- __MACOSX/Supp_Datasheet_1_Network_interactions/._ComNet10.csv
