# Supplementary material for: Comorbidity Networks in Cardiovascular Diseases
Source: Front Physiol. 2020 Aug 28;11:1009. doi: 10.3389/fphys.2020.01009 (PMC7485389; doi:10.3389/fphys.2020.01009)
Supplement: Supplementary file 1 [file Data_Sheet_1.ZIP › Supp_Datasheet_1_Network_interactions/ComNet20.csv]

Q22.4	Q24.8
Q20.3	Q24.8
Q21.1	Q24.8
Z01.7	Q24.8
Q24.8	Q22.4
Q20.3	Q22.4
Q21.1	Q22.4
Z01.7	Q22.4
Q24.8	Q20.3
Q22.4	Q20.3
Q21.1	Q20.3
Z01.7	Q20.3
Q24.8	Q21.1
Q22.4	Q21.1
Q20.3	Q21.1
Z01.7	Q21.1
Q24.8	Z01.7
Q22.4	Z01.7
Q20.3	Z01.7
Q21.1	Z01.7
Q25.0	Q24.8
Y83.1	Q24.8
I27.2	Q24.8
Q24.8	Q25.0
Y83.1	Q25.0
I27.2	Q25.0
Z01.7	Q25.0
Q24.8	Y83.1
Q25.0	Y83.1
I27.2	Y83.1
Z01.7	Y83.1
Q24.8	I27.2
Q25.0	I27.2
Y83.1	I27.2
Z01.7	I27.2
Q25.0	Z01.7
Y83.1	Z01.7
I27.2	Z01.7
I49.8	G90.9
Z01.7	G90.9
G90.9	I49.8
Z01.7	I49.8
G90.9	Z01.7
I49.8	Z01.7
Q21.0	Q24.8
J18.9	Q24.8
I27.0	Q24.8
Q24.8	Q21.0
J18.9	Q21.0
I27.0	Q21.0
Z01.7	Q21.0
Q24.8	J18.9
Q21.0	J18.9
I27.0	J18.9
Z01.7	J18.9
Q24.8	I27.0
Q21.0	I27.0
J18.9	I27.0
Z01.7	I27.0
Q21.0	Z01.7
J18.9	Z01.7
I27.0	Z01.7
I27.8	Q24.8
Q25.0	Q21.0
I27.8	Q21.0
Q21.0	Q25.0
I27.8	Q25.0
Q24.8	I27.8
Q21.0	I27.8
Q25.0	I27.8
Z01.7	I27.8
I27.8	Z01.7
I49.8	Q24.8
I49.8	Q25.0
I49.8	Y83.1
Q24.8	I49.8
Q25.0	I49.8
Y83.1	I49.8
Q24.2	Q24.8
I87.1	Q24.8
Q24.8	Q24.2
I87.1	Q24.2
Y83.1	Q24.2
Z01.7	Q24.2
Q24.8	I87.1
Q24.2	I87.1
Y83.1	I87.1
Z01.7	I87.1
Q24.2	Y83.1
I87.1	Y83.1
Q24.2	Z01.7
I87.1	Z01.7
Q21.1	I27.0
I45.1	I27.0
I50.9	I27.0
I27.0	Q21.1
I45.1	Q21.1
I50.9	Q21.1
I27.0	I45.1
Q21.1	I45.1
I50.9	I45.1
Z01.7	I45.1
I27.0	I50.9
Q21.1	I50.9
I45.1	I50.9
Z01.7	I50.9
I45.1	Z01.7
I50.9	Z01.7
Q23.0	Q24.8
Q23.1	Q24.8
Q24.8	Q23.0
Q23.1	Q23.0
Y83.1	Q23.0
Z01.7	Q23.0
Q24.8	Q23.1
Q23.0	Q23.1
Y83.1	Q23.1
Z01.7	Q23.1
Q23.0	Y83.1
Q23.1	Y83.1
Q23.0	Z01.7
Q23.1	Z01.7
Q25.1	Q24.8
Q24.8	Q25.1
Y83.1	Q25.1
I49.8	Q25.1
Z01.7	Q25.1
Q25.1	Y83.1
Q25.1	I49.8
Q25.1	Z01.7
I45.1	Q24.8
Y83.1	Q21.1
Q21.1	Y83.1
I45.1	Y83.1
Q24.8	I45.1
Y83.1	I45.1
Q21.2	Q24.8
Q24.8	Q21.2
Q21.1	Q21.2
I27.0	Q21.2
Z01.7	Q21.2
Q21.2	Q21.1
Q21.2	I27.0
Q21.2	Z01.7
I27.0	Q25.0
I27.0	Y83.1
Q25.0	I27.0
Y83.1	I27.0
I49.8	I47.1
I47.1	I49.8
Q24.0	Q24.8
B20.6	Q24.8
Q24.8	Q24.0
B20.6	Q24.0
Z01.7	Q24.0
Q24.8	B20.6
Q24.0	B20.6
Z01.7	B20.6
Q24.0	Z01.7
B20.6	Z01.7
Q22.0	Q24.8
Z95.2	Q24.8
Z95.5	Q24.8
Q24.8	Q22.0
Z95.2	Q22.0
Z95.5	Q22.0
Z01.7	Q22.0
Q24.8	Z95.2
Q22.0	Z95.2
Z95.5	Z95.2
Z01.7	Z95.2
Q24.8	Z95.5
Q22.0	Z95.5
Z95.2	Z95.5
Z01.7	Z95.5
Q22.0	Z01.7
Z95.2	Z01.7
Z95.5	Z01.7
I27.2	Q21.0
I49.8	Q21.0
Q21.0	I27.2
I49.8	I27.2
Q21.0	I49.8
I27.2	I49.8
Q26.1	Q24.8
Q23.1	Q25.0
Q26.1	Q25.0
Q25.0	Q23.1
Q26.1	Q23.1
Q24.8	Q26.1
Q25.0	Q26.1
Q23.1	Q26.1
Z01.7	Q26.1
Q26.1	Z01.7
I31.3	Q24.8
E03.1	Q24.8
Q90.9	Q24.8
Q24.8	I31.3
E03.1	I31.3
Q90.9	I31.3
Z01.7	I31.3
Q24.8	E03.1
I31.3	E03.1
Q90.9	E03.1
Z01.7	E03.1
Q24.8	Q90.9
I31.3	Q90.9
E03.1	Q90.9
Z01.7	Q90.9
I31.3	Z01.7
E03.1	Z01.7
Q90.9	Z01.7
Q26.3	Q24.8
Q24.8	Q26.3
I45.1	Q26.3
I49.8	Q26.3
Z01.7	Q26.3
Q26.3	I45.1
I49.8	I45.1
Q26.3	I49.8
I45.1	I49.8
Q26.3	Z01.7
R57.0	Q24.8
Q21.2	Q22.4
Z95.5	Q22.4
R57.0	Q22.4
Q22.4	Q21.2
Z95.5	Q21.2
R57.0	Q21.2
Q22.4	Z95.5
Q21.2	Z95.5
R57.0	Z95.5
Q24.8	R57.0
Q22.4	R57.0
Q21.2	R57.0
Z95.5	R57.0
I50.9	Q24.8
L08.8	Q24.8
I50.9	Q22.4
L08.8	Q22.4
Q24.8	I50.9
Q22.4	I50.9
L08.8	I50.9
Q24.8	L08.8
Q22.4	L08.8
I50.9	L08.8
Z01.7	L08.8
L08.8	Z01.7
R50.9	Q24.8
R50.9	Q22.4
R50.9	I50.9
Q24.8	R50.9
Q22.4	R50.9
I50.9	R50.9
Z01.7	R50.9
R50.9	Z01.7
Q25.0	Q21.2
Q21.2	Q25.0
Q21.1	Q21.0
Q21.1	Q25.0
Q21.0	Q21.1
Q25.0	Q21.1
Z95.8	Q24.8
I28.8	Q24.8
Z95.8	Q20.3
I28.8	Q20.3
Q24.8	Z95.8
Q20.3	Z95.8
I28.8	Z95.8
Z01.7	Z95.8
Q24.8	I28.8
Q20.3	I28.8
Z95.8	I28.8
Z01.7	I28.8
Z95.8	Z01.7
I28.8	Z01.7
Q21.3	Q24.8
Q24.8	Q21.3
Q21.1	Q21.3
Z95.5	Q21.3
Z01.7	Q21.3
Q21.3	Q21.1
Z95.5	Q21.1
Q21.3	Z95.5
Q21.1	Z95.5
Q21.3	Z01.7
Q22.1	Q24.8
Q24.8	Q22.1
Z95.2	Q22.1
Y83.1	Q22.1
Z01.7	Q22.1
Q22.1	Z95.2
Y83.1	Z95.2
Q22.1	Y83.1
Z95.2	Y83.1
Q22.1	Z01.7
I15.9	Q24.8
I15.9	Q25.1
I15.9	Y83.1
Q24.8	I15.9
Q25.1	I15.9
Y83.1	I15.9
Z01.7	I15.9
I15.9	Z01.7
G41.0	Z03.8
I49.8	Z03.8
Z03.8	G41.0
I49.8	G41.0
Z03.8	I49.8
G41.0	I49.8
Q24.6	Q24.8
I44.2	Q24.8
Q24.8	Q24.6
I44.2	Q24.6
I50.9	Q24.6
Z01.7	Q24.6
Q24.8	I44.2
Q24.6	I44.2
I50.9	I44.2
Z01.7	I44.2
Q24.6	I50.9
I44.2	I50.9
Q24.6	Z01.7
I44.2	Z01.7
Q22.1	Q21.1
I49.8	Q21.1
Q21.1	Q22.1
I49.8	Q22.1
Q21.1	I49.8
Q22.1	I49.8
I45.1	Q21.3
I49.8	Q21.3
Q21.3	I45.1
Z95.5	I45.1
I45.1	Z95.5
I49.8	Z95.5
Q21.3	I49.8
Z95.5	I49.8
Q25.5	Q24.8
Q25.4	Q24.8
Q25.5	Q21.3
Q25.4	Q21.3
Q24.8	Q25.5
Q21.3	Q25.5
Q25.4	Q25.5
Z01.7	Q25.5
Q24.8	Q25.4
Q21.3	Q25.4
Q25.5	Q25.4
Z01.7	Q25.4
Q25.5	Z01.7
Q25.4	Z01.7
Z95.0	Q24.6
Z45.0	Q24.6
Z03.5	Q24.6
I49.8	Q24.6
Q24.6	Z95.0
Z45.0	Z95.0
Z03.5	Z95.0
I49.8	Z95.0
Q24.6	Z45.0
Z95.0	Z45.0
Z03.5	Z45.0
I49.8	Z45.0
Q24.6	Z03.5
Z95.0	Z03.5
Z45.0	Z03.5
I49.8	Z03.5
Q24.6	I49.8
Z95.0	I49.8
Z45.0	I49.8
Z03.5	I49.8
Q22.3	Q24.8
Q21.0	Q21.3
Q22.3	Q21.3
Q21.3	Q21.0
Q22.3	Q21.0
Q24.8	Q22.3
Q21.3	Q22.3
Q21.0	Q22.3
Z01.7	Q22.3
Q22.3	Z01.7
Q25.6	Q24.8
Q25.6	Q22.0
Z95.8	Q22.0
Q24.8	Q25.6
Q22.0	Q25.6
Z95.8	Q25.6
Z01.7	Q25.6
Q22.0	Z95.8
Q25.6	Z95.8
Q25.6	Z01.7
I49.8	Q23.0
Q23.0	I49.8
G90.9	I45.8
R55.X	I45.8
I49.8	I45.8
Z01.7	I45.8
I45.8	G90.9
R55.X	G90.9
I45.8	R55.X
G90.9	R55.X
I49.8	R55.X
Z01.7	R55.X
I45.8	I49.8
R55.X	I49.8
I45.8	Z01.7
R55.X	Z01.7
Q21.1	Q24.6
I27.2	Q24.6
Q24.6	Q21.1
I27.2	Q21.1
Q24.6	I27.2
Q21.1	I27.2
I50.9	G90.9
G90.9	I50.9
I49.8	I50.9
I50.9	I49.8
Q22.1	Q22.0
Q22.0	Q22.1
Q20.5	Q24.8
Q20.2	Q24.8
Q23.3	Q24.8
Q24.8	Q20.5
Q20.2	Q20.5
Q23.3	Q20.5
Z01.7	Q20.5
Q24.8	Q20.2
Q20.5	Q20.2
Q23.3	Q20.2
Z01.7	Q20.2
Q24.8	Q23.3
Q20.5	Q23.3
Q20.2	Q23.3
Z01.7	Q23.3
Q20.5	Z01.7
Q20.2	Z01.7
Q23.3	Z01.7
I47.2	I42.4
I50.9	I42.4
Z01.7	I42.4
I42.4	I47.2
I50.9	I47.2
Z01.7	I47.2
I42.4	I50.9
I47.2	I50.9
I42.4	Z01.7
I47.2	Z01.7
Q24.3	Q24.8
Q24.3	Q21.3
Q24.8	Q24.3
Q21.3	Q24.3
Z95.5	Q24.3
Z01.7	Q24.3
Q24.3	Z95.5
Q24.3	Z01.7
Q21.1	Q24.0
Q21.2	Q24.0
Q24.0	Q21.1
Q24.0	Q21.2
Z01.7	I47.1
I47.1	Z01.7
I49.8	I42.4
I49.8	I47.2
I42.4	I49.8
I47.2	I49.8
Q21.0	Q22.4
Q21.0	Q21.2
Q22.4	Q21.0
Q21.2	Q21.0
R57.0	Q21.0
Q21.0	R57.0
I42.4	Q24.8
Q24.8	I42.4
Q23.3	I42.4
I42.4	Q23.3
I49.8	Q23.3
Q23.3	I49.8
I50.9	I45.6
I49.8	I45.6
Z01.7	I45.6
I45.6	I50.9
I45.6	I49.8
I45.6	Z01.7
I44.0	Q24.8
I42.4	Q22.1
I44.0	Q22.1
Q22.1	I42.4
I44.0	I42.4
Q24.8	I44.0
Q22.1	I44.0
I42.4	I44.0
Z01.7	I44.0
I44.0	Z01.7
Q21.0	Q25.5
Q25.6	Q25.5
Q25.5	Q21.0
Q25.6	Q21.0
Q25.5	Q25.6
Q21.0	Q25.6
Q21.0	Q22.0
Q25.5	Q22.0
Q22.0	Q21.0
Q22.0	Q25.5
Q21.0	Q20.3
Q25.0	Q20.3
Q20.3	Q21.0
Q20.3	Q25.0
Q22.5	Q24.8
Q22.8	Q24.8
Q24.8	Q22.5
Q21.1	Q22.5
Q22.8	Q22.5
R57.0	Q22.5
Q22.5	Q21.1
Q22.8	Q21.1
R57.0	Q21.1
Q24.8	Q22.8
Q22.5	Q22.8
Q21.1	Q22.8
R57.0	Q22.8
Q22.5	R57.0
Q21.1	R57.0
Q22.8	R57.0
Q20.0	Q24.8
Q24.8	Q20.0
Q21.0	Q20.0
I49.8	Q20.0
Z01.7	Q20.0
Q20.0	Q21.0
Q20.0	I49.8
Q20.0	Z01.7
Q20.1	Q24.8
Q20.1	Q24.3
Q21.1	Q24.3
Q24.8	Q20.1
Q24.3	Q20.1
Q21.1	Q20.1
Z01.7	Q20.1
Q24.3	Q21.1
Q20.1	Q21.1
Q20.1	Z01.7
T82.1	I49.5
Z95.0	I49.5
Z45.0	I49.5
Z01.7	I49.5
I49.5	T82.1
Z95.0	T82.1
Z45.0	T82.1
Z01.7	T82.1
I49.5	Z95.0
T82.1	Z95.0
Z01.7	Z95.0
I49.5	Z45.0
T82.1	Z45.0
Z01.7	Z45.0
I49.5	Z01.7
T82.1	Z01.7
Z95.0	Z01.7
Z45.0	Z01.7
Q27.8	Q24.8
Q27.8	Q21.0
Q27.8	Q21.1
Q24.8	Q27.8
Q21.0	Q27.8
Q21.1	Q27.8
Z01.7	Q27.8
Q27.8	Z01.7
I50.9	Q25.0
Q25.0	I50.9
I49.8	Q21.2
Q21.2	I49.8
I49.5	Q24.8
Z95.8	Q21.0
I49.5	Q21.0
Q21.0	Z95.8
I49.5	Z95.8
Q24.8	I49.5
Q21.0	I49.5
Z95.8	I49.5
Q25.7	Q24.8
Q24.8	Q25.7
Q27.8	Q25.7
I49.8	Q25.7
Z01.7	Q25.7
Q25.7	Q27.8
I49.8	Q27.8
Q25.7	I49.8
Q27.8	I49.8
Q25.7	Z01.7
Z95.8	Q25.7
Z95.8	Q27.8
Q25.7	Z95.8
Q27.8	Z95.8
Q25.0	Q25.1
Q25.1	Q25.0
Q24.4	Q24.8
Q24.8	Q24.4
I49.8	Q24.4
Z01.7	Q24.4
Q24.4	I49.8
Q24.4	Z01.7
T82.0	Q24.8
Z95.2	Q23.3
T82.0	Q23.3
Q23.3	Z95.2
T82.0	Z95.2
Q24.8	T82.0
Q23.3	T82.0
Z95.2	T82.0
Z01.7	T82.0
T82.0	Z01.7
I49.8	Q20.3
Q20.3	I49.8
Q67.5	Q24.8
Q67.5	Q21.0
Q67.5	I27.0
Q24.8	Q67.5
Q21.0	Q67.5
I27.0	Q67.5
Z01.7	Q67.5
Q67.5	Z01.7
Q23.3	Q23.1
Q22.8	Q23.1
Q23.1	Q23.3
Q22.8	Q23.3
Q23.1	Q22.8
Q23.3	Q22.8
Z01.7	Q22.8
Q22.8	Z01.7
Q20.8	Q24.8
Q20.8	Q21.2
Q25.5	Q21.2
Q24.8	Q20.8
Q21.2	Q20.8
Q25.5	Q20.8
Z01.7	Q20.8
Q21.2	Q25.5
Q20.8	Q25.5
Q20.8	Z01.7
Q26.2	Q24.8
Q25.3	Q24.8
Q24.8	Q26.2
Q25.3	Q26.2
Q21.1	Q26.2
Z01.7	Q26.2
Q24.8	Q25.3
Q26.2	Q25.3
Q21.1	Q25.3
Z01.7	Q25.3
Q26.2	Q21.1
Q25.3	Q21.1
Q26.2	Z01.7
Q25.3	Z01.7
I44.2	Q25.6
Q20.8	Q25.6
Q25.6	I44.2
Q20.8	I44.2
Q25.6	Q20.8
I44.2	Q20.8
I49.0	Q24.8
I49.0	Q21.2
Q90.9	Q21.2
I49.0	I27.0
Q90.9	I27.0
Q24.8	I49.0
Q21.2	I49.0
I27.0	I49.0
Q90.9	I49.0
Q21.2	Q90.9
I27.0	Q90.9
I49.0	Q90.9
Q25.0	Q26.2
I27.0	Q26.2
I49.8	Q26.2
Q26.2	Q25.0
Q26.2	I27.0
I49.8	I27.0
Q26.2	I49.8
I27.0	I49.8
I45.6	Q24.8
Q24.8	I45.6
Q26.1	Q26.2
Q21.0	Q26.2
Q26.2	Q26.1
Q21.0	Q26.1
Q26.2	Q21.0
Q26.1	Q21.0
I47.1	Q22.5
I49.8	Q22.5
Z01.7	Q22.5
I47.1	Q21.1
Q22.5	I47.1
Q21.1	I47.1
Q22.5	I49.8
Q22.5	Z01.7
Q26.1	I27.0
I27.0	Q26.1
I48.X	Q24.8
Z95.5	Q23.3
I48.X	Q23.3
Q23.3	Z95.5
I48.X	Z95.5
Q24.8	I48.X
Q23.3	I48.X
Z95.5	I48.X
I49.8	I48.X
I48.X	I49.8
I49.1	Q24.8
E74.0	Q24.8
I49.1	Q23.3
E74.0	Q23.3
Q24.8	I49.1
Q23.3	I49.1
E74.0	I49.1
Z01.7	I49.1
Q24.8	E74.0
Q23.3	E74.0
I49.1	E74.0
Z01.7	E74.0
I49.1	Z01.7
E74.0	Z01.7
G40.9	Q24.8
Z45.0	Q24.8
Q24.8	G40.9
E74.0	G40.9
Z45.0	G40.9
Z01.7	G40.9
G40.9	E74.0
Z45.0	E74.0
Q24.8	Z45.0
G40.9	Z45.0
E74.0	Z45.0
G40.9	Z01.7
Q22.1	Q21.0
Q21.0	Q22.1
I31.3	I40.9
I49.8	I40.9
Z01.7	I40.9
I40.9	I31.3
I49.8	I31.3
I40.9	I49.8
I31.3	I49.8
I40.9	Z01.7
Q20.3	Q20.5
Q22.1	Q20.5
Q20.5	Q20.3
Q22.1	Q20.3
Q20.5	Q22.1
Q20.3	Q22.1
I46.1	Q24.8
I31.3	Q26.2
I46.1	Q26.2
I31.3	Q21.1
I46.1	Q21.1
Q26.2	I31.3
Q21.1	I31.3
I46.1	I31.3
Q24.8	I46.1
Q26.2	I46.1
Q21.1	I46.1
I31.3	I46.1
T82.8	Q24.8
T82.8	Q25.6
T82.8	Z95.8
Q24.8	T82.8
Q25.6	T82.8
Z95.8	T82.8
Z01.7	T82.8
T82.8	Z01.7
I33.0	Q24.8
I67.7	Q24.8
I33.0	Q23.1
I67.7	Q23.1
Q24.8	I33.0
Q23.1	I33.0
I67.7	I33.0
Z01.7	I33.0
Q24.8	I67.7
Q23.1	I67.7
I33.0	I67.7
Z01.7	I67.7
I33.0	Z01.7
I67.7	Z01.7
T82.1	Q24.8
T82.1	Q23.3
T82.1	E74.0
Q24.8	T82.1
Q23.3	T82.1
E74.0	T82.1
Q21.0	Q20.1
Q26.1	Q20.1
Q20.1	Q21.0
Q20.1	Q26.1
Q25.4	Q22.0
Q25.4	Q21.0
Q22.0	Q25.4
Q21.0	Q25.4
J18.1	Q24.8
J18.1	Q21.2
J18.1	I27.0
Q24.8	J18.1
Q21.2	J18.1
I27.0	J18.1
Z01.7	J18.1
J18.1	Z01.7
Q24.4	Q23.0
Z95.5	Q23.0
Q23.0	Q24.4
Z95.5	Q24.4
Q23.0	Z95.5
Q24.4	Z95.5
I50.9	I49.3
I49.8	I49.3
Z01.7	I49.3
I49.3	I50.9
I49.3	I49.8
I49.3	Z01.7
J93.1	Q24.8
Q21.0	Q24.3
J93.1	Q24.3
Q24.3	Q21.0
J93.1	Q21.0
Q24.8	J93.1
Q24.3	J93.1
Q21.0	J93.1
Z01.7	J93.1
J93.1	Z01.7
Q20.4	Q24.8
Q24.1	Q24.8
Q24.8	Q20.4
Q20.3	Q20.4
Q24.1	Q20.4
Z01.7	Q20.4
Q20.4	Q20.3
Q24.1	Q20.3
Q24.8	Q24.1
Q20.4	Q24.1
Q20.3	Q24.1
Z01.7	Q24.1
Q20.4	Z01.7
Q24.1	Z01.7
Q22.1	Q26.3
Q26.3	Q22.1
Q25.3	Q25.1
Z95.5	Q25.1
Q25.1	Q25.3
Z95.5	Q25.3
Q25.1	Z95.5
Q25.3	Z95.5
Q25.4	Q21.2
Q25.1	Q21.2
Q21.2	Q25.4
Q25.1	Q25.4
Q21.2	Q25.1
Q25.4	Q25.1
I49.8	Q22.4
Q22.4	I49.8
Q22.1	Q21.3
Q21.3	Q22.1
I45.1	Q22.1
Q22.1	I45.1
I97.1	Q24.8
I97.1	Q22.5
I46.1	Q22.5
I97.1	Q21.1
Q24.8	I97.1
Q22.5	I97.1
Q21.1	I97.1
I46.1	I97.1
Q22.5	I46.1
I97.1	I46.1
A41.9	Q24.8
A41.9	Q22.0
A41.9	Q21.0
A41.9	Q25.4
Q24.8	A41.9
Q22.0	A41.9
Q21.0	A41.9
Q25.4	A41.9
I44.0	Q25.1
I44.0	Y83.1
Q25.1	I44.0
Y83.1	I44.0
Y83.1	Q21.0
Q21.0	Y83.1
Q23.2	Q24.8
Q23.2	Q24.4
Q24.8	Q23.2
Q24.4	Q23.2
I49.8	Q23.2
Z01.7	Q23.2
Q23.2	I49.8
Q23.2	Z01.7
P28.4	Q24.8
P28.4	Q20.3
P28.4	Z95.8
Q24.8	P28.4
Q20.3	P28.4
Z95.8	P28.4
Z01.7	P28.4
P28.4	Z01.7
I50.9	Y83.1
Y83.1	I50.9
I50.9	I47.1
I47.1	I50.9
Q25.6	Q21.3
Y83.1	Q21.3
Q21.3	Q25.6
Y83.1	Q25.6
Q21.3	Y83.1
Q25.6	Y83.1
J18.9	Q25.0
Q25.0	J18.9
Q26.1	Q21.1
I44.2	Q21.1
Q21.1	Q26.1
I44.2	Q26.1
Q21.1	I44.2
Q26.1	I44.2
Q22.2	Q24.8
Q24.8	Q22.2
I49.8	Q22.2
Z01.7	Q22.2
Q22.2	I49.8
Q22.2	Z01.7
Q87.1	Q24.8
Q87.1	Q22.1
Q87.1	Q21.1
Q24.8	Q87.1
Q22.1	Q87.1
Q21.1	Q87.1
Z01.7	Q87.1
Q87.1	Z01.7
I50.9	Q22.5
Q22.5	I50.9
I42.0	Q24.8
I50.1	Q24.8
Q24.8	I42.0
I50.1	I42.0
I49.8	I42.0
Z01.7	I42.0
Q24.8	I50.1
I42.0	I50.1
I49.8	I50.1
Z01.7	I50.1
I42.0	I49.8
I50.1	I49.8
I42.0	Z01.7
I50.1	Z01.7
Q22.1	Q22.5
Q22.5	Q22.1
Q25.7	Q25.6
Q25.4	Q25.6
Q25.6	Q25.7
Q25.4	Q25.7
Q25.6	Q25.4
Q25.7	Q25.4
Q25.1	Q23.1
Q23.1	Q25.1
Q20.4	Q21.2
Q20.4	Q21.1
Q21.2	Q20.4
Q21.1	Q20.4
Q87.4	Q24.8
Q87.4	Q25.4
I49.8	Q25.4
Q24.8	Q87.4
Q25.4	Q87.4
I49.8	Q87.4
Z01.7	Q87.4
Q25.4	I49.8
Q87.4	I49.8
Q87.4	Z01.7
I45.1	Q25.6
Q25.6	I45.1
Q21.1	Q20.0
Q20.0	Q21.1
I70.1	M31.4
T82.8	M31.4
Y83.1	M31.4
Z01.7	M31.4
M31.4	I70.1
T82.8	I70.1
Y83.1	I70.1
Z01.7	I70.1
M31.4	T82.8
I70.1	T82.8
Y83.1	T82.8
M31.4	Y83.1
I70.1	Y83.1
T82.8	Y83.1
M31.4	Z01.7
I70.1	Z01.7
I51.7	Q24.8
Q23.1	Q24.4
I51.7	Q24.4
Q24.4	Q23.1
I51.7	Q23.1
Q24.8	I51.7
Q24.4	I51.7
Q23.1	I51.7
Z01.7	I51.7
I51.7	Z01.7
Z95.5	T82.8
Z95.5	Y83.1
T82.8	Z95.5
Y83.1	Z95.5
Q22.0	Q24.1
I46.1	Q24.1
Q22.0	Q20.3
I46.1	Q20.3
Q24.1	Q22.0
Q20.3	Q22.0
I46.1	Q22.0
Q24.1	I46.1
Q20.3	I46.1
Q22.0	I46.1
I49.8	Q23.1
Q23.1	I49.8
Q93.8	Q24.8
I49.8	Q25.3
Q93.8	Q25.3
Q25.3	I49.8
Q93.8	I49.8
Q24.8	Q93.8
Q25.3	Q93.8
I49.8	Q93.8
Z01.7	Q93.8
Q93.8	Z01.7
Z95.8	I49.8
I49.8	Z95.8
Y83.4	Q24.8
Y83.4	Q25.0
Q24.8	Y83.4
Q25.0	Y83.4
I27.2	Y83.4
Z01.7	Y83.4
Y83.4	I27.2
Y83.4	Z01.7
Q25.7	Q21.3
Q21.3	Q25.7
Z95.8	Q22.4
Q22.4	Z95.8
I49.8	T82.8
T82.8	I49.8
R00.0	I50.9
R00.0	I49.8
I50.9	R00.0
I49.8	R00.0
Z01.7	R00.0
R00.0	Z01.7
I50.0	Q24.8
Q21.0	Q22.5
I50.0	Q22.5
Q22.5	Q21.0
I50.0	Q21.0
Q24.8	I50.0
Q22.5	I50.0
Q21.0	I50.0
Z01.7	I50.0
I50.0	Z01.7
Q25.7	Q25.1
Q25.1	Q25.7
Y83.1	Q25.7
Q25.7	Y83.1
I50.1	Q23.0
I50.1	Y83.1
Q23.0	I50.1
Y83.1	I50.1
I31.3	Q23.1
I46.1	Q23.1
I31.3	Q23.3
I46.1	Q23.3
Q23.1	I31.3
Q23.3	I31.3
Q23.1	I46.1
Q23.3	I46.1
I50.9	Q25.1
Q25.1	I50.9
T82.8	Q21.3
T82.8	Q21.0
Q21.3	T82.8
Q21.0	T82.8
Q25.0	Q22.0
R57.0	Q22.0
Q22.0	Q25.0
Q25.6	Q25.0
R57.0	Q25.0
Q25.0	Q25.6
R57.0	Q25.6
Q22.0	R57.0
Q25.0	R57.0
Q25.6	R57.0
Q25.4	Q22.2
Q22.2	Q25.4
Q25.0	Q22.1
Q22.1	Q25.0
J85.1	Q24.8
J85.1	Q20.3
A41.9	Q20.3
J85.1	Q21.1
A41.9	Q21.1
Q24.8	J85.1
Q20.3	J85.1
Q21.1	J85.1
A41.9	J85.1
Q20.3	A41.9
Q21.1	A41.9
J85.1	A41.9
Q23.1	Q21.0
Q21.0	Q23.1
I47.1	Q24.8
I49.8	Q25.5
I47.1	Q25.5
Q25.5	I49.8
Q24.8	I47.1
Q25.5	I47.1
Q20.3	Q21.2
Q21.2	Q20.3
Q25.1	Q23.3
Q23.3	Q25.1
Q22.8	Q21.0
Q21.0	Q22.8
Z45.0	I47.1
I47.1	Z45.0
Q22.1	Q24.3
Q24.3	Q22.1
Z95.8	Q21.2
Q21.2	Z95.8
R57.0	Z95.8
R57.0	I49.8
Z95.8	R57.0
I49.8	R57.0
Q25.4	Q25.0
Q25.4	Y83.1
Q25.0	Q25.4
Y83.1	Q25.4
Q20.1	Q24.0
Q24.0	Q20.1
Q21.1	Q26.3
Q26.3	Q21.1
Q26.8	Q24.8
I26.0	Q24.8
Q26.8	Q26.3
I26.0	Q26.3
Q24.8	Q26.8
Q26.3	Q26.8
I26.0	Q26.8
Z01.7	Q26.8
Q24.8	I26.0
Q26.3	I26.0
Q26.8	I26.0
Z01.7	I26.0
Q26.8	Z01.7
I26.0	Z01.7
Q21.3	Q26.3
Q26.3	Q21.3
I47.1	Q20.3
I47.1	Q21.0
Q20.3	I47.1
Q21.0	I47.1
Y83.1	Q22.0
Q22.0	Y83.1
R55.X	I47.1
R55.X	I50.9
I47.1	R55.X
I50.9	R55.X
I87.1	Q26.2
Q25.6	Q26.2
Q26.2	I87.1
Q25.6	I87.1
Q26.2	Q25.6
I87.1	Q25.6
I27.2	I27.0
I27.0	I27.2
T82.8	Q25.0
Q25.0	T82.8
Q23.3	Q24.4
Q24.4	Q23.3
Q23.1	Q22.0
Q22.0	Q23.1
Q20.1	Q22.8
I46.1	Q22.8
I46.1	Q21.0
Q22.8	Q20.1
I46.1	Q20.1
Q22.8	I46.1
Q21.0	I46.1
Q20.1	I46.1
I45.1	Q21.0
I50.9	Q21.0
Q21.0	I45.1
Q21.0	I50.9
Q25.0	Q23.3
Q23.3	Q25.0
I49.4	I42.4
I42.4	I49.4
I49.8	I49.4
Z01.7	I49.4
I49.4	I49.8
I49.4	Z01.7
I49.8	Q90.9
Q90.9	I49.8
Y83.1	Q25.5
Z95.8	Q25.5
Q25.5	Y83.1
Z95.8	Y83.1
Q25.5	Z95.8
Y83.1	Z95.8
I48.X	Q26.2
Q26.2	I48.X
Z01.7	I48.X
I48.X	Z01.7
I44.2	I42.1
I49.8	I42.1
Z95.0	I42.1
Z01.7	I42.1
I42.1	I44.2
I49.8	I44.2
Z95.0	I44.2
I42.1	I49.8
I44.2	I49.8
I42.1	Z95.0
I44.2	Z95.0
I42.1	Z01.7
Q22.8	Q20.3
Q23.3	Q20.3
Q20.3	Q22.8
Q20.3	Q23.3
I48.X	Q22.8
Q22.8	I48.X
I49.8	T81.5
C91.0	T81.5
Z01.7	T81.5
T81.5	I49.8
C91.0	I49.8
T81.5	C91.0
I49.8	C91.0
Z01.7	C91.0
T81.5	Z01.7
C91.0	Z01.7
R57.0	Q21.3
R57.0	Q24.3
Q21.3	R57.0
Q24.3	R57.0
I47.2	Q24.8
I47.1	Q20.5
I47.2	Q20.5
Q20.5	I47.1
I47.2	I47.1
Q24.8	I47.2
Q20.5	I47.2
I47.1	I47.2
T82.1	I49.9
Z45.0	I49.9
Z45.9	I49.9
Z01.7	I49.9
I49.9	T82.1
Z45.9	T82.1
I49.9	Z45.0
Z45.9	Z45.0
I49.9	Z45.9
T82.1	Z45.9
Z45.0	Z45.9
Z01.7	Z45.9
I49.9	Z01.7
Z45.9	Z01.7
I65.8	M31.4
I65.2	M31.4
M31.4	I65.8
I65.2	I65.8
Y83.1	I65.8
Z01.7	I65.8
M31.4	I65.2
I65.8	I65.2
Y83.1	I65.2
Z01.7	I65.2
I65.8	Y83.1
I65.2	Y83.1
I65.8	Z01.7
I65.2	Z01.7
Z95.8	Q21.3
Q21.3	Z95.8
Q26.4	Q24.8
Q24.8	Q26.4
I49.8	Q26.4
Z01.7	Q26.4
Q26.4	I49.8
Q26.4	Z01.7
Q22.4	Q22.1
Q22.4	Q24.3
Q22.1	Q22.4
Q24.3	Q22.4
I27.2	Q21.2
Q21.2	I27.2
Q23.4	Q24.8
Q23.1	Q25.3
Q23.4	Q25.3
Q25.3	Q23.1
Q23.4	Q23.1
Q24.8	Q23.4
Q25.3	Q23.4
Q23.1	Q23.4
Z01.7	Q23.4
Q23.4	Z01.7
Q25.4	Q20.1
Q20.1	Q25.4
I80.2	Q24.8
Q24.8	I80.2
Y83.1	I80.2
Z95.8	I80.2
Z01.7	I80.2
I80.2	Y83.1
I80.2	Z95.8
I80.2	Z01.7
Q22.0	Q22.8
Y83.1	Q22.8
Q22.8	Q22.0
Q22.8	Y83.1
Q20.4	Q22.0
Q22.0	Q20.4
Q25.6	Q20.4
I46.1	Q20.4
Q20.4	Q25.6
I46.1	Q25.6
Q20.4	I46.1
Q25.6	I46.1
Q21.1	Q24.1
Q21.2	Q24.1
Q24.1	Q21.1
Q24.1	Q21.2
Q25.0	Q25.5
Q25.5	Q25.0
Q23.0	Q25.0
Q25.0	Q23.0
I27.0	Q23.0
Q23.0	I27.0
I49.9	I45.1
Z45.0	I45.1
Z45.9	I45.1
I45.1	I49.9
I45.1	Z45.0
I45.1	Z45.9
I27.2	Q26.2
Y83.1	Q26.2
Q26.2	I27.2
Q26.2	Y83.1
I48.X	Q21.2
Q21.2	I48.X
I49.8	Q20.1
Q20.1	I49.8
Q21.0	Q25.1
Q25.1	Q21.0
I50.9	I34.1
I49.8	I34.1
R00.2	I34.1
Z01.7	I34.1
I34.1	I50.9
R00.2	I50.9
I34.1	I49.8
R00.2	I49.8
I34.1	R00.2
I50.9	R00.2
I49.8	R00.2
Z01.7	R00.2
I34.1	Z01.7
R00.2	Z01.7
Q25.4	Q23.1
Q23.1	Q25.4
I45.1	I47.1
I47.1	I45.1
I50.9	Q24.4
Q24.4	I50.9
I49.8	I44.0
G90.9	I44.0
I44.0	I49.8
I44.0	G90.9
D44.3	Q25.1
D44.3	Q23.1
Q25.1	D44.3
Q23.1	D44.3
I49.8	D44.3
Z01.7	D44.3
D44.3	I49.8
D44.3	Z01.7
I47.1	Q23.1
Q23.1	I47.1
I50.9	Q23.3
Q23.3	I50.9
Q90.9	Q21.0
Q21.0	Q90.9
Q22.6	Q24.8
Q22.6	Q22.1
Q24.8	Q22.6
Q22.1	Q22.6
Q25.0	Q22.6
Z01.7	Q22.6
Q22.6	Q25.0
Q22.6	Z01.7
Q24.6	Y83.1
Y83.1	Q24.6
I44.5	Q24.8
I44.5	Q21.1
I44.5	Y83.1
Q24.8	I44.5
Q21.1	I44.5
Y83.1	I44.5
Z01.7	I44.5
I44.5	Z01.7
R51.X	I45.6
R51.X	I50.9
R51.X	I49.8
I45.6	R51.X
I50.9	R51.X
I49.8	R51.X
Z01.7	R51.X
R51.X	Z01.7
I47.2	I42.3
I49.8	I42.3
Z01.7	I42.3
I42.3	I47.2
I42.3	I49.8
I42.3	Z01.7
I50.0	Q22.1
I50.0	Q21.1
Q22.1	I50.0
Q21.1	I50.0
Z45.0	Q21.1
Z45.0	I44.2
Q21.1	Z45.0
I44.2	Z45.0
Q25.1	Q23.0
Q23.0	Q25.1
I44.2	Q25.4
I44.2	Q23.1
Q25.4	I44.2
Q23.1	I44.2
Q20.6	Q24.8
T82.6	Q24.8
Q24.8	Q20.6
T82.6	Q20.6
Z95.8	Q20.6
Z01.7	Q20.6
Q24.8	T82.6
Q20.6	T82.6
Z95.8	T82.6
Z01.7	T82.6
Q20.6	Z95.8
T82.6	Z95.8
Q20.6	Z01.7
T82.6	Z01.7
N10.X	N17.9
R10.4	N17.9
Z01.7	N17.9
N17.9	N10.X
R10.4	N10.X
Z01.7	N10.X
N17.9	R10.4
N10.X	R10.4
Z01.7	R10.4
N17.9	Z01.7
N10.X	Z01.7
R10.4	Z01.7
Q23.2	Q21.2
Q22.8	Q21.2
Q21.2	Q23.2
Q22.8	Q23.2
Q21.2	Q22.8
Q23.2	Q22.8
Q23.3	Q21.2
Q21.2	Q23.3
Q23.1	Q20.0
Q23.3	Q20.0
Q20.0	Q23.1
Q20.0	Q23.3
I27.0	I44.0
I44.0	I27.0
I27.0	I42.4
R57.0	I42.4
I42.4	I27.0
R57.0	I27.0
I42.4	R57.0
I27.0	R57.0
Q22.2	Q21.1
Q22.2	Q22.8
Q21.1	Q22.2
Q22.8	Q22.2
I27.0	I27.9
I49.8	I27.9
Z01.7	I27.9
I27.9	I27.0
I27.9	I49.8
I27.9	Z01.7
Q28.1	Q24.8
Q28.1	Q25.1
Q28.1	Q25.4
Q24.8	Q28.1
Q25.1	Q28.1
Q25.4	Q28.1
Z01.7	Q28.1
Q28.1	Z01.7
Q25.1	Q21.3
Q25.0	Q21.3
Q21.3	Q25.1
Q21.3	Q25.0
I12.0	Q24.8
I12.0	I44.2
I12.0	I50.9
Q24.8	I12.0
I44.2	I12.0
I50.9	I12.0
Q25.0	Q24.9
Y83.1	Q24.9
I49.8	Q24.9
Q24.9	Q25.0
Q24.9	Y83.1
Q24.9	I49.8
Q21.1	Q22.0
Q22.0	Q21.1
Q23.1	Q22.5
Q23.1	Q21.1
Q22.5	Q23.1
Q21.1	Q23.1
I27.0	Q22.2
I27.0	Q25.4
Q22.2	I27.0
Q25.4	I27.0
Q25.6	Q22.1
Q22.1	Q25.6
I49.8	Q25.6
Q25.6	I49.8
Z01.7	Z03.5
Z03.5	Z01.7
I49.8	Q22.8
Q22.8	I49.8
I44.0	Q24.6
Q24.6	I44.0
I50.9	I44.0
I44.0	I50.9
Q24.4	Q21.0
Q21.0	Q24.4
Q23.8	Q24.8
Q23.8	Q22.5
Q23.3	Q22.5
Q24.8	Q23.8
Q22.5	Q23.8
Q23.3	Q23.8
Z01.7	Q23.8
Q22.5	Q23.3
Q23.8	Q23.3
Q23.8	Z01.7
I49.4	Q24.8
Q24.8	I49.4
E74.0	I49.4
I49.4	E74.0
I49.8	E74.0
E74.0	I49.8
Q22.2	Q25.0
Q25.0	Q22.2
Q90.9	I27.2
I27.2	Q90.9
Z45.2	Q24.8
Z95.5	Q25.0
Z45.2	Q25.0
Q25.0	Z95.5
Z45.2	Z95.5
Q24.8	Z45.2
Q25.0	Z45.2
Z95.5	Z45.2
Z01.7	Z45.2
Z45.2	Z01.7
Q25.4	Q24.4
Q24.4	Q25.4
Q21.2	Q20.6
Q26.2	Q20.6
Q20.6	Q21.2
Q26.2	Q21.2
Q20.6	Q26.2
Q21.2	Q26.2
Q22.3	Q22.1
Q22.1	Q22.3
Q21.1	Q22.3
Q22.3	Q21.1
Q20.5	Q24.0
Q24.0	Q20.5
Q20.1	Q20.5
Q20.5	Q20.1
Q23.3	Q21.1
Q21.1	Q23.3
Q23.3	Q25.4
Q25.4	Q23.3
I27.0	Q25.6
Q90.9	Q25.6
Q25.6	I27.0
Q25.6	Q90.9
Q26.3	Q21.0
Q21.0	Q26.3
Y83.1	Q26.3
Q26.3	Y83.1
I45.1	Q25.0
Q25.0	I45.1
Q22.2	Q21.0
Q22.2	Q23.1
Q21.0	Q22.2
Q23.1	Q22.2
I45.1	Q22.5
Q22.5	I45.1
Q20.1	Q22.4
Q22.4	Q20.1
Q22.1	Q20.1
Q20.1	Q22.1
I27.0	Q22.8
Q22.8	I27.0
Q20.1	Q22.2
Q22.2	Q20.1
J93.1	Q22.5
J93.1	Q21.1
Q22.5	J93.1
Q21.1	J93.1
I31.3	Q21.0
I31.3	I27.2
Q21.0	I31.3
I27.2	I31.3
I10.X	Q24.8
I10.X	Q25.1
I10.X	Y83.1
Q24.8	I10.X
Q25.1	I10.X
Y83.1	I10.X
Z01.7	I10.X
I10.X	Z01.7
Q25.7	Q22.0
Q25.7	Q21.0
Q22.0	Q25.7
Q21.0	Q25.7
I46.1	Q25.7
Q25.7	I46.1
I10.X	Q25.0
Q25.0	I10.X
I49.8	Q22.0
Q22.0	I49.8
I50.0	Q22.8
Q22.8	I50.0
I44.1	Q24.8
Z45.9	Q24.8
Q24.8	I44.1
Z45.0	I44.1
Z45.9	I44.1
Z01.7	I44.1
I44.1	Z45.0
Q24.8	Z45.9
I44.1	Z45.9
I44.1	Z01.7
I45.6	Q22.5
Q22.5	I45.6
Q21.1	Q26.4
Q26.4	Q21.1
Q22.2	Q20.0
Q22.2	Q23.3
Q20.0	Q22.2
Q23.3	Q22.2
T82.8	Q20.0
Q20.1	Q20.0
Q20.0	T82.8
Q20.1	T82.8
Q20.0	Q20.1
T82.8	Q20.1
Q25.0	Q23.2
I27.2	Q23.2
Q23.2	Q25.0
Q23.2	I27.2
J98.6	Q24.8
J98.6	Q22.5
Q24.8	J98.6
Q22.5	J98.6
I49.8	J98.6
Z01.7	J98.6
J98.6	I49.8
J98.6	Z01.7
Q24.4	Q23.8
I49.8	Q23.8
Q23.8	Q24.4
Q23.8	I49.8
I70.1	I34.0
M31.4	I34.0
T82.8	I34.0
Z01.7	I34.0
I34.0	I70.1
I34.0	M31.4
I34.0	T82.8
I34.0	Z01.7
I49.8	M31.4
M31.4	I49.8
T82.8	Q23.1
Z95.8	Q23.1
Q23.1	T82.8
Q23.1	Z95.8
I77.1	Q24.8
I77.1	Q25.1
I77.1	Y83.1
Q24.8	I77.1
Q25.1	I77.1
Y83.1	I77.1
Z01.7	I77.1
I77.1	Z01.7
T82.8	Q22.0
Q22.0	T82.8
I50.9	Q26.2
I50.9	I48.X
Q26.2	I50.9
I48.X	I50.9
Q25.4	Q24.0
I46.1	Q24.0
Q24.0	Q25.4
I46.1	Q25.4
I46.1	Q21.2
Q24.0	I46.1
Q25.4	I46.1
Q21.2	I46.1
Z95.8	Q87.4
Z95.8	Q25.4
Q87.4	Z95.8
Q25.4	Z95.8
K56.6	Q24.8
R10.0	Q24.8
K56.6	Q21.1
R10.0	Q21.1
Q24.8	K56.6
Q21.1	K56.6
R10.0	K56.6
Z01.7	K56.6
Q24.8	R10.0
Q21.1	R10.0
K56.6	R10.0
Z01.7	R10.0
K56.6	Z01.7
R10.0	Z01.7
Q25.1	Q24.4
Q24.4	Q25.1
Z45.8	Q24.8
Z45.8	Q21.0
Z45.8	Q25.0
Q24.8	Z45.8
Q21.0	Z45.8
Q25.0	Z45.8
Z01.7	Z45.8
Z45.8	Z01.7
I50.9	Z03.5
Z03.5	I50.9
I51.7	Q22.3
I51.7	Q22.1
Q22.3	I51.7
Q22.1	I51.7
I50.9	Q23.1
Q23.1	I50.9
Q21.4	Q24.8
Q24.8	Q21.4
Q21.0	Q21.4
I27.2	Q21.4
Z01.7	Q21.4
Q21.4	Q21.0
Q21.4	I27.2
Q21.4	Z01.7
Z03.5	I45.6
I45.6	Z03.5
I27.9	Q24.8
I27.9	Q22.0
Q24.8	I27.9
Q22.0	I27.9
Z95.8	I27.9
R57.0	I27.9
I27.9	Z95.8
I27.9	R57.0
Q22.6	Q22.0
Q22.0	Q22.6
Z95.8	Q22.6
Q22.6	Z95.8
Q22.0	Q21.2
Q21.2	Q22.0
Q23.3	Y83.1
Y83.1	Q23.3
I49.5	Q26.2
I49.5	I48.X
Q26.2	I49.5
I48.X	I49.5
G90.9	Q24.8
G90.9	Q21.1
G90.9	Y83.1
Q24.8	G90.9
Q21.1	G90.9
Y83.1	G90.9
T23.3	Q24.8
T23.3	Q25.0
Z95.8	Q25.0
Q24.8	T23.3
Q25.0	T23.3
Z95.8	T23.3
Z01.7	T23.3
Q25.0	Z95.8
T23.3	Z95.8
T23.3	Z01.7
Q24.5	Q24.8
Q24.5	Q25.1
Q24.5	Q23.1
Q24.8	Q24.5
Q25.1	Q24.5
Q23.1	Q24.5
Z01.7	Q24.5
Q24.5	Z01.7
Z95.8	Q20.0
Q20.0	Z95.8
Q25.6	Q21.1
Q21.1	Q25.6
I51.7	Q23.0
Q23.0	I51.7
I25.8	Q24.8
I25.1	Q24.8
Q24.8	I25.8
I25.1	I25.8
I50.9	I25.8
Z01.7	I25.8
Q24.8	I25.1
I25.8	I25.1
I50.9	I25.1
Z01.7	I25.1
I25.8	I50.9
I25.1	I50.9
I25.8	Z01.7
I25.1	Z01.7
Q25.6	Q22.6
Q22.6	Q25.6
Q22.2	Q22.1
Q22.8	Q22.1
Q22.1	Q22.2
Q22.1	Q22.8
T82.3	Q24.8
T82.3	Q21.3
Q24.8	T82.3
Q21.3	T82.3
Z95.8	T82.3
Z01.7	T82.3
T82.3	Z95.8
T82.3	Z01.7
I25.4	M30.3
I50.9	M30.3
I49.8	M30.3
Z01.7	M30.3
M30.3	I25.4
I50.9	I25.4
I49.8	I25.4
Z01.7	I25.4
M30.3	I50.9
I25.4	I50.9
M30.3	I49.8
I25.4	I49.8
M30.3	Z01.7
I25.4	Z01.7
Y83.1	Q24.5
I49.8	Q24.5
Q24.5	Y83.1
Q24.5	I49.8
R31.X	M32.9
Z01.7	M32.9
M32.9	R31.X
Z01.7	R31.X
M32.9	Z01.7
R31.X	Z01.7
Q20.1	Q20.3
Q20.3	Q20.1
Q21.4	Q25.0
Q25.0	Q21.4
Y83.1	Q21.4
Q21.4	Y83.1
Q26.1	Q22.0
Q22.0	Q26.1
R57.0	Q26.1
Q26.1	R57.0
E87.8	I27.0
I50.0	I27.0
I45.8	I27.0
I46.1	I27.0
I27.0	E87.8
I50.0	E87.8
I45.8	E87.8
I46.1	E87.8
I27.0	I50.0
E87.8	I50.0
I45.8	I50.0
I46.1	I50.0
I27.0	I45.8
E87.8	I45.8
I50.0	I45.8
I46.1	I45.8
I27.0	I46.1
E87.8	I46.1
I50.0	I46.1
I45.8	I46.1
I27.8	Q21.1
Q21.1	I27.8
I24.8	I25.8
I21.0	I25.8
E78.0	I25.8
I25.8	I24.8
I25.1	I24.8
I21.0	I24.8
E78.0	I24.8
I24.8	I25.1
I21.0	I25.1
E78.0	I25.1
I25.8	I21.0
I24.8	I21.0
I25.1	I21.0
E78.0	I21.0
I25.8	E78.0
I24.8	E78.0
I25.1	E78.0
I21.0	E78.0
I35.0	I25.8
I46.1	I25.8
I25.8	I35.0
I24.8	I35.0
E78.0	I35.0
I46.1	I35.0
I35.0	I24.8
I46.1	I24.8
I35.0	E78.0
I46.1	E78.0
I25.8	I46.1
I35.0	I46.1
I24.8	I46.1
E78.0	I46.1
I20.0	I25.8
I70.9	I25.8
I20.0	I25.1
I70.9	I25.1
I25.8	I20.0
I25.1	I20.0
I70.9	I20.0
Z01.7	I20.0
I25.8	I70.9
I25.1	I70.9
I20.0	I70.9
Z01.7	I70.9
I20.0	Z01.7
I70.9	Z01.7
I49.8	I25.8
I49.8	I21.0
I49.8	I25.1
I25.8	I49.8
I21.0	I49.8
I25.1	I49.8
E78.0	I49.8
I49.8	E78.0
Z95.5	I25.8
I35.0	I25.1
Z95.5	I25.1
I25.1	I35.0
Z95.5	I35.0
Z01.7	I35.0
I25.8	Z95.5
I25.1	Z95.5
I35.0	Z95.5
I35.0	Z01.7
E78.0	I70.9
I70.9	E78.0
Z01.7	E78.0
E78.0	Z01.7
Z95.5	I70.9
I70.9	Z95.5
Z01.7	I21.0
Z01.7	I24.8
I21.0	Z01.7
I24.8	Z01.7
I50.9	Q22.1
Q22.1	I50.9
J06.9	Q24.8
I50.0	Q25.0
J06.9	Q25.0
Q25.0	I50.0
J06.9	I50.0
Q24.8	J06.9
Q25.0	J06.9
I50.0	J06.9
Z01.7	J06.9
J06.9	Z01.7
I50.9	I27.2
I27.2	I50.9
I45.6	Q21.1
Q21.1	I45.6
Z95.2	Q20.3
I48.X	Q20.3
Q20.3	Z95.2
I48.X	Z95.2
Q20.3	I48.X
Z95.2	I48.X
N19.X	Q24.8
N19.X	Q25.1
N19.X	Y83.1
Q24.8	N19.X
[truncated: 4,792 more rows]
