# Supplementary material for: Comorbidity Networks in Cardiovascular Diseases
Source: Front Physiol. 2020 Aug 28;11:1009. doi: 10.3389/fphys.2020.01009 (PMC7485389; doi:10.3389/fphys.2020.01009)
Supplement: Supplementary file 1 [file Data_Sheet_1.ZIP › Supp_Datasheet_1_Network_interactions/ComNet100.csv]

J18.9	I51.5
J14.X	I51.5
A41.9	I51.5
I46.1	I51.5
I51.5	J18.9
J14.X	J18.9
A41.9	J18.9
I46.1	J18.9
I51.5	J14.X
J18.9	J14.X
A41.9	J14.X
I46.1	J14.X
I51.5	A41.9
J18.9	A41.9
J14.X	A41.9
I46.1	A41.9
I51.5	I46.1
J18.9	I46.1
J14.X	I46.1
A41.9	I46.1
I44.2	I51.5
Z45.0	I51.5
Z45.9	I51.5
Z01.7	I51.5
I51.5	I44.2
Z45.0	I44.2
Z45.9	I44.2
Z01.7	I44.2
I51.5	Z45.0
I44.2	Z45.0
Z45.9	Z45.0
Z01.7	Z45.0
I51.5	Z45.9
I44.2	Z45.9
Z45.0	Z45.9
Z01.7	Z45.9
I51.5	Z01.7
I44.2	Z01.7
Z45.0	Z01.7
Z45.9	Z01.7
I25.1	I25.8
I21.0	I25.8
I70.9	I25.8
Z01.7	I25.8
I25.8	I25.1
I21.0	I25.1
I70.9	I25.1
Z01.7	I25.1
I25.8	I21.0
I25.1	I21.0
I70.9	I21.0
Z01.7	I21.0
I25.8	I70.9
I25.1	I70.9
I21.0	I70.9
Z01.7	I70.9
I25.8	Z01.7
I25.1	Z01.7
I21.0	Z01.7
I70.9	Z01.7
I44.1	I51.5
I44.1	I44.2
I51.5	I44.1
I44.2	I44.1
Z45.0	I44.1
Z01.7	I44.1
I44.1	Z45.0
I44.1	Z01.7
M19.9	Z03.8
M79.7	Z03.8
I49.8	Z03.8
Z01.7	Z03.8
Z03.8	M19.9
M79.7	M19.9
I49.8	M19.9
Z01.7	M19.9
Z03.8	M79.7
M19.9	M79.7
I49.8	M79.7
Z01.7	M79.7
Z03.8	I49.8
M19.9	I49.8
M79.7	I49.8
Z01.7	I49.8
Z03.8	Z01.7
M19.9	Z01.7
M79.7	Z01.7
I49.8	Z01.7
I34.0	I21.1
J44.9	I21.1
I10.X	I21.1
R57.0	I21.1
I21.1	I34.0
J44.9	I34.0
I10.X	I34.0
R57.0	I34.0
I21.1	J44.9
I34.0	J44.9
I10.X	J44.9
R57.0	J44.9
I21.1	I10.X
I34.0	I10.X
J44.9	I10.X
R57.0	I10.X
I21.1	R57.0
I34.0	R57.0
J44.9	R57.0
I10.X	R57.0
I48.X	I11.0
I44.3	I11.0
I70.9	I11.0
Z01.7	I11.0
I11.0	I48.X
I44.3	I48.X
I70.9	I48.X
Z01.7	I48.X
I11.0	I44.3
I48.X	I44.3
I70.9	I44.3
Z01.7	I44.3
I11.0	I70.9
I48.X	I70.9
I44.3	I70.9
I11.0	Z01.7
I48.X	Z01.7
I44.3	Z01.7
I34.0	I11.0
I36.1	I11.0
I11.0	I34.0
I36.1	I34.0
I48.X	I34.0
Z01.7	I34.0
I11.0	I36.1
I34.0	I36.1
I48.X	I36.1
Z01.7	I36.1
I34.0	I48.X
I36.1	I48.X
I34.0	Z01.7
I36.1	Z01.7
I44.0	I44.3
Z45.0	I44.3
Z45.9	I44.3
I44.3	I44.0
Z45.0	I44.0
Z45.9	I44.0
Z01.7	I44.0
I44.3	Z45.0
I44.0	Z45.0
I44.3	Z45.9
I44.0	Z45.9
I44.0	Z01.7
I21.1	I25.8
I21.2	I25.8
I49.0	I25.8
I46.1	I25.8
I25.8	I21.1
I21.2	I21.1
I49.0	I21.1
I46.1	I21.1
I25.8	I21.2
I21.1	I21.2
I49.0	I21.2
I46.1	I21.2
I25.8	I49.0
I21.1	I49.0
I21.2	I49.0
I46.1	I49.0
I25.8	I46.1
I21.1	I46.1
I21.2	I46.1
I49.0	I46.1
I48.X	J90.X
K86.9	J90.X
E11.9	J90.X
Z01.7	J90.X
J90.X	I48.X
K86.9	I48.X
E11.9	I48.X
J90.X	K86.9
I48.X	K86.9
E11.9	K86.9
Z01.7	K86.9
J90.X	E11.9
I48.X	E11.9
K86.9	E11.9
Z01.7	E11.9
J90.X	Z01.7
K86.9	Z01.7
E11.9	Z01.7
I35.0	I51.5
I51.5	I35.0
I44.2	I35.0
Z45.0	I35.0
Z01.7	I35.0
I35.0	I44.2
I35.0	Z45.0
I35.0	Z01.7
I24.8	I25.8
I10.X	I25.8
I25.8	I24.8
I70.9	I24.8
I10.X	I24.8
Z01.7	I24.8
I24.8	I70.9
I10.X	I70.9
I25.8	I10.X
I24.8	I10.X
I70.9	I10.X
Z01.7	I10.X
I24.8	Z01.7
I10.X	Z01.7
I10.X	I51.5
I10.X	Z45.0
I10.X	Z45.9
I51.5	I10.X
Z45.0	I10.X
Z45.9	I10.X
T82.1	I51.5
Z95.0	I51.5
I51.5	T82.1
Z95.0	T82.1
Z45.9	T82.1
Z01.7	T82.1
I51.5	Z95.0
T82.1	Z95.0
Z45.9	Z95.0
Z01.7	Z95.0
T82.1	Z45.9
Z95.0	Z45.9
T82.1	Z01.7
Z95.0	Z01.7
I51.5	I36.1
T82.1	I36.1
I51.5	I34.0
T82.1	I34.0
I36.1	I51.5
I34.0	I51.5
I36.1	T82.1
I34.0	T82.1
I70.0	I51.5
I70.0	I35.0
I34.0	I35.0
I51.5	I70.0
I35.0	I70.0
I34.0	I70.0
Z01.7	I70.0
I35.0	I34.0
I70.0	I34.0
I70.0	Z01.7
N17.9	I51.5
Y44.2	I51.5
D52.9	I51.5
I51.5	N17.9
Y44.2	N17.9
D52.9	N17.9
I46.1	N17.9
I51.5	Y44.2
N17.9	Y44.2
D52.9	Y44.2
I46.1	Y44.2
I51.5	D52.9
N17.9	D52.9
Y44.2	D52.9
I46.1	D52.9
N17.9	I46.1
Y44.2	I46.1
D52.9	I46.1
Z45.0	I48.X
Z45.9	I48.X
I48.X	Z45.0
I48.X	Z45.9
I70.8	I49.5
I48.X	I49.5
N39.0	I49.5
Z01.7	I49.5
I49.5	I70.8
I48.X	I70.8
N39.0	I70.8
Z01.7	I70.8
I49.5	I48.X
I70.8	I48.X
N39.0	I48.X
I49.5	N39.0
I70.8	N39.0
I48.X	N39.0
Z01.7	N39.0
I49.5	Z01.7
I70.8	Z01.7
N39.0	Z01.7
I45.1	I11.0
I47.1	I11.0
I50.9	I11.0
I11.0	I45.1
I47.1	I45.1
I50.9	I45.1
Z01.7	I45.1
I11.0	I47.1
I45.1	I47.1
I50.9	I47.1
Z01.7	I47.1
I11.0	I50.9
I45.1	I50.9
I47.1	I50.9
Z01.7	I50.9
I45.1	Z01.7
I47.1	Z01.7
I50.9	Z01.7
I49.8	I11.0
D50.9	I11.0
E61.1	I11.0
H35.3	I11.0
I11.0	I49.8
D50.9	I49.8
E61.1	I49.8
H35.3	I49.8
I11.0	D50.9
I49.8	D50.9
E61.1	D50.9
H35.3	D50.9
I11.0	E61.1
I49.8	E61.1
D50.9	E61.1
H35.3	E61.1
I11.0	H35.3
I49.8	H35.3
D50.9	H35.3
E61.1	H35.3
I46.1	I24.8
I46.1	I70.9
I46.1	I10.X
I24.8	I46.1
I70.9	I46.1
I10.X	I46.1
I51.5	I25.8
I51.5	I25.1
I24.8	I25.1
I25.8	I51.5
I25.1	I51.5
I24.8	I51.5
I25.1	I24.8
I51.5	I24.8
I13.2	N18.9
I25.8	N18.9
I25.1	N18.9
Z01.7	N18.9
N18.9	I13.2
I25.8	I13.2
I25.1	I13.2
Z01.7	I13.2
N18.9	I25.8
I13.2	I25.8
N18.9	I25.1
I13.2	I25.1
N18.9	Z01.7
I13.2	Z01.7
T82.1	I44.2
I44.2	T82.1
Z45.0	T82.1
T82.1	Z45.0
I48.X	I34.2
T82.0	I34.2
Z95.2	I34.2
Z01.7	I34.2
I34.2	I48.X
T82.0	I48.X
Z95.2	I48.X
I34.2	T82.0
I48.X	T82.0
Z95.2	T82.0
Z01.7	T82.0
I34.2	Z95.2
I48.X	Z95.2
T82.0	Z95.2
Z01.7	Z95.2
I34.2	Z01.7
T82.0	Z01.7
Z95.2	Z01.7
I44.3	I51.5
I45.1	I51.5
I44.6	I51.5
I51.5	I44.3
I45.1	I44.3
I44.6	I44.3
I51.5	I45.1
I44.3	I45.1
I44.6	I45.1
I51.5	I44.6
I44.3	I44.6
I45.1	I44.6
Z01.7	I44.6
I44.6	Z01.7
I35.0	I42.0
I34.0	I42.0
I36.1	I42.0
A41.9	I42.0
I42.0	I35.0
I36.1	I35.0
A41.9	I35.0
I42.0	I34.0
A41.9	I34.0
I42.0	I36.1
I35.0	I36.1
A41.9	I36.1
I42.0	A41.9
I35.0	A41.9
I34.0	A41.9
I36.1	A41.9
I20.0	I25.8
I20.0	I25.1
I25.8	I20.0
I25.1	I20.0
I24.8	I20.0
Z01.7	I20.0
I20.0	I24.8
I20.0	Z01.7
I25.2	I25.8
I48.X	I25.8
I25.8	I25.2
I48.X	I25.2
I70.9	I25.2
Z01.7	I25.2
I25.8	I48.X
I25.2	I48.X
I25.2	I70.9
I25.2	Z01.7
I45.1	I25.8
I45.1	I24.8
I45.1	I70.9
I25.8	I45.1
I24.8	I45.1
I70.9	I45.1
J44.1	I48.X
I27.2	I48.X
I10.X	I48.X
I46.1	I48.X
I48.X	J44.1
I27.2	J44.1
I10.X	J44.1
I46.1	J44.1
I48.X	I27.2
J44.1	I27.2
I10.X	I27.2
I46.1	I27.2
I48.X	I10.X
J44.1	I10.X
I27.2	I10.X
I48.X	I46.1
J44.1	I46.1
I27.2	I46.1
I35.0	I11.0
I35.2	I11.0
I11.0	I35.0
I35.2	I35.0
I49.8	I35.0
I11.0	I35.2
I35.0	I35.2
I49.8	I35.2
Z01.7	I35.2
I35.0	I49.8
I35.2	I49.8
I35.2	Z01.7
I24.8	I21.9
I25.8	I21.9
I70.9	I21.9
R57.0	I21.9
I21.9	I24.8
R57.0	I24.8
I21.9	I25.8
R57.0	I25.8
I21.9	I70.9
R57.0	I70.9
I21.9	R57.0
I24.8	R57.0
I25.8	R57.0
I70.9	R57.0
J44.1	I11.9
I10.X	I11.9
I50.9	I11.9
Z01.7	I11.9
I11.9	J44.1
I50.9	J44.1
Z01.7	J44.1
I11.9	I10.X
I50.9	I10.X
I11.9	I50.9
J44.1	I50.9
I10.X	I50.9
I11.9	Z01.7
J44.1	Z01.7
I27.0	I11.0
S06.5	I11.0
A41.9	I11.0
I27.0	I48.X
S06.5	I48.X
A41.9	I48.X
I11.0	I27.0
I48.X	I27.0
S06.5	I27.0
A41.9	I27.0
I11.0	S06.5
I48.X	S06.5
I27.0	S06.5
A41.9	S06.5
I11.0	A41.9
I48.X	A41.9
I27.0	A41.9
S06.5	A41.9
Z45.9	I44.1
I44.1	Z45.9
I45.1	I44.2
I44.3	I44.2
I44.2	I45.1
T82.1	I45.1
I44.2	I44.3
T82.1	I44.3
I45.1	T82.1
I44.3	T82.1
Z95.0	I44.2
I49.8	I44.2
I44.2	Z95.0
I49.8	Z95.0
I49.8	T82.1
I44.2	I49.8
Z95.0	I49.8
T82.1	I49.8
I44.2	I25.8
I25.8	I44.2
I70.9	I44.2
I10.X	I44.2
I44.2	I70.9
I44.2	I10.X
T82.1	I25.8
T82.1	I70.9
I25.8	T82.1
I70.9	T82.1
I11.0	I51.5
I51.5	I11.0
Z45.0	I11.0
I11.0	Z45.0
I24.8	I25.2
I25.2	I24.8
I50.9	J44.9
I49.8	J44.9
M19.9	J44.9
Z01.7	J44.9
J44.9	I50.9
I49.8	I50.9
M19.9	I50.9
J44.9	I49.8
I50.9	I49.8
J44.9	M19.9
I50.9	M19.9
J44.9	Z01.7
I44.2	I34.0
Z45.0	I34.0
I34.0	I44.2
I34.0	Z45.0
I11.0	I42.0
I44.0	I42.0
I44.7	I42.0
Z01.7	I42.0
I42.0	I11.0
I44.0	I11.0
I44.7	I11.0
I42.0	I44.0
I11.0	I44.0
I44.7	I44.0
I42.0	I44.7
I11.0	I44.7
I44.0	I44.7
Z01.7	I44.7
I42.0	Z01.7
I44.7	Z01.7
I44.7	I51.5
I70.9	I51.5
I51.5	I44.7
Z45.9	I44.7
I70.9	I44.7
I44.7	Z45.9
I70.9	Z45.9
I51.5	I70.9
I44.7	I70.9
Z45.9	I70.9
I20.9	I25.8
I20.9	I24.8
I25.8	I20.9
I24.8	I20.9
I70.9	I20.9
Z01.7	I20.9
I20.9	I70.9
I20.9	Z01.7
Z01.7	D50.9
Z01.7	E61.1
D50.9	Z01.7
E61.1	Z01.7
I20.8	I25.8
I25.8	I20.8
I45.1	I20.8
I70.9	I20.8
Z01.7	I20.8
I20.8	I45.1
I20.8	I70.9
I20.8	Z01.7
I21.1	I25.1
R57.0	I25.1
I25.1	I21.1
I25.1	R57.0
I24.8	I21.1
I70.9	I21.1
Z01.7	I21.1
I21.1	I24.8
I21.1	I70.9
I21.1	Z01.7
J22.X	I11.0
J18.9	I11.0
J98.4	I11.0
I11.0	J22.X
J18.9	J22.X
J98.4	J22.X
Z01.7	J22.X
I11.0	J18.9
J22.X	J18.9
J98.4	J18.9
Z01.7	J18.9
I11.0	J98.4
J22.X	J98.4
J18.9	J98.4
Z01.7	J98.4
J22.X	Z01.7
J18.9	Z01.7
J98.4	Z01.7
I45.1	I27.9
I47.1	I27.9
I10.X	I27.9
Z01.7	I27.9
I27.9	I45.1
I10.X	I45.1
I27.9	I47.1
I10.X	I47.1
I27.9	I10.X
I45.1	I10.X
I47.1	I10.X
I27.9	Z01.7
C61.X	N40.X
Z46.6	N40.X
Z01.7	N40.X
N40.X	C61.X
Z46.6	C61.X
Z01.7	C61.X
N40.X	Z46.6
C61.X	Z46.6
Z01.7	Z46.6
N40.X	Z01.7
C61.X	Z01.7
Z46.6	Z01.7
I10.X	T82.1
T82.1	I10.X
I50.9	I51.5
I50.9	I44.2
I51.5	I50.9
I44.2	I50.9
T82.1	I49.5
Z45.0	I49.5
Z45.9	I49.5
I49.5	T82.1
I49.5	Z45.0
I49.5	Z45.9
I45.3	I35.0
I45.3	I34.0
I35.0	I45.3
I34.0	I45.3
Z45.0	I45.3
Z01.7	I45.3
I45.3	Z45.0
I45.3	Z01.7
I48.X	I42.0
J44.9	I42.0
L51.2	I42.0
I46.1	I42.0
I42.0	I48.X
J44.9	I48.X
L51.2	I48.X
I42.0	J44.9
I48.X	J44.9
L51.2	J44.9
I46.1	J44.9
I42.0	L51.2
I48.X	L51.2
J44.9	L51.2
I46.1	L51.2
I42.0	I46.1
J44.9	I46.1
L51.2	I46.1
I47.2	I10.X
I10.X	I47.2
Z45.0	I47.2
Z45.9	I47.2
Z01.7	I47.2
I47.2	Z45.0
I47.2	Z45.9
I47.2	Z01.7
I35.0	I25.8
Z95.5	I25.8
I25.8	I35.0
I70.9	I35.0
Z95.5	I35.0
I35.0	I70.9
Z95.5	I70.9
I25.8	Z95.5
I35.0	Z95.5
I70.9	Z95.5
Z01.7	Z95.5
Z95.5	Z01.7
Y83.1	I25.8
Y83.1	I35.0
Y83.1	I70.9
I25.8	Y83.1
I35.0	Y83.1
I70.9	Y83.1
Z01.7	Y83.1
Y83.1	Z01.7
I05.0	I09.1
I06.0	I09.1
T82.0	I09.1
Z01.7	I09.1
I09.1	I05.0
I06.0	I05.0
T82.0	I05.0
Z01.7	I05.0
I09.1	I06.0
I05.0	I06.0
T82.0	I06.0
Z01.7	I06.0
I09.1	T82.0
I05.0	T82.0
I06.0	T82.0
I09.1	Z01.7
I05.0	Z01.7
I06.0	Z01.7
J44.1	I25.8
J18.9	I25.8
Z93.0	I25.8
I25.8	J44.1
J18.9	J44.1
Z93.0	J44.1
I25.8	J18.9
J44.1	J18.9
Z93.0	J18.9
I25.8	Z93.0
J44.1	Z93.0
J18.9	Z93.0
I46.1	Z93.0
Z93.0	I46.1
I70.0	I71.2
I34.0	I71.2
I44.2	I71.2
Z01.7	I71.2
I71.2	I70.0
I44.2	I70.0
I71.2	I34.0
I71.2	I44.2
I70.0	I44.2
I71.2	Z01.7
Y83.1	I24.8
I24.8	Y83.1
Z96.6	I48.X
Z96.6	J44.1
Z96.6	I10.X
I48.X	Z96.6
J44.1	Z96.6
I10.X	Z96.6
Z01.7	Z96.6
Z96.6	Z01.7
A41.9	I25.8
I10.X	I25.1
A41.9	I25.1
A41.9	I70.9
I25.1	I10.X
A41.9	I10.X
I25.8	A41.9
I25.1	A41.9
I70.9	A41.9
I10.X	A41.9
Z95.0	I34.0
I34.0	Z95.0
J90.X	I50.9
I50.9	J90.X
I10.X	J90.X
I49.8	J90.X
J90.X	I10.X
I49.8	I10.X
J90.X	I49.8
I10.X	I49.8
I48.X	I25.1
I50.9	I25.1
J44.9	I25.1
I25.1	I48.X
I50.9	I48.X
I25.1	I50.9
I48.X	I50.9
I25.1	J44.9
N17.9	Z95.0
I50.9	Z95.0
Z95.0	N17.9
I50.9	N17.9
Z01.7	N17.9
Z95.0	I50.9
N17.9	I50.9
N17.9	Z01.7
Z45.0	Z95.0
Z95.0	Z45.0
I61.9	I11.0
I87.2	I11.0
I11.0	I61.9
I48.X	I61.9
I87.2	I61.9
Z01.7	I61.9
I61.9	I48.X
I87.2	I48.X
I11.0	I87.2
I61.9	I87.2
I48.X	I87.2
Z01.7	I87.2
I61.9	Z01.7
I87.2	Z01.7
I10.X	I21.9
I46.1	I21.9
I21.9	I10.X
I21.9	I46.1
J44.1	I35.0
J44.1	I34.0
J44.1	I36.1
I35.0	J44.1
I34.0	J44.1
I36.1	J44.1
J06.9	I11.0
Z45.9	I11.0
J06.9	I35.0
Z45.9	I35.0
I11.0	J06.9
I35.0	J06.9
Z45.9	J06.9
Z01.7	J06.9
I11.0	Z45.9
I35.0	Z45.9
J06.9	Z45.9
J06.9	Z01.7
Y83.1	I11.0
Y83.1	I35.2
Z45.9	I35.2
I11.0	Y83.1
I35.2	Y83.1
Z45.9	Y83.1
I35.2	Z45.9
Y83.1	Z45.9
T82.1	I44.1
I44.1	T82.1
I49.5	I25.8
I25.8	I49.5
I70.9	I49.5
Z95.5	I49.5
I49.5	I70.9
I49.5	Z95.5
I35.1	I25.8
I34.0	I25.8
I44.0	I25.8
I25.8	I35.1
I34.0	I35.1
I44.0	I35.1
Z01.7	I35.1
I25.8	I34.0
I35.1	I34.0
I44.0	I34.0
I25.8	I44.0
I35.1	I44.0
I34.0	I44.0
I35.1	Z01.7
I46.1	I35.0
Y83.1	I34.0
Z45.9	I34.0
I46.1	I34.0
I34.0	Y83.1
I46.1	Y83.1
I34.0	Z45.9
I46.1	Z45.9
I35.0	I46.1
I34.0	I46.1
Y83.1	I46.1
Z45.9	I46.1
I21.0	I71.2
I49.8	I71.2
I50.9	I71.2
I71.2	I21.0
I49.8	I21.0
I50.9	I21.0
I71.2	I49.8
I21.0	I49.8
I71.2	I50.9
I21.0	I50.9
I45.9	I44.3
I45.9	I44.2
I44.3	I45.9
I44.2	I45.9
Z45.0	I45.9
Z01.7	I45.9
I45.9	Z45.0
I45.9	Z01.7
I42.2	I25.8
I42.2	I24.8
I25.8	I42.2
I24.8	I42.2
I70.9	I42.2
Z01.7	I42.2
I42.2	I70.9
I42.2	Z01.7
I34.0	I21.0
I24.8	I21.0
I21.0	I34.0
I24.8	I34.0
I21.0	I24.8
I34.0	I24.8
I48.X	I74.3
I50.9	I74.3
L08.8	I74.3
Z01.7	I74.3
I74.3	I48.X
L08.8	I48.X
I74.3	I50.9
L08.8	I50.9
I74.3	L08.8
I48.X	L08.8
I50.9	L08.8
Z01.7	L08.8
I74.3	Z01.7
L08.8	Z01.7
I47.2	I48.X
N17.9	I48.X
I64.X	I48.X
I48.X	I47.2
N17.9	I47.2
I64.X	I47.2
I48.X	N17.9
I47.2	N17.9
I64.X	N17.9
I48.X	I64.X
I47.2	I64.X
N17.9	I64.X
Z01.7	I64.X
I64.X	Z01.7
J44.9	I11.0
I48.X	J18.9
J44.9	J18.9
J18.9	I48.X
I11.0	J44.9
J18.9	J44.9
F03.X	I51.5
F03.X	I44.2
F03.X	Z45.0
F03.X	Z45.9
I51.5	F03.X
I44.2	F03.X
Z45.0	F03.X
Z45.9	F03.X
I36.1	I25.8
I25.2	I51.5
I25.8	I36.1
I25.2	I36.1
I51.5	I25.2
I36.1	I25.2
Z95.5	I25.2
I25.2	Z95.5
J90.X	I11.0
I10.X	I11.0
I11.0	J90.X
I11.0	I10.X
I44.0	I48.X
I45.1	I48.X
I45.0	I48.X
I48.X	I44.0
I45.1	I44.0
I45.0	I44.0
I48.X	I45.1
I44.0	I45.1
I45.0	I45.1
I48.X	I45.0
I44.0	I45.0
I45.1	I45.0
Z01.7	I45.0
I45.0	Z01.7
I10.X	I61.9
Z45.9	I61.9
I50.9	I61.9
I61.9	I10.X
I61.9	Z45.9
I50.9	Z45.9
I61.9	I50.9
Z45.9	I50.9
J18.9	I64.X
A41.9	I64.X
I64.X	J18.9
I64.X	A41.9
G93.4	I64.X
I70.9	I64.X
I50.9	I64.X
I64.X	G93.4
I70.9	G93.4
I50.9	G93.4
Z01.7	G93.4
I64.X	I70.9
G93.4	I70.9
I50.9	I70.9
I64.X	I50.9
G93.4	I50.9
I70.9	I50.9
G93.4	Z01.7
I49.8	I64.X
I49.8	I70.9
I64.X	I49.8
I70.9	I49.8
I44.0	I24.8
I44.0	I70.9
I24.8	I44.0
I70.9	I44.0
I35.1	I11.0
I46.1	I11.0
I35.1	I51.5
I11.0	I35.1
I51.5	I35.1
I46.1	I35.1
I11.0	I46.1
I35.1	I46.1
N18.9	I24.8
N18.9	I70.9
I24.8	N18.9
I70.9	N18.9
J20.8	I11.0
I44.0	I87.2
J20.8	I87.2
I87.2	I44.0
J20.8	I44.0
I11.0	J20.8
I87.2	J20.8
I44.0	J20.8
Z01.7	J20.8
J20.8	Z01.7
I73.9	I11.0
I73.9	J22.X
I44.0	J22.X
I11.0	I73.9
J22.X	I73.9
I44.0	I73.9
Z01.7	I73.9
J22.X	I44.0
I73.9	I44.0
I73.9	Z01.7
I49.8	I51.5
I51.5	I49.8
Z01.7	I21.9
I21.9	Z01.7
I24.8	I25.5
I70.9	I25.5
Z95.5	I25.5
Z01.7	I25.5
I25.5	I24.8
Z95.5	I24.8
I25.5	I70.9
I25.5	Z95.5
I24.8	Z95.5
I25.5	Z01.7
I44.1	I35.0
I10.X	I35.0
I35.0	I44.1
I10.X	I44.1
I35.0	I10.X
I44.1	I10.X
I73.9	I25.8
I73.9	I10.X
I73.9	I70.9
I25.8	I73.9
I10.X	I73.9
I70.9	I73.9
I44.6	I44.2
I44.2	I44.6
I44.7	J90.X
J90.X	I44.7
I48.X	I44.7
I44.7	I48.X
I50.1	I11.0
I50.1	J90.X
I50.1	I48.X
I11.0	I50.1
J90.X	I50.1
I48.X	I50.1
Z01.7	I50.1
I50.1	Z01.7
J22.X	I10.X
E66.9	I10.X
J22.X	I49.8
E66.9	I49.8
I10.X	J22.X
I49.8	J22.X
E66.9	J22.X
I10.X	E66.9
I49.8	E66.9
J22.X	E66.9
I47.2	I25.8
I47.2	I21.1
I25.8	I47.2
I21.1	I47.2
I46.1	I47.2
I47.2	I46.1
I65.2	I11.0
I11.0	I65.2
I70.9	I65.2
I10.X	I65.2
Z01.7	I65.2
I65.2	I70.9
I65.2	I10.X
I65.2	Z01.7
I50.9	I25.8
I50.9	I20.8
I25.8	I50.9
I20.8	I50.9
J40.X	I25.8
J40.X	I20.8
J40.X	I70.9
I25.8	J40.X
I20.8	J40.X
I70.9	J40.X
Z01.7	J40.X
J40.X	Z01.7
I35.0	I25.5
I47.1	I25.5
I51.3	I25.5
I25.5	I35.0
I47.1	I35.0
I51.3	I35.0
I25.5	I47.1
I35.0	I47.1
I51.3	I47.1
I25.5	I51.3
I35.0	I51.3
I47.1	I51.3
Z01.7	I51.3
I51.3	Z01.7
J18.9	I42.0
J98.4	I42.0
I42.0	J18.9
I42.0	J98.4
I48.X	J98.4
A41.9	J98.4
J98.4	I48.X
J98.4	A41.9
J98.4	I11.9
J22.X	I11.9
J44.9	I11.9
I11.9	J98.4
J44.9	J98.4
I11.9	J22.X
J44.9	J22.X
I11.9	J44.9
J98.4	J44.9
J22.X	J44.9
I10.X	J18.9
F05.1	J18.9
F05.1	I48.X
J18.9	I10.X
F05.1	I10.X
J18.9	F05.1
I48.X	F05.1
I10.X	F05.1
Z01.7	F05.1
F05.1	Z01.7
I49.8	Z45.0
Z45.0	I49.8
I34.2	I51.5
I34.2	I35.0
I51.5	I34.2
I35.0	I34.2
Z45.0	I34.2
I34.2	Z45.0
I44.0	I51.5
I33.0	I51.5
I44.0	I44.2
I33.0	I44.2
I51.5	I44.0
I44.2	I44.0
I33.0	I44.0
I51.5	I33.0
I44.2	I33.0
I44.0	I33.0
Z01.7	I33.0
I33.0	Z01.7
