# Supplementary material for: Comorbidity Networks in Cardiovascular Diseases
Source: Front Physiol. 2020 Aug 28;11:1009. doi: 10.3389/fphys.2020.01009 (PMC7485389; doi:10.3389/fphys.2020.01009)
Supplement: Supplementary file 1 [file Data_Sheet_1.ZIP › Supp_Datasheet_1_Network_interactions/ComNet30.csv]

A18.2	N18.9
A18.0	N18.9
E79.0	N18.9
Z01.7	N18.9
N18.9	A18.2
A18.0	A18.2
E79.0	A18.2
Z01.7	A18.2
N18.9	A18.0
A18.2	A18.0
E79.0	A18.0
Z01.7	A18.0
N18.9	E79.0
A18.2	E79.0
A18.0	E79.0
Z01.7	E79.0
N18.9	Z01.7
A18.2	Z01.7
A18.0	Z01.7
E79.0	Z01.7
I47.1	I45.6
I49.8	I45.6
I45.6	I47.1
I49.8	I47.1
I45.6	I49.8
I47.1	I49.8
I27.9	I27.0
I64.X	I27.0
I46.1	I27.0
I27.0	I27.9
I64.X	I27.9
I46.1	I27.9
I27.0	I64.X
I27.9	I64.X
I46.1	I64.X
I27.0	I46.1
I27.9	I46.1
I64.X	I46.1
I31.3	M32.1
O82.9	M32.1
I34.0	M32.1
D69.6	M32.1
M32.1	I31.3
O82.9	I31.3
I34.0	I31.3
D69.6	I31.3
M32.1	O82.9
I31.3	O82.9
I34.0	O82.9
D69.6	O82.9
M32.1	I34.0
I31.3	I34.0
O82.9	I34.0
D69.6	I34.0
M32.1	D69.6
I31.3	D69.6
O82.9	D69.6
I34.0	D69.6
O99.4	M32.1
O99.8	M32.1
Z01.7	M32.1
O99.4	I31.3
O99.8	I31.3
Z01.7	I31.3
M32.1	O99.4
I31.3	O99.4
O99.8	O99.4
Z01.7	O99.4
M32.1	O99.8
I31.3	O99.8
O99.4	O99.8
Z01.7	O99.8
M32.1	Z01.7
I31.3	Z01.7
O99.4	Z01.7
O99.8	Z01.7
Z49.2	N18.9
S36.8	N18.9
M10.9	N18.9
N18.9	Z49.2
S36.8	Z49.2
M10.9	Z49.2
Z01.7	Z49.2
N18.9	S36.8
Z49.2	S36.8
M10.9	S36.8
Z01.7	S36.8
N18.9	M10.9
Z49.2	M10.9
S36.8	M10.9
Z01.7	M10.9
Z49.2	Z01.7
S36.8	Z01.7
M10.9	Z01.7
Q21.3	Q24.8
I33.0	Q24.8
Z95.2	Q24.8
Z01.7	Q24.8
Q24.8	Q21.3
I33.0	Q21.3
Z95.2	Q21.3
Z01.7	Q21.3
Q24.8	I33.0
Q21.3	I33.0
Z95.2	I33.0
Z01.7	I33.0
Q24.8	Z95.2
Q21.3	Z95.2
I33.0	Z95.2
Z01.7	Z95.2
Q24.8	Z01.7
Q21.3	Z01.7
I33.0	Z01.7
Z95.2	Z01.7
S37.0	N18.9
N18.9	S37.0
Z01.7	S37.0
S37.0	Z01.7
Q21.1	Q24.8
I44.3	Q24.8
I27.0	Q24.8
Q24.8	Q21.1
I44.3	Q21.1
I27.0	Q21.1
Z01.7	Q21.1
Q24.8	I44.3
Q21.1	I44.3
I27.0	I44.3
Z01.7	I44.3
Q24.8	I27.0
Q21.1	I27.0
I44.3	I27.0
Z01.7	I27.0
Q21.1	Z01.7
I44.3	Z01.7
I27.0	Z01.7
D48.7	Q21.1
I45.1	Q21.1
I49.8	Q21.1
Q21.1	D48.7
I45.1	D48.7
I49.8	D48.7
Z01.7	D48.7
Q21.1	I45.1
D48.7	I45.1
I49.8	I45.1
Z01.7	I45.1
Q21.1	I49.8
D48.7	I49.8
I45.1	I49.8
Z01.7	I49.8
D48.7	Z01.7
I45.1	Z01.7
I49.8	Z01.7
Q25.0	Q24.8
Y83.1	Q24.8
I27.2	Q24.8
Z33.X	Q24.8
Q24.8	Q25.0
Y83.1	Q25.0
I27.2	Q25.0
Z33.X	Q25.0
Q24.8	Y83.1
Q25.0	Y83.1
I27.2	Y83.1
Z33.X	Y83.1
Q24.8	I27.2
Q25.0	I27.2
Y83.1	I27.2
Z33.X	I27.2
Q24.8	Z33.X
Q25.0	Z33.X
Y83.1	Z33.X
I27.2	Z33.X
I44.1	Q24.8
Z45.0	Q24.8
Z45.9	Q24.8
Q24.8	I44.1
Z45.0	I44.1
Z45.9	I44.1
Z01.7	I44.1
Q24.8	Z45.0
I44.1	Z45.0
Z45.9	Z45.0
Z01.7	Z45.0
Q24.8	Z45.9
I44.1	Z45.9
Z45.0	Z45.9
Z01.7	Z45.9
I44.1	Z01.7
Z45.0	Z01.7
Z45.9	Z01.7
Z00.5	Z52.4
Z01.7	Z52.4
Z52.4	Z00.5
Z01.7	Z00.5
Z52.4	Z01.7
Z00.5	Z01.7
A09.X	Z52.4
E86.X	Z52.4
Z52.4	A09.X
E86.X	A09.X
Z01.7	A09.X
Z52.4	E86.X
A09.X	E86.X
Z01.7	E86.X
A09.X	Z01.7
E86.X	Z01.7
Q21.0	Q24.8
Q20.5	Q24.8
Q20.1	Q24.8
I50.9	Q24.8
Q24.8	Q21.0
Q20.5	Q21.0
Q20.1	Q21.0
I50.9	Q21.0
Q24.8	Q20.5
Q21.0	Q20.5
Q20.1	Q20.5
I50.9	Q20.5
Q24.8	Q20.1
Q21.0	Q20.1
Q20.5	Q20.1
I50.9	Q20.1
Q24.8	I50.9
Q21.0	I50.9
Q20.5	I50.9
Q20.1	I50.9
Q24.1	Q24.8
Q24.8	Q24.1
Q21.0	Q24.1
Q20.5	Q24.1
Z01.7	Q24.1
Q24.1	Q21.0
Z01.7	Q21.0
Q24.1	Q20.5
Z01.7	Q20.5
Q24.1	Z01.7
Q21.0	Z01.7
Q20.5	Z01.7
Z45.0	Q25.0
Z45.9	Q25.0
Z01.7	Q25.0
Q25.0	Z45.0
Q25.0	Z45.9
Q25.0	Z01.7
J22.X	I27.9
I50.9	I27.9
I49.8	I27.9
Z01.7	I27.9
I27.9	J22.X
I50.9	J22.X
I49.8	J22.X
Z01.7	J22.X
I27.9	I50.9
J22.X	I50.9
I49.8	I50.9
Z01.7	I50.9
I27.9	I49.8
J22.X	I49.8
I50.9	I49.8
I27.9	Z01.7
J22.X	Z01.7
I50.9	Z01.7
Y83.1	Q21.3
Q21.3	Y83.1
I50.0	Q24.8
I50.0	Q21.1
I50.0	I27.0
Q24.8	I50.0
Q21.1	I50.0
I27.0	I50.0
Z01.7	I50.0
I50.0	Z01.7
I44.3	I01.8
M32.9	I01.8
I49.8	I01.8
Z01.7	I01.8
I01.8	I44.3
M32.9	I44.3
I49.8	I44.3
I01.8	M32.9
I44.3	M32.9
I49.8	M32.9
Z01.7	M32.9
I01.8	I49.8
I44.3	I49.8
M32.9	I49.8
I01.8	Z01.7
M32.9	Z01.7
Q25.7	Q24.8
Q25.7	Q20.1
Z01.7	Q20.1
Q25.7	Q21.0
Q24.8	Q25.7
Q20.1	Q25.7
Q21.0	Q25.7
Z01.7	Q25.7
Q20.1	Z01.7
Q25.7	Z01.7
Z96.8	N18.9
N18.9	Z96.8
S37.0	Z96.8
Z01.7	Z96.8
Z96.8	S37.0
Z96.8	Z01.7
N28.9	N18.9
K52.9	N18.9
D69.6	N18.9
N18.9	N28.9
K52.9	N28.9
D69.6	N28.9
Z01.7	N28.9
N18.9	K52.9
N28.9	K52.9
D69.6	K52.9
Z01.7	K52.9
N18.9	D69.6
N28.9	D69.6
K52.9	D69.6
Z01.7	D69.6
N28.9	Z01.7
K52.9	Z01.7
D69.6	Z01.7
Q22.5	Q24.8
I48.X	Q24.8
I47.1	Q24.8
Q24.8	Q22.5
I48.X	Q22.5
I47.1	Q22.5
Z01.7	Q22.5
Q24.8	I48.X
Q22.5	I48.X
I47.1	I48.X
Z01.7	I48.X
Q24.8	I47.1
Q22.5	I47.1
I48.X	I47.1
Z01.7	I47.1
Q22.5	Z01.7
I48.X	Z01.7
I47.1	Z01.7
I50.9	I45.6
I45.6	I50.9
Z49.1	N18.9
Q21.0	N18.9
Z49.1	E79.0
Q21.0	E79.0
N18.9	Z49.1
E79.0	Z49.1
Q21.0	Z49.1
Z01.7	Z49.1
N18.9	Q21.0
E79.0	Q21.0
Z49.1	Q21.0
Z49.1	Z01.7
Q26.3	Q24.8
Q24.8	Q26.3
Q21.1	Q26.3
Z01.7	Q26.3
Q26.3	Q21.1
Q26.3	Z01.7
S26.0	I31.3
S27.8	I31.3
I49.8	I31.3
I31.3	S26.0
S27.8	S26.0
I49.8	S26.0
Z01.7	S26.0
I31.3	S27.8
S26.0	S27.8
I49.8	S27.8
Z01.7	S27.8
I31.3	I49.8
S26.0	I49.8
S27.8	I49.8
S26.0	Z01.7
S27.8	Z01.7
Y83.1	Q21.1
Q21.1	Y83.1
N92.0	N18.9
D50.9	N18.9
N18.9	N92.0
D50.9	N92.0
N18.9	D50.9
N92.0	D50.9
N18.9	Z94.0
M32.1	Z94.0
I10.X	Z94.0
Z01.7	Z94.0
Z94.0	N18.9
M32.1	N18.9
I10.X	N18.9
Z94.0	M32.1
N18.9	M32.1
I10.X	M32.1
Z94.0	I10.X
N18.9	I10.X
M32.1	I10.X
Z01.7	I10.X
Z94.0	Z01.7
I10.X	Z01.7
Z29.2	N03.2
N03.2	Z29.2
I12.9	N03.2
N26.X	N03.2
Z01.7	N03.2
N03.2	I12.9
N26.X	I12.9
Z29.2	I12.9
Z01.7	I12.9
N03.2	N26.X
I12.9	N26.X
Z29.2	N26.X
Z01.7	N26.X
I12.9	Z29.2
N26.X	Z29.2
Z01.7	Z29.2
N03.2	Z01.7
I12.9	Z01.7
N26.X	Z01.7
Z29.2	Z01.7
N26.X	N05.9
I12.0	N05.9
Z29.2	N05.9
Z01.7	N05.9
N05.9	N26.X
I12.0	N26.X
N05.9	I12.0
N26.X	I12.0
Z29.2	I12.0
Z01.7	I12.0
N05.9	Z29.2
I12.0	Z29.2
N05.9	Z01.7
I12.0	Z01.7
N03.2	N18.9
N26.X	N18.9
Z29.2	N18.9
N18.9	N03.2
I10.X	N03.2
N18.9	N26.X
I10.X	N26.X
N03.2	I10.X
N26.X	I10.X
Z29.2	I10.X
N18.9	Z29.2
I10.X	Z29.2
N06.9	N18.9
I12.9	N18.9
E78.5	N18.9
Z01.8	N18.9
N18.9	N06.9
I12.9	N06.9
E78.5	N06.9
Z01.8	N06.9
N18.9	I12.9
N06.9	I12.9
E78.5	I12.9
Z01.8	I12.9
N18.9	E78.5
N06.9	E78.5
I12.9	E78.5
Z01.8	E78.5
N18.9	Z01.8
N06.9	Z01.8
I12.9	Z01.8
E78.5	Z01.8
S37.0	I10.X
I10.X	S37.0
I50.9	I47.1
I47.1	I50.9
Q23.0	Q24.8
Q23.1	Q24.8
I49.8	Q24.8
Q24.8	Q23.0
Q23.1	Q23.0
I49.8	Q23.0
Z01.7	Q23.0
Q24.8	Q23.1
Q23.0	Q23.1
I49.8	Q23.1
Z01.7	Q23.1
Q24.8	I49.8
Q23.0	I49.8
Q23.1	I49.8
Q23.0	Z01.7
Q23.1	Z01.7
I35.2	I42.0
G93.1	I42.0
N17.9	I42.0
R57.8	I42.0
I42.0	I35.2
G93.1	I35.2
N17.9	I35.2
R57.8	I35.2
I42.0	G93.1
I35.2	G93.1
N17.9	G93.1
R57.8	G93.1
I42.0	N17.9
I35.2	N17.9
G93.1	N17.9
R57.8	N17.9
I42.0	R57.8
I35.2	R57.8
G93.1	R57.8
N17.9	R57.8
Z01.7	I45.6
I45.6	Z01.7
Q89.3	Q24.8
Q24.8	Q89.3
I47.1	Q89.3
I50.9	Q89.3
Z01.7	Q89.3
Q89.3	I47.1
Q89.3	I50.9
Q89.3	Z01.7
I47.2	I42.2
I50.9	I42.2
I49.8	I42.2
Z01.7	I42.2
I42.2	I47.2
I50.9	I47.2
I49.8	I47.2
Z01.7	I47.2
I42.2	I50.9
I47.2	I50.9
I42.2	I49.8
I47.2	I49.8
I42.2	Z01.7
I47.2	Z01.7
I49.8	Q25.0
I49.8	Y83.1
Q25.0	I49.8
Y83.1	I49.8
I27.2	Z94.0
I27.2	N18.9
Z94.0	I27.2
N18.9	I27.2
Z01.7	I27.2
I27.2	Z01.7
T81.0	Q24.8
I33.0	Q23.1
T81.0	Q23.1
Q23.1	I33.0
T81.0	I33.0
Q24.8	T81.0
Q23.1	T81.0
I33.0	T81.0
Z01.7	T81.0
T81.0	Z01.7
R57.0	Q24.8
Z95.2	Q23.1
Z45.9	Q23.1
R57.0	Q23.1
Q23.1	Z95.2
Z45.9	Z95.2
R57.0	Z95.2
Q23.1	Z45.9
Z95.2	Z45.9
R57.0	Z45.9
Q24.8	R57.0
Q23.1	R57.0
Z95.2	R57.0
Z45.9	R57.0
Z95.8	I71.0
Z45.2	I71.0
Y83.1	I71.0
Z01.7	I71.0
I71.0	Z95.8
Z45.2	Z95.8
Y83.1	Z95.8
Z01.7	Z95.8
I71.0	Z45.2
Z95.8	Z45.2
Y83.1	Z45.2
Z01.7	Z45.2
I71.0	Y83.1
Z95.8	Y83.1
Z45.2	Y83.1
Z01.7	Y83.1
I71.0	Z01.7
Z95.8	Z01.7
Z45.2	Z01.7
Y83.1	Z01.7
I50.9	Q21.1
Q21.1	I50.9
E11.9	N18.9
E11.9	Z96.8
N18.9	E11.9
Z96.8	E11.9
S37.0	E11.9
Z01.7	E11.9
E11.9	S37.0
E11.9	Z01.7
Q20.3	Q24.8
I44.2	Q24.8
Q24.8	Q20.3
Q20.5	Q20.3
I44.2	Q20.3
Z01.7	Q20.3
Q20.3	Q20.5
I44.2	Q20.5
Q24.8	I44.2
Q20.3	I44.2
Q20.5	I44.2
Z01.7	I44.2
Q20.3	Z01.7
I44.2	Z01.7
Q21.0	Q20.3
Q20.3	Q21.0
R57.0	Q20.5
R57.0	Q20.3
R57.0	I44.2
Q20.5	R57.0
Q20.3	R57.0
I44.2	R57.0
I50.9	Y83.1
Y83.1	I50.9
I35.1	I71.9
I51.7	I71.9
N17.9	I71.9
Z01.7	I71.9
I71.9	I35.1
I51.7	I35.1
N17.9	I35.1
Z01.7	I35.1
I71.9	I51.7
I35.1	I51.7
N17.9	I51.7
Z01.7	I51.7
I71.9	N17.9
I35.1	N17.9
I51.7	N17.9
Z01.7	N17.9
I71.9	Z01.7
I35.1	Z01.7
I51.7	Z01.7
N17.9	Z01.7
Z29.2	M32.1
M32.1	Z29.2
Z49.2	Z94.0
N17.0	Z94.0
N17.0	N18.9
Z94.0	Z49.2
N17.0	Z49.2
Z94.0	N17.0
N18.9	N17.0
Z49.2	N17.0
Z01.7	N17.0
N17.0	Z01.7
O82.9	O99.8
Q24.8	O99.8
Q21.0	O99.8
O99.8	O82.9
Q24.8	O82.9
Q21.0	O82.9
Z01.7	O82.9
O99.8	Q24.8
O82.9	Q24.8
O99.8	Q21.0
O82.9	Q21.0
O82.9	Z01.7
I10.X	I47.1
I47.1	I10.X
I50.9	I10.X
I49.8	I10.X
I10.X	I50.9
I10.X	I49.8
Q25.1	Q24.8
I15.9	Q24.8
Q24.8	Q25.1
Y83.1	Q25.1
I15.9	Q25.1
Z01.7	Q25.1
Q25.1	Y83.1
I15.9	Y83.1
Q24.8	I15.9
Q25.1	I15.9
Y83.1	I15.9
Z01.7	I15.9
Q25.1	Z01.7
I15.9	Z01.7
Q22.8	Q24.8
Q23.3	Q24.8
Q22.8	Q21.1
Q23.3	Q21.1
Q24.8	Q22.8
Q21.1	Q22.8
Q23.3	Q22.8
I50.9	Q22.8
Q24.8	Q23.3
Q21.1	Q23.3
Q22.8	Q23.3
I50.9	Q23.3
Q22.8	I50.9
Q23.3	I50.9
M32.1	M18.9
S37.0	M18.9
Z01.7	M18.9
M18.9	M32.1
S37.0	M32.1
M18.9	S37.0
M32.1	S37.0
M18.9	Z01.7
N32.1	N08.5
Y43.3	N08.5
S37.0	N08.5
N08.5	N32.1
Y43.3	N32.1
S37.0	N32.1
N08.5	Y43.3
N32.1	Y43.3
S37.0	Y43.3
N08.5	S37.0
N32.1	S37.0
Y43.3	S37.0
E79.0	D50.9
Z49.2	D50.9
Z01.7	D50.9
D50.9	E79.0
Z49.2	E79.0
D50.9	Z49.2
E79.0	Z49.2
D50.9	Z01.7
K65.9	N18.9
K65.9	Z49.2
N18.9	K65.9
Z49.2	K65.9
Z01.7	K65.9
K65.9	Z01.7
D59.4	Z94.0
I15.1	Z94.0
D59.4	N18.9
I15.1	N18.9
D59.4	Z49.2
I15.1	Z49.2
Z94.0	D59.4
N18.9	D59.4
Z49.2	D59.4
I15.1	D59.4
Z94.0	I15.1
N18.9	I15.1
Z49.2	I15.1
D59.4	I15.1
Z01.8	M32.1
Z01.8	S37.0
Z01.8	Z01.7
M32.1	Z01.8
S37.0	Z01.8
Z01.7	Z01.8
I50.9	Q23.1
I50.9	Q23.0
Q23.1	I50.9
Q23.0	I50.9
I06.1	I09.1
I07.1	I09.1
I05.1	I09.1
Z01.7	I09.1
I09.1	I06.1
I07.1	I06.1
I05.1	I06.1
Z01.7	I06.1
I09.1	I07.1
I06.1	I07.1
I05.1	I07.1
Z01.7	I07.1
I09.1	I05.1
I06.1	I05.1
I07.1	I05.1
Z01.7	I05.1
I09.1	Z01.7
I06.1	Z01.7
I07.1	Z01.7
I05.1	Z01.7
Q21.1	Q22.5
Q22.8	Q22.5
Q22.5	Q21.1
Q22.5	Q22.8
Z01.7	Q22.8
Q22.8	Z01.7
Z95.5	N18.9
D69.6	I10.X
Z95.5	I10.X
I10.X	D69.6
Z95.5	D69.6
Z29.2	D69.6
N18.9	Z95.5
I10.X	Z95.5
D69.6	Z95.5
Z29.2	Z95.5
D69.6	Z29.2
Z95.5	Z29.2
I15.0	N18.9
Z95.8	N18.9
I50.9	N18.9
N18.9	I15.0
Z95.8	I15.0
I50.9	I15.0
Z29.2	I15.0
N18.9	Z95.8
I15.0	Z95.8
I50.9	Z95.8
Z29.2	Z95.8
N18.9	I50.9
I15.0	I50.9
Z95.8	I50.9
Z29.2	I50.9
I15.0	Z29.2
Z95.8	Z29.2
I50.9	Z29.2
Q26.2	Q24.8
Q24.8	Q26.2
Q21.1	Q26.2
I44.1	Q26.2
Z01.7	Q26.2
Q26.2	Q21.1
I44.1	Q21.1
Q26.2	I44.1
Q21.1	I44.1
Q26.2	Z01.7
Q20.4	Q24.8
Z95.8	Q24.8
Q24.8	Q20.4
Z95.8	Q20.4
Y83.1	Q20.4
Z01.7	Q20.4
Q24.8	Z95.8
Q20.4	Z95.8
Q20.4	Y83.1
Q20.4	Z01.7
T85.7	N18.9
Z43.6	N18.9
N18.9	T85.7
Z43.6	T85.7
Z49.1	T85.7
Z01.7	T85.7
N18.9	Z43.6
T85.7	Z43.6
Z49.1	Z43.6
Z01.7	Z43.6
T85.7	Z49.1
Z43.6	Z49.1
T85.7	Z01.7
Z43.6	Z01.7
I27.0	Q26.3
Q26.3	I27.0
I34.2	I42.0
I36.1	I42.0
J90.X	I42.0
Z01.7	I42.0
I42.0	I34.2
I36.1	I34.2
J90.X	I34.2
Z01.7	I34.2
I42.0	I36.1
I34.2	I36.1
J90.X	I36.1
Z01.7	I36.1
I42.0	J90.X
I34.2	J90.X
I36.1	J90.X
Z01.7	J90.X
I42.0	Z01.7
I34.2	Z01.7
I36.1	Z01.7
J90.X	Z01.7
N39.0	I44.0
I50.9	I44.0
I49.8	I44.0
Z01.7	I44.0
I44.0	N39.0
I50.9	N39.0
I49.8	N39.0
Z01.7	N39.0
I44.0	I50.9
N39.0	I50.9
I44.0	I49.8
N39.0	I49.8
I44.0	Z01.7
N39.0	Z01.7
Z45.0	I44.0
Z45.9	I44.0
I44.0	Z45.0
I50.9	Z45.0
I49.8	Z45.0
I44.0	Z45.9
I50.9	Z45.9
I49.8	Z45.9
Z45.0	I50.9
Z45.9	I50.9
Z45.0	I49.8
Z45.9	I49.8
T86.1	N18.9
N18.9	T86.1
Z96.8	T86.1
S37.0	T86.1
Z01.7	T86.1
T86.1	Z96.8
T86.1	S37.0
T86.1	Z01.7
I50.9	Z03.5
I49.8	Z03.5
Z01.7	Z03.5
Z03.5	I50.9
Z03.5	I49.8
Z03.5	Z01.7
Z49.1	T86.1
T86.1	Z49.1
Z96.8	Z49.1
Z49.1	Z96.8
I51.7	Q24.8
Q25.1	Q23.1
I51.7	Q23.1
Q23.1	Q25.1
I51.7	Q25.1
Q24.8	I51.7
Q23.1	I51.7
Q25.1	I51.7
F50.0	N18.9
F50.0	Z49.2
N18.9	F50.0
Z49.2	F50.0
Z01.7	F50.0
F50.0	Z01.7
I50.9	I42.1
I49.8	I42.1
M41.9	I42.1
Z01.7	I42.1
I42.1	I50.9
M41.9	I50.9
I42.1	I49.8
M41.9	I49.8
I42.1	M41.9
I50.9	M41.9
I49.8	M41.9
Z01.7	M41.9
I42.1	Z01.7
M41.9	Z01.7
N17.0	M32.1
Z49.1	M32.1
M32.1	N17.0
Z49.1	N17.0
M32.1	Z49.1
N17.0	Z49.1
I80.2	I26.0
I50.9	I26.0
I49.8	I26.0
Z01.7	I26.0
I26.0	I80.2
I50.9	I80.2
I49.8	I80.2
Z01.7	I80.2
I26.0	I50.9
I80.2	I50.9
I26.0	I49.8
I80.2	I49.8
I26.0	Z01.7
I80.2	Z01.7
Z49.2	T85.7
Z49.2	Z43.6
T85.7	Z49.2
Z43.6	Z49.2
Q24.0	Q24.8
I42.4	Q24.8
Q24.8	Q24.0
I42.4	Q24.0
Q23.3	Q24.0
Z01.7	Q24.0
Q24.8	I42.4
Q24.0	I42.4
Q23.3	I42.4
Z01.7	I42.4
Q24.0	Q23.3
I42.4	Q23.3
Z01.7	Q23.3
Q24.0	Z01.7
I42.4	Z01.7
Q23.3	Z01.7
I35.1	I11.9
I34.1	I11.9
I36.1	I11.9
Z01.7	I11.9
I11.9	I35.1
I34.1	I35.1
I36.1	I35.1
I11.9	I34.1
I35.1	I34.1
I36.1	I34.1
Z01.7	I34.1
I11.9	I36.1
I35.1	I36.1
I34.1	I36.1
I11.9	Z01.7
I34.1	Z01.7
I34.0	I42.0
I27.2	I42.0
I42.0	I34.0
I36.1	I34.0
I27.2	I34.0
Z01.7	I34.0
I34.0	I36.1
I27.2	I36.1
I42.0	I27.2
I34.0	I27.2
I36.1	I27.2
I34.0	Z01.7
T82.1	I49.9
Z95.0	I49.9
Z45.0	I49.9
Z01.7	I49.9
I49.9	T82.1
Z95.0	T82.1
Z45.0	T82.1
Z01.7	T82.1
I49.9	Z95.0
T82.1	Z95.0
Z45.0	Z95.0
Z01.7	Z95.0
I49.9	Z45.0
T82.1	Z45.0
Z95.0	Z45.0
I49.9	Z01.7
T82.1	Z01.7
Z95.0	Z01.7
R00.1	Z03.5
Z03.5	R00.1
Z01.7	R00.1
R00.1	Z01.7
Q23.0	I33.0
I33.0	Q23.0
Z53.8	N18.9
N18.9	Z53.8
Z01.7	Z53.8
Z53.8	Z01.7
J06.9	N18.9
Z53.0	N18.9
N18.9	J06.9
Z53.0	J06.9
N18.9	Z53.0
J06.9	Z53.0
I64.X	Q24.8
I64.X	Q23.1
I64.X	Q23.0
Q24.8	I64.X
Q23.1	I64.X
Q23.0	I64.X
Z01.7	I64.X
I64.X	Z01.7
I44.6	Q24.8
I44.6	Q21.1
Q24.8	I44.6
Q21.1	I44.6
I50.9	I44.6
Z01.7	I44.6
I44.6	I50.9
I44.6	Z01.7
Q23.1	O99.8
Q23.1	O82.9
O99.8	Q23.1
O82.9	Q23.1
N06.2	N18.9
N06.2	N26.X
S37.0	N26.X
N18.9	N06.2
N26.X	N06.2
S37.0	N06.2
Z01.7	N06.2
N26.X	S37.0
N06.2	S37.0
N06.2	Z01.7
T82.1	I44.2
Z95.0	I44.2
Z45.0	I44.2
I44.2	T82.1
I44.2	Z95.0
I44.2	Z45.0
O68.0	P20.0
I50.9	P20.0
I49.8	P20.0
Z01.7	P20.0
P20.0	O68.0
I50.9	O68.0
I49.8	O68.0
Z01.7	O68.0
P20.0	I50.9
O68.0	I50.9
P20.0	I49.8
O68.0	I49.8
P20.0	Z01.7
O68.0	Z01.7
J93.1	Q24.8
I45.1	Q24.8
J93.1	Q21.1
Q24.8	J93.1
Q21.1	J93.1
I45.1	J93.1
Z01.7	J93.1
Q24.8	I45.1
J93.1	I45.1
J93.1	Z01.7
I48.X	Q21.1
Q21.1	I48.X
S37.0	N03.1
Z01.7	N03.1
N03.1	S37.0
N03.1	Z01.7
Z29.2	N05.2
N05.2	Z29.2
N03.1	N18.9
N05.2	N18.9
N18.9	N03.1
N05.2	N03.1
Z49.1	N03.1
N18.9	N05.2
N03.1	N05.2
Z49.1	N05.2
Z01.7	N05.2
N03.1	Z49.1
N05.2	Z49.1
N05.2	Z01.7
N26.X	N05.2
N05.2	N26.X
I13.2	I42.0
I13.2	I34.0
I13.2	I36.1
I42.0	I13.2
I34.0	I13.2
I36.1	I13.2
Z01.7	I13.2
I13.2	Z01.7
N39.0	N18.9
M32.9	N18.9
N39.0	T86.1
M32.9	T86.1
N18.9	N39.0
T86.1	N39.0
M32.9	N39.0
N18.9	M32.9
T86.1	M32.9
N39.0	M32.9
E83.5	N18.9
N18.9	E83.5
Z49.1	E83.5
Z49.2	E83.5
Z01.7	E83.5
E83.5	Z49.1
Z49.2	Z49.1
E83.5	Z49.2
Z49.1	Z49.2
E83.5	Z01.7
K65.0	N18.9
K65.0	T85.7
N18.9	K65.0
T85.7	K65.0
Z49.1	K65.0
Z01.7	K65.0
K65.0	Z49.1
K65.0	Z01.7
I27.2	Q21.1
Q21.1	I27.2
I50.9	I27.2
I27.2	I50.9
I50.9	G90.9
R00.1	G90.9
E66.9	G90.9
Z01.7	G90.9
G90.9	I50.9
R00.1	I50.9
E66.9	I50.9
G90.9	R00.1
I50.9	R00.1
E66.9	R00.1
G90.9	E66.9
I50.9	E66.9
R00.1	E66.9
Z01.7	E66.9
G90.9	Z01.7
E66.9	Z01.7
I51.7	N18.9
Z49.1	I15.1
I51.7	I15.1
Z01.7	I15.1
I15.1	Z49.1
I51.7	Z49.1
N18.9	I51.7
I15.1	I51.7
Z49.1	I51.7
I15.1	Z01.7
R18.X	Z94.0
R18.X	N18.9
R18.X	I10.X
Z94.0	R18.X
N18.9	R18.X
I10.X	R18.X
Z01.7	R18.X
R18.X	Z01.7
I27.2	Q26.2
Q26.2	I27.2
Z46.6	N18.9
Z96.0	N18.9
N18.9	Z46.6
Z96.0	Z46.6
Z96.8	Z46.6
Z01.7	Z46.6
N18.9	Z96.0
Z46.6	Z96.0
Z96.8	Z96.0
Z01.7	Z96.0
Z46.6	Z96.8
Z96.0	Z96.8
Z46.6	Z01.7
Z96.0	Z01.7
T86.1	Z94.0
N34.0	Z94.0
Z43.6	Z94.0
Z94.0	T86.1
N34.0	T86.1
Z43.6	T86.1
Z94.0	N34.0
T86.1	N34.0
Z43.6	N34.0
Z01.7	N34.0
Z94.0	Z43.6
T86.1	Z43.6
N34.0	Z43.6
N34.0	Z01.7
T81.0	Q21.1
Q21.1	T81.0
I45.1	T81.0
T81.0	I45.1
T82.4	N18.9
I77.1	N18.9
N18.9	T82.4
Z49.1	T82.4
I77.1	T82.4
Z01.7	T82.4
T82.4	Z49.1
I77.1	Z49.1
N18.9	I77.1
T82.4	I77.1
Z49.1	I77.1
Z01.7	I77.1
T82.4	Z01.7
I77.1	Z01.7
Q24.3	Q24.8
Q22.1	Q24.8
Q24.8	Q24.3
Q22.1	Q24.3
Q21.1	Q24.3
Z01.7	Q24.3
Q24.8	Q22.1
Q24.3	Q22.1
Q21.1	Q22.1
Z01.7	Q22.1
Q24.3	Q21.1
Q22.1	Q21.1
Q24.3	Z01.7
Q22.1	Z01.7
B35.2	N18.9
D64.9	N18.9
B35.2	T86.1
D64.9	T86.1
N18.9	B35.2
T86.1	B35.2
D64.9	B35.2
Z01.7	B35.2
N18.9	D64.9
T86.1	D64.9
B35.2	D64.9
Z01.7	D64.9
B35.2	Z01.7
D64.9	Z01.7
I49.8	I49.5
Z01.7	I49.5
I49.5	I49.8
I49.5	Z01.7
R00.2	I47.1
R00.2	I49.8
I47.1	R00.2
I49.8	R00.2
Z01.7	R00.2
R00.2	Z01.7
N83.2	N18.9
D35.2	N18.9
E66.9	N18.9
N18.9	N83.2
D35.2	N83.2
E66.9	N83.2
Z01.7	N83.2
N18.9	D35.2
N83.2	D35.2
E66.9	D35.2
Z01.7	D35.2
N18.9	E66.9
N83.2	E66.9
D35.2	E66.9
N83.2	Z01.7
D35.2	Z01.7
Z49.1	Z94.0
E79.0	Z94.0
Z94.0	Z49.1
Z94.0	E79.0
I50.9	Q25.1
Q25.1	I50.9
I49.5	Q24.8
T82.1	Q24.8
I49.5	I44.1
T82.1	I44.1
Q24.8	I49.5
I44.1	I49.5
T82.1	I49.5
Q24.8	T82.1
I44.1	T82.1
I49.5	T82.1
Z95.5	Q24.8
Z95.5	I48.X
I49.8	I48.X
Q24.8	Z95.5
I48.X	Z95.5
I49.8	Z95.5
Z01.7	Z95.5
I48.X	I49.8
Z95.5	I49.8
Z95.5	Z01.7
D50.8	N18.9
S37.0	N06.9
D50.8	N06.9
Z01.7	N06.9
N06.9	S37.0
D50.8	S37.0
N18.9	D50.8
N06.9	D50.8
S37.0	D50.8
Z01.7	D50.8
N06.9	Z01.7
D50.8	Z01.7
Z45.9	Q21.1
Q21.1	Z45.9
E18.9	N18.9
E18.9	M32.1
E18.9	Z49.1
N18.9	E18.9
M32.1	E18.9
Z49.1	E18.9
Z01.7	E18.9
E18.9	Z01.7
N28.8	N18.9
I36.1	N18.9
N18.9	N28.8
I15.0	N28.8
I36.1	N28.8
Z01.7	N28.8
N28.8	I15.0
I36.1	I15.0
Z01.7	I15.0
N18.9	I36.1
N28.8	I36.1
I15.0	I36.1
N28.8	Z01.7
I15.0	Z01.7
Q25.4	Q24.8
Q25.4	Q23.1
Q24.8	Q25.4
Q23.1	Q25.4
Q25.1	Q25.4
Z01.7	Q25.4
Q25.4	Q25.1
Q25.4	Z01.7
I25.3	I42.0
I25.3	I34.0
I42.0	I25.3
I34.0	I25.3
I36.1	I25.3
Z01.7	I25.3
I25.3	I36.1
I25.3	Z01.7
A05.9	N18.9
K52.9	T86.1
A05.9	T86.1
T86.1	K52.9
A05.9	K52.9
N18.9	A05.9
T86.1	A05.9
K52.9	A05.9
Z01.7	A05.9
A05.9	Z01.7
N10.X	Z94.0
N10.X	N18.9
Z94.0	N10.X
N18.9	N10.X
T86.1	N10.X
Z01.7	N10.X
N10.X	T86.1
N10.X	Z01.7
Y83.1	I77.4
I50.9	I77.4
I49.8	I77.4
Z01.7	I77.4
I77.4	Y83.1
I77.4	I50.9
I77.4	I49.8
I77.4	Z01.7
Z49.2	T86.1
T86.1	Z49.2
Q22.1	Q21.0
I49.8	Q21.0
Q21.0	Q22.1
I49.8	Q22.1
Q21.0	I49.8
Q22.1	I49.8
Y83.1	Q21.0
Q21.0	Y83.1
Q25.6	Q24.8
T82.8	Q24.8
Q24.8	Q25.6
T82.8	Q25.6
Z95.5	Q25.6
Z01.7	Q25.6
Q24.8	T82.8
Q25.6	T82.8
Z95.5	T82.8
Z01.7	T82.8
Q25.6	Z95.5
T82.8	Z95.5
Q25.6	Z01.7
T82.8	Z01.7
T82.8	Q22.1
Z95.8	Q22.1
Q22.1	T82.8
Z95.8	T82.8
Q22.1	Z95.8
T82.8	Z95.8
Q20.6	Q24.8
Q21.2	Q24.8
Q24.8	Q20.6
Q21.2	Q20.6
Q25.0	Q20.6
Q24.8	Q21.2
Q20.6	Q21.2
Q25.0	Q21.2
Q20.6	Q25.0
Q21.2	Q25.0
Z01.0	N18.9
Z01.0	T86.1
Z01.0	S37.0
N18.9	Z01.0
T86.1	Z01.0
S37.0	Z01.0
E78.0	N04.9
E78.9	N04.9
Z01.7	N04.9
N04.9	E78.0
E78.9	E78.0
Z01.7	E78.0
N04.9	E78.9
E78.0	E78.9
Z01.7	E78.9
N04.9	Z01.7
E78.0	Z01.7
E78.9	Z01.7
Z49.1	N26.X
E78.5	N26.X
N26.X	Z49.1
E78.5	Z49.1
N26.X	E78.5
Z49.1	E78.5
Z01.7	E78.5
E78.5	Z01.7
I50.9	I27.0
I27.0	I50.9
N47.X	N18.9
N18.9	N47.X
Z96.8	N47.X
Z01.7	N47.X
N47.X	Z96.8
N47.X	Z01.7
D64.9	Z49.1
Z49.1	D64.9
Z01.7	D59.4
D59.4	Z01.7
I34.0	C38.0
I50.9	C38.0
I49.8	C38.0
Z01.7	C38.0
C38.0	I34.0
I50.9	I34.0
I49.8	I34.0
C38.0	I50.9
I34.0	I50.9
C38.0	I49.8
I34.0	I49.8
C38.0	Z01.7
Q24.4	Q24.8
Q24.8	Q24.4
Q23.1	Q24.4
Q23.3	Q24.4
Z01.7	Q24.4
Q24.4	Q23.1
Q23.3	Q23.1
Q24.4	Q23.3
Q23.1	Q23.3
Q24.4	Z01.7
I34.0	I42.1
I42.1	I34.0
I10.X	D35.0
I99.X	D35.0
E02.X	D35.0
Z01.7	D35.0
D35.0	I10.X
I99.X	I10.X
E02.X	I10.X
D35.0	I99.X
I10.X	I99.X
E02.X	I99.X
Z01.7	I99.X
D35.0	E02.X
I10.X	E02.X
I99.X	E02.X
Z01.7	E02.X
D35.0	Z01.7
I99.X	Z01.7
E02.X	Z01.7
I50.9	I31.1
I49.8	I31.1
Z01.7	I31.1
I31.1	I50.9
I31.1	I49.8
I31.1	Z01.7
E21.1	N18.9
E21.1	Z49.2
N18.9	E21.1
Z49.2	E21.1
D59.4	E21.1
Z01.7	E21.1
E21.1	D59.4
E21.1	Z01.7
Q22.1	O99.8
Q22.1	O82.9
O99.8	Q22.1
O82.9	Q22.1
I50.9	I44.1
I49.8	I44.1
I44.1	I50.9
I44.1	I49.8
Q87.4	Q24.8
Q87.4	Q25.4
I50.9	Q25.4
Q24.8	Q87.4
Q25.4	Q87.4
I50.9	Q87.4
Z01.7	Q87.4
Q25.4	I50.9
Q87.4	I50.9
Q87.4	Z01.7
Q25.6	Q21.3
Q21.3	Q25.6
Y83.1	Q25.6
Q25.6	Y83.1
Z45.9	I49.9
Z49.X	I49.9
Z49.X	Z45.0
I49.9	Z45.9
Z49.X	Z45.9
I49.9	Z49.X
Z45.0	Z49.X
Z45.9	Z49.X
Z01.7	Z49.X
Z49.X	Z01.7
S37.0	Z94.0
Z94.0	S37.0
K52.9	M32.9
Z29.2	M32.9
M32.9	K52.9
Z29.2	K52.9
M32.9	Z29.2
K52.9	Z29.2
I27.0	N18.9
I27.0	M32.9
D64.9	M32.9
N18.9	I27.0
M32.9	I27.0
D64.9	I27.0
M32.9	D64.9
I27.0	D64.9
T86.1	N17.9
S37.0	N17.9
N17.9	T86.1
N17.9	S37.0
N11.9	I13.9
N05.1	I13.9
S37.0	I13.9
Z01.7	I13.9
I13.9	N11.9
N05.1	N11.9
S37.0	N11.9
Z01.7	N11.9
I13.9	N05.1
N11.9	N05.1
S37.0	N05.1
Z01.7	N05.1
I13.9	S37.0
N11.9	S37.0
N05.1	S37.0
I13.9	Z01.7
N11.9	Z01.7
N05.1	Z01.7
I47.2	I25.5
I50.1	I25.5
Z45.0	I25.5
Z01.7	I25.5
I25.5	I47.2
I50.1	I47.2
Z45.0	I47.2
I25.5	I50.1
I47.2	I50.1
Z45.0	I50.1
Z01.7	I50.1
I25.5	Z45.0
I47.2	Z45.0
I50.1	Z45.0
I25.5	Z01.7
I50.1	Z01.7
N04.4	N18.9
A15.3	N18.9
N18.9	N04.4
M32.1	N04.4
A15.3	N04.4
Z01.7	N04.4
N04.4	M32.1
A15.3	M32.1
N18.9	A15.3
N04.4	A15.3
M32.1	A15.3
Z01.7	A15.3
N04.4	Z01.7
A15.3	Z01.7
G44.2	N18.9
G44.2	I15.1
N18.9	G44.2
I15.1	G44.2
Z01.7	G44.2
G44.2	Z01.7
Q26.8	Q24.8
Q26.8	Q21.1
Q24.8	Q26.8
Q21.1	Q26.8
I48.X	Q26.8
Z01.7	Q26.8
Q26.8	I48.X
Q26.8	Z01.7
Q22.8	Q24.6
I47.2	Q24.6
I49.8	Q24.6
Z01.7	Q24.6
Q24.6	Q22.8
I47.2	Q22.8
I49.8	Q22.8
Q24.6	I47.2
Q22.8	I47.2
Q24.6	I49.8
Q22.8	I49.8
Q24.6	Z01.7
N04.1	N18.9
N18.9	N04.1
N06.9	N04.1
E79.0	N04.1
Z01.7	N04.1
N04.1	N06.9
E79.0	N06.9
N04.1	E79.0
N06.9	E79.0
N04.1	Z01.7
Z99.2	N18.9
N18.9	Z99.2
Z01.7	Z99.2
Z99.2	Z01.7
J98.4	Q24.8
I48.X	Q24.3
J98.4	Q24.3
Q24.3	I48.X
J98.4	I48.X
Q24.8	J98.4
Q24.3	J98.4
I48.X	J98.4
Z01.7	J98.4
J98.4	Z01.7
I50.9	I40.9
I49.8	I40.9
Z01.7	I40.9
I40.9	I50.9
I40.9	I49.8
I40.9	Z01.7
I10.X	Z49.2
D64.9	Z49.2
Z49.2	I10.X
D64.9	I10.X
Z49.2	D64.9
I10.X	D64.9
N39.0	Z52.4
Z96.0	Z52.4
Z49.1	Z52.4
Z52.4	N39.0
Z96.0	N39.0
Z49.1	N39.0
Z52.4	Z96.0
N39.0	Z96.0
Z49.1	Z96.0
Z52.4	Z49.1
N39.0	Z49.1
Z96.0	Z49.1
I10.X	Z49.1
Z49.1	I10.X
I80.2	I27.9
I45.1	I27.9
I27.9	I80.2
I45.1	I80.2
I27.9	I45.1
I80.2	I45.1
D64.9	Z94.0
Z94.0	D64.9
G40.9	N18.9
G40.9	T86.1
N18.9	G40.9
T86.1	G40.9
Z01.7	G40.9
G40.9	Z01.7
Z01.7	M33.1
M33.1	Z01.7
Y83.1	T81.5
I49.8	T81.5
Z01.7	T81.5
T81.5	Y83.1
T81.5	I49.8
T81.5	Z01.7
Z95.8	Q23.1
Z95.8	Q25.1
Q23.1	Z95.8
Q25.1	Z95.8
N39.1	N05.9
Q23.1	N05.9
S37.0	N05.9
N05.9	N39.1
Q23.1	N39.1
S37.0	N39.1
Z01.7	N39.1
N05.9	Q23.1
N39.1	Q23.1
S37.0	Q23.1
N05.9	S37.0
N39.1	S37.0
Q23.1	S37.0
N39.1	Z01.7
I49.8	I49.4
R07.4	I49.4
R00.2	I49.4
Z01.7	I49.4
I49.4	I49.8
R07.4	I49.8
I49.4	R07.4
I49.8	R07.4
R00.2	R07.4
Z01.7	R07.4
I49.4	R00.2
R07.4	R00.2
I49.4	Z01.7
R07.4	Z01.7
I15.2	N18.9
N18.9	I15.2
Z49.1	I15.2
Z96.8	I15.2
Z01.0	I15.2
I15.2	Z49.1
Z01.0	Z49.1
I15.2	Z96.8
Z01.0	Z96.8
I15.2	Z01.0
Z49.1	Z01.0
Z96.8	Z01.0
E79.0	N10.X
M10.9	N10.X
S37.0	N10.X
N10.X	E79.0
M10.9	E79.0
S37.0	E79.0
N10.X	M10.9
E79.0	M10.9
S37.0	M10.9
N10.X	S37.0
E79.0	S37.0
M10.9	S37.0
S39.0	N18.9
S39.0	T86.1
N18.9	S39.0
T86.1	S39.0
Z01.7	S39.0
S39.0	Z01.7
G40.9	Z49.1
Z49.1	G40.9
M32.9	N06.9
N06.9	M32.9
I49.8	I27.0
I27.0	I49.8
Q25.5	Q24.8
Q24.8	Q25.5
T82.1	Q25.5
Z45.0	Q25.5
Z01.7	Q25.5
Q25.5	T82.1
Q25.5	Z45.0
Q25.5	Z01.7
Q24.8	N18.9
Q21.1	N18.9
Q24.8	Z49.1
Q21.1	Z49.1
N18.9	Q24.8
Z49.1	Q24.8
N18.9	Q21.1
Z49.1	Q21.1
Z45.0	I42.0
Z45.9	I42.0
I42.0	Z45.0
I42.0	Z45.9
I10.X	I31.3
I50.9	I31.3
I31.3	I10.X
I31.3	I50.9
Q22.1	Y83.1
Y83.1	Q22.1
Q25.1	Q23.0
Q23.0	Q25.1
N39.1	N18.9
E13.9	N18.9
N18.9	N39.1
Z96.8	N39.1
E13.9	N39.1
N39.1	Z96.8
E13.9	Z96.8
N18.9	E13.9
N39.1	E13.9
Z96.8	E13.9
Z01.7	E13.9
E13.9	Z01.7
I50.9	I30.9
I49.8	I30.9
E66.9	I30.9
Z01.7	I30.9
I30.9	I50.9
I30.9	I49.8
E66.9	I49.8
I30.9	E66.9
I49.8	E66.9
I30.9	Z01.7
I27.0	Q25.0
I27.0	Y83.1
Q25.0	I27.0
Y83.1	I27.0
Y83.1	I70.1
I15.0	I70.1
N06.9	I70.1
Z01.7	I70.1
I70.1	Y83.1
I15.0	Y83.1
N06.9	Y83.1
I70.1	I15.0
Y83.1	I15.0
N06.9	I15.0
I70.1	N06.9
Y83.1	N06.9
I15.0	N06.9
I70.1	Z01.7
Q24.4	I42.1
I42.1	Q24.4
I50.9	Q24.4
Q24.4	I50.9
I45.1	I33.0
I45.1	Z95.2
I33.0	I45.1
Z95.2	I45.1
Z45.9	I44.2
Z45.9	T82.1
Z45.9	Z95.0
I44.2	Z45.9
T82.1	Z45.9
Z95.0	Z45.9
K75.8	N18.9
K75.8	Z49.1
N18.9	K75.8
Z49.1	K75.8
Z01.7	K75.8
K75.8	Z01.7
J98.4	I27.2
Q67.5	I27.2
I27.2	J98.4
I42.0	J98.4
Q67.5	J98.4
J98.4	I42.0
Q67.5	I42.0
I27.2	Q67.5
J98.4	Q67.5
I42.0	Q67.5
Z01.7	Q67.5
Q67.5	Z01.7
D69.5	M32.9
O06.1	M32.9
M32.9	D69.5
O06.1	D69.5
Z01.7	D69.5
M32.9	O06.1
D69.5	O06.1
Z01.7	O06.1
D69.5	Z01.7
O06.1	Z01.7
I44.0	Q24.8
I44.0	I27.2
I49.8	I27.2
Q24.8	I44.0
I27.2	I44.0
I27.2	I49.8
I27.8	Q24.8
Y44.2	Q24.8
I27.8	Q21.3
Y44.2	Q21.3
Q24.8	I27.8
Q21.3	I27.8
Y44.2	I27.8
Z01.7	I27.8
Q24.8	Y44.2
Q21.3	Y44.2
I27.8	Y44.2
Z01.7	Y44.2
I27.8	Z01.7
Y44.2	Z01.7
I33.0	I36.1
J98.5	I36.1
B96.1	I36.1
I36.1	I33.0
J98.5	I33.0
B96.1	I33.0
I36.1	J98.5
I33.0	J98.5
B96.1	J98.5
Z01.7	J98.5
I36.1	B96.1
I33.0	B96.1
J98.5	B96.1
Z01.7	B96.1
J98.5	Z01.7
B96.1	Z01.7
C41.2	C38.2
C72.9	C38.2
I51.7	C38.2
Z01.7	C38.2
C38.2	C41.2
C72.9	C41.2
I51.7	C41.2
Z01.7	C41.2
C38.2	C72.9
C41.2	C72.9
I51.7	C72.9
Z01.7	C72.9
C38.2	I51.7
C41.2	I51.7
C72.9	I51.7
C38.2	Z01.7
C41.2	Z01.7
C72.9	Z01.7
Q21.1	Q20.3
Q20.3	Q21.1
Q21.0	Q21.1
Q21.1	Q21.0
Q22.2	Q24.8
Q22.2	Q21.0
I33.0	Q21.0
Q24.8	Q22.2
Q21.0	Q22.2
I33.0	Q22.2
Z01.7	Q22.2
Q21.0	I33.0
Q22.2	I33.0
Q22.2	Z01.7
M32.8	I40.8
E78.9	I40.8
I47.1	I40.8
Z01.7	I40.8
I40.8	M32.8
E78.9	M32.8
I47.1	M32.8
Z01.7	M32.8
I40.8	E78.9
M32.8	E78.9
I47.1	E78.9
I40.8	I47.1
M32.8	I47.1
E78.9	I47.1
I40.8	Z01.7
M32.8	Z01.7
Y83.1	I27.9
I31.3	I27.9
[truncated: 7,264 more rows]
