# Supplementary material for: Comorbidity Networks in Cardiovascular Diseases
Source: Front Physiol. 2020 Aug 28;11:1009. doi: 10.3389/fphys.2020.01009 (PMC7485389; doi:10.3389/fphys.2020.01009)
Supplement: Supplementary file 1 [file Data_Sheet_1.ZIP › Supp_Datasheet_1_Network_interactions/ComNet80.csv]

I25.2	I25.8
I70.9	I25.8
Y83.1	I25.8
Z01.7	I25.8
I25.8	I25.2
I70.9	I25.2
Y83.1	I25.2
Z01.7	I25.2
I25.8	I70.9
I25.2	I70.9
Y83.1	I70.9
Z01.7	I70.9
I25.8	Y83.1
I25.2	Y83.1
I70.9	Y83.1
Z01.7	Y83.1
I25.8	Z01.7
I25.2	Z01.7
I70.9	Z01.7
Y83.1	Z01.7
I05.1	I09.1
I08.2	I09.1
I67.8	I09.1
E11.9	I09.1
I09.1	I05.1
I08.2	I05.1
I67.8	I05.1
E11.9	I05.1
I09.1	I08.2
I05.1	I08.2
I67.8	I08.2
E11.9	I08.2
I09.1	I67.8
I05.1	I67.8
I08.2	I67.8
E11.9	I67.8
I09.1	E11.9
I05.1	E11.9
I08.2	E11.9
I67.8	E11.9
I20.0	I25.8
I10.X	I25.8
I25.8	I20.0
I70.9	I20.0
I10.X	I20.0
Z01.7	I20.0
I20.0	I70.9
I10.X	I70.9
I25.8	I10.X
I20.0	I10.X
I70.9	I10.X
Z01.7	I10.X
I20.0	Z01.7
I10.X	Z01.7
I27.0	J44.9
I26.9	J44.9
I26.0	J44.9
E66.9	J44.9
J44.9	I27.0
I26.9	I27.0
I26.0	I27.0
E66.9	I27.0
J44.9	I26.9
I27.0	I26.9
I26.0	I26.9
E66.9	I26.9
J44.9	I26.0
I27.0	I26.0
I26.9	I26.0
E66.9	I26.0
J44.9	E66.9
I27.0	E66.9
I26.9	E66.9
I26.0	E66.9
I21.1	I25.8
I21.2	I25.8
I25.8	I21.1
I21.2	I21.1
Y83.1	I21.1
Z01.7	I21.1
I25.8	I21.2
I21.1	I21.2
Y83.1	I21.2
Z01.7	I21.2
I21.1	Y83.1
I21.2	Y83.1
I21.1	Z01.7
I21.2	Z01.7
I20.8	I25.8
I45.1	I25.8
I25.8	I20.8
I45.1	I20.8
I70.9	I20.8
Z01.7	I20.8
I25.8	I45.1
I20.8	I45.1
I70.9	I45.1
Z01.7	I45.1
I20.8	I70.9
I45.1	I70.9
I20.8	Z01.7
I45.1	Z01.7
I25.1	I25.8
I21.9	I25.8
I25.5	I25.8
R57.0	I25.8
I25.8	I25.1
I21.9	I25.1
I25.5	I25.1
R57.0	I25.1
I25.8	I21.9
I25.1	I21.9
I25.5	I21.9
R57.0	I21.9
I25.8	I25.5
I25.1	I25.5
I21.9	I25.5
R57.0	I25.5
I25.8	R57.0
I25.1	R57.0
I21.9	R57.0
I25.5	R57.0
I27.2	I25.8
I45.1	I25.1
I27.2	I25.1
Z01.7	I25.1
I25.1	I45.1
I27.2	I45.1
I25.8	I27.2
I25.1	I27.2
I45.1	I27.2
Z01.7	I27.2
I25.1	Z01.7
I27.2	Z01.7
I70.9	I25.1
I25.1	I70.9
G90.9	I26.9
I50.9	I26.9
I49.8	I26.9
Z01.7	I26.9
I26.9	G90.9
I50.9	G90.9
I49.8	G90.9
Z01.7	G90.9
I26.9	I50.9
G90.9	I50.9
I49.8	I50.9
Z01.7	I50.9
I26.9	I49.8
G90.9	I49.8
I50.9	I49.8
Z01.7	I49.8
I26.9	Z01.7
G90.9	Z01.7
I50.9	Z01.7
I49.8	Z01.7
I21.0	I25.8
I25.8	I21.0
I20.0	I21.0
I70.9	I21.0
Z01.7	I21.0
I21.0	I20.0
I21.0	I70.9
I21.0	Z01.7
Z45.0	I44.1
Z45.9	I44.1
I50.9	I44.1
Z01.7	I44.1
I44.1	Z45.0
Z45.9	Z45.0
I50.9	Z45.0
Z01.7	Z45.0
I44.1	Z45.9
Z45.0	Z45.9
I50.9	Z45.9
Z01.7	Z45.9
I44.1	I50.9
Z45.0	I50.9
Z45.9	I50.9
I44.1	Z01.7
Z45.0	Z01.7
Z45.9	Z01.7
T82.1	I44.1
Z95.0	I44.1
I44.1	T82.1
Z95.0	T82.1
Z45.0	T82.1
Z01.7	T82.1
I44.1	Z95.0
T82.1	Z95.0
Z45.0	Z95.0
Z01.7	Z95.0
T82.1	Z45.0
Z95.0	Z45.0
T82.1	Z01.7
Z95.0	Z01.7
I73.9	I25.8
E11.4	I25.8
I73.9	I25.2
E11.4	I25.2
I25.8	I73.9
I25.2	I73.9
Y83.1	I73.9
E11.4	I73.9
I73.9	Y83.1
E11.4	Y83.1
I25.8	E11.4
I25.2	E11.4
I73.9	E11.4
Y83.1	E11.4
I21.4	I25.8
I49.3	I25.8
I21.4	I21.2
I49.3	I21.2
I25.8	I21.4
I21.2	I21.4
I49.3	I21.4
Z01.7	I21.4
I25.8	I49.3
I21.2	I49.3
I21.4	I49.3
Z01.7	I49.3
I21.4	Z01.7
I49.3	Z01.7
I44.2	I51.5
Z45.0	I51.5
Z95.0	I51.5
E78.5	I51.5
I51.5	I44.2
Z45.0	I44.2
Z95.0	I44.2
E78.5	I44.2
I51.5	Z45.0
I44.2	Z45.0
E78.5	Z45.0
I51.5	Z95.0
I44.2	Z95.0
E78.5	Z95.0
I51.5	E78.5
I44.2	E78.5
Z45.0	E78.5
Z95.0	E78.5
I44.6	I25.8
E78.5	I25.8
I44.6	I20.8
I10.X	I20.8
E78.5	I20.8
I25.8	I44.6
I20.8	I44.6
I10.X	I44.6
E78.5	I44.6
I20.8	I10.X
I44.6	I10.X
E78.5	I10.X
I25.8	E78.5
I20.8	E78.5
I44.6	E78.5
I10.X	E78.5
I20.9	I25.8
I20.9	I25.1
I25.8	I20.9
I25.1	I20.9
I70.9	I20.9
Z01.7	I20.9
I20.9	I70.9
I20.9	Z01.7
I49.8	I35.0
I50.9	I35.0
I10.X	I35.0
Z01.7	I35.0
I35.0	I49.8
I10.X	I49.8
I35.0	I50.9
I10.X	I50.9
I35.0	I10.X
I49.8	I10.X
I50.9	I10.X
I35.0	Z01.7
I35.2	I51.5
I10.X	I51.5
I49.8	I51.5
Z01.7	I51.5
I51.5	I35.2
I10.X	I35.2
I49.8	I35.2
Z01.7	I35.2
I51.5	I10.X
I35.2	I10.X
I51.5	I49.8
I35.2	I49.8
I51.5	Z01.7
I35.2	Z01.7
Y83.1	I25.1
I10.X	I25.1
I25.1	Y83.1
I10.X	Y83.1
I25.1	I10.X
Y83.1	I10.X
I45.1	I44.0
I44.5	I44.0
I10.X	I44.0
Z01.7	I44.0
I44.0	I45.1
I44.5	I45.1
I10.X	I45.1
I44.0	I44.5
I45.1	I44.5
I10.X	I44.5
Z01.7	I44.5
I44.0	I10.X
I45.1	I10.X
I44.5	I10.X
I44.0	Z01.7
I44.5	Z01.7
I21.1	I13.1
I21.0	I13.1
E11.2	I13.1
E87.2	I13.1
I13.1	I21.1
I21.0	I21.1
E11.2	I21.1
E87.2	I21.1
I13.1	I21.0
I21.1	I21.0
E11.2	I21.0
E87.2	I21.0
I13.1	E11.2
I21.1	E11.2
I21.0	E11.2
E87.2	E11.2
I13.1	E87.2
I21.1	E87.2
I21.0	E87.2
E11.2	E87.2
Z95.0	I47.2
I49.8	I47.2
I47.2	Z95.0
I49.8	Z95.0
I47.2	I49.8
Z95.0	I49.8
I44.3	I25.8
I44.0	I25.8
I44.3	I25.1
I44.0	I25.1
I25.8	I44.3
I25.1	I44.3
I44.0	I44.3
Z01.7	I44.3
I25.8	I44.0
I25.1	I44.0
I44.3	I44.0
I44.3	Z01.7
I74.5	I71.4
I70.9	I71.4
I10.X	I71.4
Z01.7	I71.4
I71.4	I74.5
I70.9	I74.5
I10.X	I74.5
Z01.7	I74.5
I71.4	I70.9
I74.5	I70.9
I71.4	I10.X
I74.5	I10.X
I71.4	Z01.7
I74.5	Z01.7
I20.8	I25.1
I25.1	I20.8
N40.X	I25.8
E11.9	I25.8
N40.X	I20.8
E11.9	I20.8
N40.X	I25.1
E11.9	I25.1
I25.8	N40.X
I20.8	N40.X
I25.1	N40.X
E11.9	N40.X
I25.8	E11.9
I20.8	E11.9
I25.1	E11.9
N40.X	E11.9
Y83.1	I21.0
I21.0	Y83.1
Y83.1	I20.0
I20.0	Y83.1
Z95.2	I09.1
T82.1	I09.1
Z01.7	I09.1
Z95.2	I05.1
T82.1	I05.1
Z01.7	I05.1
I09.1	Z95.2
I05.1	Z95.2
T82.1	Z95.2
Z01.7	Z95.2
I09.1	T82.1
I05.1	T82.1
Z95.2	T82.1
I09.1	Z01.7
I05.1	Z01.7
Z95.2	Z01.7
Z95.5	I25.8
Z95.5	I20.9
Z95.5	I70.9
I25.8	Z95.5
I20.9	Z95.5
I70.9	Z95.5
Z01.7	Z95.5
Z95.5	Z01.7
I49.8	I48.X
I48.X	I49.8
I20.0	I25.1
I25.1	I20.0
I24.8	I25.8
I25.8	I24.8
I70.9	I24.8
I10.X	I24.8
Z01.7	I24.8
I24.8	I70.9
I24.8	I10.X
I24.8	Z01.7
Z95.5	I25.2
I25.2	Z95.5
E03.9	I25.8
E03.9	I21.1
E03.9	I21.0
E03.9	Y83.1
I25.8	E03.9
I21.1	E03.9
I21.0	E03.9
Y83.1	E03.9
I71.2	I35.2
I34.0	I35.2
I33.0	I35.2
I46.1	I35.2
I35.2	I71.2
I34.0	I71.2
I33.0	I71.2
I46.1	I71.2
I35.2	I34.0
I71.2	I34.0
I33.0	I34.0
I46.1	I34.0
I35.2	I33.0
I71.2	I33.0
I34.0	I33.0
I46.1	I33.0
I35.2	I46.1
I71.2	I46.1
I34.0	I46.1
I33.0	I46.1
I77.8	I35.2
N28.0	I35.2
I77.8	I71.2
N28.0	I71.2
Z01.7	I71.2
I35.2	I77.8
I71.2	I77.8
N28.0	I77.8
Z01.7	I77.8
I35.2	N28.0
I71.2	N28.0
I77.8	N28.0
Z01.7	N28.0
I71.2	Z01.7
I77.8	Z01.7
N28.0	Z01.7
I25.0	I25.8
I25.8	I25.0
I70.9	I25.0
Y83.1	I25.0
Z01.7	I25.0
I25.0	I70.9
I25.0	Y83.1
I25.0	Z01.7
R33.X	I25.8
Y83.1	I24.8
R33.X	I24.8
I24.8	Y83.1
R33.X	Y83.1
I25.8	R33.X
I24.8	R33.X
Y83.1	R33.X
Z01.7	R33.X
R33.X	Z01.7
I47.2	I25.8
Z45.0	I25.8
I47.2	I24.8
Z45.0	I24.8
I25.8	I47.2
I24.8	I47.2
Z45.0	I47.2
Z01.7	I47.2
I25.8	Z45.0
I24.8	Z45.0
I47.2	Z45.0
I47.2	Z01.7
Q21.1	Q24.8
Y83.1	Q24.8
I82.8	Q24.8
Z01.7	Q24.8
Q24.8	Q21.1
Y83.1	Q21.1
I82.8	Q21.1
Z01.7	Q21.1
Q24.8	Y83.1
Q21.1	Y83.1
I82.8	Y83.1
Q24.8	I82.8
Q21.1	I82.8
Y83.1	I82.8
Z01.7	I82.8
Q24.8	Z01.7
Q21.1	Z01.7
I82.8	Z01.7
I49.5	I51.5
I31.3	I51.5
I31.9	I51.5
I51.5	I49.5
I31.3	I49.5
I31.9	I49.5
Z01.7	I49.5
I51.5	I31.3
I49.5	I31.3
I31.9	I31.3
Z01.7	I31.3
I51.5	I31.9
I49.5	I31.9
I31.3	I31.9
Z01.7	I31.9
I49.5	Z01.7
I31.3	Z01.7
I31.9	Z01.7
S26.0	I51.5
I46.1	I51.5
S26.0	I31.9
Z95.0	I31.9
I46.1	I31.9
I51.5	S26.0
I31.9	S26.0
Z95.0	S26.0
I46.1	S26.0
I31.9	Z95.0
S26.0	Z95.0
I46.1	Z95.0
I51.5	I46.1
I31.9	I46.1
S26.0	I46.1
Z95.0	I46.1
I49.8	I44.2
I44.2	I49.8
I51.5	I25.8
I49.5	I25.8
I25.8	I51.5
I25.8	I49.5
Z45.0	I49.5
I49.5	Z45.0
E78.0	I35.0
E78.0	I10.X
E78.0	I49.8
I35.0	E78.0
I10.X	E78.0
I49.8	E78.0
Z01.7	E78.0
E78.0	Z01.7
I50.9	I45.1
R00.1	I45.1
I45.1	I50.9
R00.1	I50.9
I45.1	R00.1
I50.9	R00.1
Z01.7	R00.1
R00.1	Z01.7
I70.9	I21.1
I10.X	I21.1
I21.1	I70.9
I21.1	I10.X
I49.8	I47.1
I47.1	I49.8
Y83.1	I20.9
I20.9	Y83.1
T82.1	I51.5
I51.5	T82.1
I10.X	I49.5
I50.9	I49.5
I49.8	I49.5
I49.5	I10.X
I49.5	I50.9
I49.5	I49.8
I25.1	I11.0
I24.8	I11.0
R55.X	I11.0
Z01.7	I11.0
I11.0	I25.1
I24.8	I25.1
R55.X	I25.1
I11.0	I24.8
I25.1	I24.8
R55.X	I24.8
I11.0	R55.X
I25.1	R55.X
I24.8	R55.X
Z01.7	R55.X
I11.0	Z01.7
R55.X	Z01.7
I36.1	I35.2
I27.2	I35.2
I36.1	I34.0
I27.2	I34.0
Z01.7	I34.0
I35.2	I36.1
I34.0	I36.1
I27.2	I36.1
Z01.7	I36.1
I35.2	I27.2
I34.0	I27.2
I36.1	I27.2
I34.0	Z01.7
I36.1	Z01.7
I35.1	I25.5
I34.0	I25.5
I36.1	I25.5
Z01.7	I25.5
I25.5	I35.1
I34.0	I35.1
I36.1	I35.1
Z01.7	I35.1
I25.5	I34.0
I35.1	I34.0
I25.5	I36.1
I35.1	I36.1
I25.5	Z01.7
I35.1	Z01.7
I25.1	I21.0
I25.1	I21.1
I21.0	I25.1
I21.1	I25.1
I60.9	I11.0
I67.4	I11.0
I46.1	I11.0
I11.0	I60.9
I67.4	I60.9
I46.1	I60.9
I11.0	I67.4
I60.9	I67.4
I46.1	I67.4
I11.0	I46.1
I60.9	I46.1
I67.4	I46.1
M32.1	N17.9
I42.0	N17.9
I34.0	N17.9
Z49.1	N17.9
N17.9	M32.1
I42.0	M32.1
I34.0	M32.1
Z49.1	M32.1
N17.9	I42.0
M32.1	I42.0
I34.0	I42.0
Z49.1	I42.0
N17.9	I34.0
M32.1	I34.0
I42.0	I34.0
Z49.1	I34.0
N17.9	Z49.1
M32.1	Z49.1
I42.0	Z49.1
I34.0	Z49.1
I05.2	I09.1
I07.1	I09.1
I27.0	I09.1
I09.1	I05.2
I07.1	I05.2
I27.0	I05.2
Z01.7	I05.2
I09.1	I07.1
I05.2	I07.1
I27.0	I07.1
Z01.7	I07.1
I09.1	I27.0
I05.2	I27.0
I07.1	I27.0
Z01.7	I27.0
I05.2	Z01.7
I07.1	Z01.7
I27.0	Z01.7
I34.0	I25.8
I25.8	I34.0
I20.9	I34.0
I70.9	I34.0
I34.0	I20.9
I34.0	I70.9
I31.3	C38.3
I42.1	C38.3
I10.X	C38.3
Z01.7	C38.3
C38.3	I31.3
I42.1	I31.3
I10.X	I31.3
C38.3	I42.1
I31.3	I42.1
I10.X	I42.1
Z01.7	I42.1
C38.3	I10.X
I31.3	I10.X
I42.1	I10.X
C38.3	Z01.7
I42.1	Z01.7
Z45.9	I51.5
I10.X	Z45.0
I51.5	Z45.9
I10.X	Z45.9
Z45.0	I10.X
Z45.9	I10.X
I50.9	I35.2
I35.2	I50.9
Z49.2	N18.9
E11.7	N18.9
I10.X	N18.9
Z01.7	N18.9
N18.9	Z49.2
E11.7	Z49.2
I10.X	Z49.2
Z01.7	Z49.2
N18.9	E11.7
Z49.2	E11.7
I10.X	E11.7
Z01.7	E11.7
N18.9	I10.X
Z49.2	I10.X
E11.7	I10.X
N18.9	Z01.7
Z49.2	Z01.7
E11.7	Z01.7
N08.3	N18.9
I42.0	N18.9
I15.8	N18.9
K52.9	N18.9
N18.9	N08.3
I42.0	N08.3
I15.8	N08.3
K52.9	N08.3
N18.9	I42.0
N08.3	I42.0
I15.8	I42.0
K52.9	I42.0
N18.9	I15.8
N08.3	I15.8
I42.0	I15.8
K52.9	I15.8
N18.9	K52.9
N08.3	K52.9
I42.0	K52.9
I15.8	K52.9
E11.2	N18.9
T85.7	N18.9
K65.0	N18.9
N18.9	E11.2
T85.7	E11.2
K65.0	E11.2
Z01.7	E11.2
N18.9	T85.7
E11.2	T85.7
K65.0	T85.7
Z01.7	T85.7
N18.9	K65.0
E11.2	K65.0
T85.7	K65.0
Z01.7	K65.0
E11.2	Z01.7
T85.7	Z01.7
K65.0	Z01.7
I10.X	I20.9
I20.9	I10.X
I47.2	I21.1
I21.1	I47.2
I70.9	I47.2
I47.2	I70.9
I44.0	I47.2
I44.3	I47.2
I10.X	I47.2
I47.2	I44.0
I47.2	I44.3
I10.X	I44.3
I47.2	I10.X
I44.3	I10.X
I44.2	I25.8
I44.2	I21.1
I44.2	I70.9
I25.8	I44.2
I21.1	I44.2
I70.9	I44.2
Z01.7	I44.2
I44.2	Z01.7
I21.2	I21.0
I21.0	I21.2
I25.1	I21.2
I21.2	I25.1
Z45.9	I44.2
I44.2	Z45.9
I37.1	I25.8
I65.2	I25.8
J44.9	I25.8
I46.1	I25.8
I25.8	I37.1
I65.2	I37.1
J44.9	I37.1
I46.1	I37.1
I25.8	I65.2
I37.1	I65.2
J44.9	I65.2
I46.1	I65.2
I25.8	J44.9
I37.1	J44.9
I65.2	J44.9
I46.1	J44.9
I25.8	I46.1
I37.1	I46.1
I65.2	I46.1
J44.9	I46.1
I27.9	J98.4
I27.0	J98.4
Q67.5	J98.4
I46.1	J98.4
J98.4	I27.9
I27.0	I27.9
Q67.5	I27.9
I46.1	I27.9
J98.4	I27.0
I27.9	I27.0
Q67.5	I27.0
I46.1	I27.0
J98.4	Q67.5
I27.9	Q67.5
I27.0	Q67.5
I46.1	Q67.5
J98.4	I46.1
I27.9	I46.1
I27.0	I46.1
Q67.5	I46.1
I50.9	I25.8
J44.9	I34.0
I50.9	I34.0
I34.0	J44.9
I50.9	J44.9
Z01.7	J44.9
I25.8	I50.9
I34.0	I50.9
J44.9	I50.9
J44.9	Z01.7
Q23.0	Q24.8
Z95.2	Q24.8
G93.0	Q24.8
Q24.8	Q23.0
Z95.2	Q23.0
G93.0	Q23.0
Z01.7	Q23.0
Q24.8	Z95.2
Q23.0	Z95.2
G93.0	Z95.2
Q24.8	G93.0
Q23.0	G93.0
Z95.2	G93.0
Z01.7	G93.0
Q23.0	Z01.7
G93.0	Z01.7
Z95.5	I24.8
I24.8	Z95.5
N17.9	I25.8
N17.9	I21.0
I46.1	I21.0
N17.9	Y83.1
I46.1	Y83.1
I25.8	N17.9
I21.0	N17.9
Y83.1	N17.9
I46.1	N17.9
I21.0	I46.1
Y83.1	I46.1
N17.9	I46.1
I20.1	I25.8
I49.8	I25.8
I25.8	I20.1
I50.9	I20.1
I49.8	I20.1
Z01.7	I20.1
I20.1	I50.9
I25.8	I49.8
I20.1	I49.8
I20.1	Z01.7
I35.0	I25.8
I48.X	I25.8
I35.0	I25.1
I48.X	I25.1
I25.8	I35.0
I25.1	I35.0
I48.X	I35.0
I25.8	I48.X
I25.1	I48.X
I35.0	I48.X
Z01.7	I48.X
I48.X	Z01.7
T82.1	I44.2
I44.2	T82.1
Z45.9	T82.1
Z45.9	Z95.0
T82.1	Z45.9
Z95.0	Z45.9
I70.9	I25.5
I70.9	I36.1
I25.5	I70.9
I36.1	I70.9
E11.9	I49.8
I49.8	E11.9
E78.0	E11.9
Z01.7	E11.9
E11.9	E78.0
E11.9	Z01.7
I05.0	I09.1
I06.1	I09.1
I09.1	I05.0
I06.1	I05.0
I27.0	I05.0
Z01.7	I05.0
I09.1	I06.1
I05.0	I06.1
I27.0	I06.1
Z01.7	I06.1
I05.0	I27.0
I06.1	I27.0
I05.0	Z01.7
I06.1	Z01.7
Z01.8	I25.8
Z01.8	I21.0
Z01.8	I70.9
Z01.8	Y83.1
I25.8	Z01.8
I21.0	Z01.8
I70.9	Z01.8
Y83.1	Z01.8
I11.0	I25.8
I11.0	I21.0
I25.8	I11.0
I21.0	I11.0
I70.9	I11.0
I11.0	I70.9
I49.8	I09.1
Z95.2	I07.1
I49.8	I07.1
I07.1	Z95.2
I49.8	Z95.2
I09.1	I49.8
I07.1	I49.8
Z95.2	I49.8
I10.X	I21.0
I21.0	I10.X
I48.X	I24.8
I48.X	I70.9
I24.8	I48.X
I70.9	I48.X
I48.X	I09.1
Z95.2	I05.0
I48.X	I05.0
I05.0	Z95.2
I48.X	Z95.2
I09.1	I48.X
I05.0	I48.X
Z95.2	I48.X
I48.X	I42.0
I10.X	I42.0
I50.9	I42.0
Z01.7	I42.0
I42.0	I48.X
I10.X	I48.X
I50.9	I48.X
I42.0	I10.X
I48.X	I10.X
I42.0	I50.9
I48.X	I50.9
I42.0	Z01.7
I46.1	I21.1
I46.1	I25.1
I46.1	I70.9
I21.1	I46.1
I25.1	I46.1
I70.9	I46.1
I06.0	I09.1
I44.1	I09.1
I09.1	I06.0
Z95.2	I06.0
I44.1	I06.0
Z01.7	I06.0
I06.0	Z95.2
I44.1	Z95.2
I09.1	I44.1
I06.0	I44.1
Z95.2	I44.1
I06.0	Z01.7
T82.1	I06.0
I06.0	T82.1
I44.5	I44.1
I44.1	I44.5
Z45.0	I44.5
Z45.9	I44.5
I44.5	Z45.0
I44.5	Z45.9
I44.2	I09.1
E03.9	I09.1
I44.2	I05.2
E03.9	I05.2
I09.1	I44.2
I05.2	I44.2
I27.0	I44.2
E03.9	I44.2
I44.2	I27.0
E03.9	I27.0
I09.1	E03.9
I05.2	E03.9
I44.2	E03.9
I27.0	E03.9
I07.1	I06.0
I27.0	I06.0
I06.0	I07.1
I06.0	I27.0
I31.3	I42.2
I49.5	I42.2
Z45.0	I42.2
Z01.7	I42.2
I42.2	I31.3
Z45.0	I31.3
I42.2	I49.5
I42.2	Z45.0
I31.3	Z45.0
I42.2	Z01.7
I13.1	N18.9
I48.X	N18.9
Z95.5	N18.9
N18.9	I13.1
I48.X	I13.1
Z95.5	I13.1
Z01.7	I13.1
N18.9	I48.X
I13.1	I48.X
Z95.5	I48.X
N18.9	Z95.5
I13.1	Z95.5
I48.X	Z95.5
I13.1	Z01.7
I24.8	I21.0
I21.0	I24.8
I10.X	I09.1
I10.X	I05.0
I09.1	I10.X
I05.0	I10.X
E03.9	T82.1
E03.9	Z95.0
E03.9	Z45.0
T82.1	E03.9
Z95.0	E03.9
Z45.0	E03.9
E11.9	I35.0
E11.9	I50.9
I35.0	E11.9
I50.9	E11.9
I44.7	I25.8
I44.7	I21.9
I70.9	I21.9
Z01.7	I21.9
I25.8	I44.7
I21.9	I44.7
I70.9	I44.7
Z01.7	I44.7
I21.9	I70.9
I44.7	I70.9
I21.9	Z01.7
I44.7	Z01.7
I20.0	I21.1
I21.1	I20.0
Z95.5	Y83.1
Y83.1	Z95.5
J98.4	I11.0
I44.7	I11.0
I27.2	I11.0
I11.0	J98.4
I44.7	J98.4
I27.2	J98.4
Z01.7	J98.4
I11.0	I44.7
J98.4	I44.7
I27.2	I44.7
I11.0	I27.2
J98.4	I27.2
I44.7	I27.2
J98.4	Z01.7
Z45.9	I25.8
Z45.9	I20.9
Z45.9	I70.9
I25.8	Z45.9
I20.9	Z45.9
I70.9	Z45.9
I49.5	I11.0
Z45.0	I11.0
Z45.9	I11.0
E78.5	I11.0
I11.0	I49.5
Z45.9	I49.5
E78.5	I49.5
I11.0	Z45.0
I11.0	Z45.9
I49.5	Z45.9
E78.5	Z45.9
I11.0	E78.5
I49.5	E78.5
Z45.9	E78.5
I47.1	I42.0
I45.1	I42.0
I45.0	I42.0
I42.0	I47.1
I45.1	I47.1
I45.0	I47.1
Z01.7	I47.1
I42.0	I45.1
I47.1	I45.1
I45.0	I45.1
I42.0	I45.0
I47.1	I45.0
I45.1	I45.0
Z01.7	I45.0
I47.1	Z01.7
I45.0	Z01.7
R07.4	I10.X
R07.4	I50.9
R07.4	I49.8
I10.X	R07.4
I50.9	R07.4
I49.8	R07.4
Z01.7	R07.4
R07.4	Z01.7
I44.0	I35.0
I35.0	I44.0
I49.8	I44.0
I44.0	I49.8
E78.5	I21.1
E78.5	I21.0
E78.5	I70.9
I21.1	E78.5
I21.0	E78.5
I70.9	E78.5
I71.4	I25.8
I71.4	I21.1
I71.4	I21.0
I25.8	I71.4
I21.1	I71.4
I21.0	I71.4
N10.X	N17.0
Z49.1	N17.0
Z45.2	N17.0
Z01.7	N17.0
N17.0	N10.X
Z49.1	N10.X
Z45.2	N10.X
Z01.7	N10.X
N17.0	Z49.1
N10.X	Z49.1
Z45.2	Z49.1
Z01.7	Z49.1
N17.0	Z45.2
N10.X	Z45.2
Z49.1	Z45.2
Z01.7	Z45.2
N17.0	Z01.7
N10.X	Z01.7
Z49.1	Z01.7
Z45.2	Z01.7
I05.1	I25.8
I05.1	I21.1
I25.8	I05.1
I21.1	I05.1
I70.9	I05.1
I05.1	I70.9
T82.1	I49.5
I49.5	T82.1
Z49.1	N18.9
I25.8	N18.9
N18.9	Z49.1
Z49.2	Z49.1
I25.8	Z49.1
Z49.1	Z49.2
I25.8	Z49.2
N18.9	I25.8
Z49.1	I25.8
Z49.2	I25.8
N28.1	N18.9
T85.7	Z49.2
N28.1	Z49.2
Z49.2	T85.7
N28.1	T85.7
N18.9	N28.1
Z49.2	N28.1
T85.7	N28.1
Z01.7	N28.1
N28.1	Z01.7
I24.8	I35.0
I20.9	I35.0
I35.0	I24.8
I20.9	I24.8
I35.0	I20.9
I24.8	I20.9
I20.0	I35.0
I20.0	I24.8
I35.0	I20.0
I24.8	I20.0
I87.2	I47.1
I10.X	I47.1
I50.9	I47.1
E11.9	I47.1
I47.1	I87.2
I10.X	I87.2
I50.9	I87.2
E11.9	I87.2
I47.1	I10.X
I87.2	I10.X
E11.9	I10.X
I47.1	I50.9
I87.2	I50.9
I47.1	E11.9
I87.2	E11.9
I10.X	E11.9
I34.0	I21.0
I34.0	I24.8
E78.5	I24.8
I21.0	I34.0
I24.8	I34.0
E78.5	I34.0
I24.8	E78.5
I34.0	E78.5
I07.1	I05.0
I67.8	I05.0
I05.0	I07.1
I67.8	I07.1
I10.X	I07.1
I05.0	I67.8
I07.1	I67.8
I10.X	I67.8
I07.1	I10.X
I67.8	I10.X
N26.X	N18.9
E85.4	N18.9
I15.1	N18.9
N18.9	N26.X
E85.4	N26.X
I15.1	N26.X
Z01.7	N26.X
N18.9	E85.4
N26.X	E85.4
I15.1	E85.4
Z01.7	E85.4
N18.9	I15.1
N26.X	I15.1
E85.4	I15.1
Z01.7	I15.1
N26.X	Z01.7
E85.4	Z01.7
I15.1	Z01.7
I34.0	I20.0
E03.9	I20.0
I20.0	I34.0
E03.9	I34.0
I20.0	E03.9
I34.0	E03.9
I44.7	I21.0
E11.9	I21.0
I44.7	I25.1
I21.0	I44.7
I25.1	I44.7
E11.9	I44.7
I21.0	E11.9
I44.7	E11.9
I35.0	I34.0
I50.1	I34.0
I34.0	I35.0
I50.1	I35.0
I46.1	I35.0
I50.1	I50.9
I46.1	I50.9
I34.0	I50.1
I35.0	I50.1
I50.9	I50.1
I46.1	I50.1
I35.0	I46.1
I50.9	I46.1
I50.1	I46.1
I71.2	I77.9
I82.9	I77.9
I49.8	I77.9
I70.9	I77.9
I77.9	I71.2
I82.9	I71.2
I49.8	I71.2
I70.9	I71.2
I77.9	I82.9
I71.2	I82.9
I49.8	I82.9
I70.9	I82.9
I77.9	I49.8
I71.2	I49.8
I82.9	I49.8
I70.9	I49.8
I77.9	I70.9
I71.2	I70.9
I82.9	I70.9
I49.8	I70.9
I44.5	I51.5
E11.9	I51.5
I51.5	I44.5
Z95.0	I44.5
E11.9	I44.5
E11.9	Z45.0
I44.5	Z95.0
E11.9	Z95.0
I51.5	E11.9
I44.5	E11.9
Z45.0	E11.9
Z95.0	E11.9
I31.9	C38.0
T81.4	C38.0
I48.X	C38.0
Z01.7	C38.0
C38.0	I31.9
T81.4	I31.9
I48.X	I31.9
C38.0	T81.4
I31.9	T81.4
I48.X	T81.4
Z01.7	T81.4
C38.0	I48.X
I31.9	I48.X
T81.4	I48.X
C38.0	Z01.7
T81.4	Z01.7
Q23.1	I09.1
I09.1	Q23.1
I05.1	Q23.1
I44.2	Q23.1
Z01.7	Q23.1
Q23.1	I05.1
I44.2	I05.1
Q23.1	I44.2
I05.1	I44.2
Q23.1	Z01.7
I05.1	I06.0
I06.0	I05.1
Z45.9	I09.1
Z95.2	Q23.1
Z45.9	Q23.1
Q23.1	Z95.2
Z45.9	Z95.2
I09.1	Z45.9
Q23.1	Z45.9
Z95.2	Z45.9
E61.1	N18.9
I10.X	E11.2
E61.1	E11.2
E11.2	I10.X
E61.1	I10.X
N18.9	E61.1
E11.2	E61.1
I10.X	E61.1
Z01.7	E61.1
E61.1	Z01.7
I42.0	B57.2
I47.2	B57.2
I50.9	B57.2
Z01.7	B57.2
B57.2	I42.0
I47.2	I42.0
B57.2	I47.2
I42.0	I47.2
I50.9	I47.2
B57.2	I50.9
I47.2	I50.9
B57.2	Z01.7
I51.5	I25.1
I25.1	I51.5
I24.8	I51.5
I51.5	I24.8
Z45.0	I25.1
I25.1	Z45.0
I71.9	I35.2
J98.4	I35.2
I35.2	I71.9
J98.4	I71.9
I50.9	I71.9
Z01.7	I71.9
I35.2	J98.4
I71.9	J98.4
I50.9	J98.4
I71.9	I50.9
J98.4	I50.9
I71.9	Z01.7
E87.1	N17.9
E86.X	N17.9
Z01.7	N17.9
N17.9	E87.1
E86.X	E87.1
Z01.7	E87.1
N17.9	E86.X
E87.1	E86.X
Z01.7	E86.X
N17.9	Z01.7
E87.1	Z01.7
E86.X	Z01.7
I25.2	I25.1
I25.1	I25.2
I20.9	I25.2
I25.2	I20.9
Z49.2	E11.2
Z49.1	E11.2
E11.2	Z49.2
E11.2	Z49.1
E61.1	I25.8
Z95.5	I10.X
I10.X	Z95.5
E61.1	Z95.5
I25.8	E61.1
Z95.5	E61.1
I33.0	I35.1
I33.0	I36.1
I35.1	I33.0
I36.1	I33.0
Z01.7	I33.0
I33.0	Z01.7
I44.1	I51.5
I44.7	I51.5
I51.5	I44.1
I44.7	I44.1
I51.5	I44.7
I44.1	I44.7
Z45.0	I44.7
I44.7	Z45.0
I73.9	I25.1
I73.9	I24.8
I46.1	I24.8
I25.1	I73.9
I24.8	I73.9
I46.1	I73.9
I24.8	I46.1
I73.9	I46.1
I71.2	I25.5
I51.7	I25.5
I71.2	I35.1
I51.7	I35.1
I25.5	I71.2
I35.1	I71.2
I51.7	I71.2
I25.5	I51.7
I35.1	I51.7
I71.2	I51.7
Z01.7	I51.7
I51.7	Z01.7
Z95.2	I35.0
I51.7	I35.0
I35.0	Z95.2
I51.7	Z95.2
I50.9	Z95.2
I35.0	I51.7
Z95.2	I51.7
I50.9	I51.7
Z95.2	I50.9
I51.7	I50.9
I49.8	I21.0
I21.0	I49.8
T86.1	N18.9
Z96.8	N18.9
E03.9	N18.9
N18.9	T86.1
Z96.8	T86.1
E03.9	T86.1
Z01.7	T86.1
N18.9	Z96.8
T86.1	Z96.8
E03.9	Z96.8
Z01.7	Z96.8
N18.9	E03.9
T86.1	E03.9
Z96.8	E03.9
Z01.7	E03.9
T86.1	Z01.7
Z96.8	Z01.7
E03.9	Z01.7
T81.0	I35.2
T81.0	I34.0
I35.2	T81.0
I34.0	T81.0
I50.9	T81.0
Z01.7	T81.0
T81.0	I50.9
T81.0	Z01.7
I35.2	I42.0
I36.1	I42.0
I27.2	I42.0
I42.0	I35.2
I42.0	I36.1
I42.0	I27.2
I50.9	I21.0
I50.9	I70.9
I21.0	I50.9
I70.9	I50.9
I70.9	I35.0
I35.0	I70.9
I35.0	I51.5
I51.5	I35.0
I22.9	I25.8
I22.9	I21.9
I20.0	I21.9
I25.8	I22.9
I21.9	I22.9
I20.0	I22.9
Z01.7	I22.9
I21.9	I20.0
I22.9	I20.0
I22.9	Z01.7
I70.0	I25.8
I70.0	I20.0
I25.8	I70.0
I20.0	I70.0
Y83.1	I70.0
Z01.7	I70.0
I70.0	Y83.1
I70.0	Z01.7
I08.1	I09.1
I09.1	I08.1
Z95.2	I08.1
I48.X	I08.1
Z01.7	I08.1
I08.1	Z95.2
I08.1	I48.X
I08.1	Z01.7
I21.9	I21.1
I24.8	I21.1
I21.1	I21.9
I24.8	I21.9
I46.1	I21.9
I21.1	I24.8
I21.9	I24.8
I21.9	I46.1
I49.8	I24.8
I24.8	I49.8
I20.1	I24.8
I24.8	I20.1
I10.X	I20.1
I20.1	I10.X
I35.8	I51.5
I51.5	I35.8
I44.2	I35.8
Z45.0	I35.8
Z01.7	I35.8
I35.8	I44.2
I35.8	Z45.0
I35.8	Z01.7
E78.5	I35.0
E78.5	I49.8
I35.0	E78.5
I49.8	E78.5
Z01.7	E78.5
E78.5	Z01.7
J98.4	I48.X
N39.0	I48.X
J98.4	I10.X
N39.0	I10.X
I48.X	J98.4
I10.X	J98.4
N39.0	J98.4
I48.X	N39.0
I10.X	N39.0
J98.4	N39.0
Z01.7	N39.0
N39.0	Z01.7
I44.7	I44.2
I44.2	I44.7
T81.0	C38.0
N17.9	C38.0
N39.0	C38.0
C38.0	T81.0
N17.9	T81.0
N39.0	T81.0
C38.0	N17.9
T81.0	N17.9
N39.0	N17.9
C38.0	N39.0
T81.0	N39.0
N17.9	N39.0
I34.0	I25.2
I34.0	I25.1
I25.2	I34.0
I25.1	I34.0
I51.5	I11.0
I47.2	I11.0
I44.2	I11.0
I11.0	I51.5
I47.2	I51.5
I11.0	I47.2
I51.5	I47.2
I44.2	I47.2
I11.0	I44.2
I47.2	I44.2
I45.1	I51.5
I45.1	I44.2
I51.5	I45.1
I44.2	I45.1
Z45.0	I45.1
I45.1	Z45.0
I20.0	I25.2
I25.2	I20.0
J90.X	I25.5
J90.X	I25.1
J90.X	I70.9
I25.5	J90.X
I25.1	J90.X
I70.9	J90.X
Z01.7	J90.X
J90.X	Z01.7
I44.0	I20.9
I45.1	I20.9
I20.9	I44.0
I20.9	I45.1
I50.9	I51.5
I51.5	I50.9
Z95.0	I49.5
I49.5	Z95.0
I36.1	I25.8
I36.1	I21.0
I25.8	I36.1
I21.0	I36.1
I44.2	I06.0
I44.2	I07.1
I06.0	I44.2
I07.1	I44.2
I49.8	I45.1
I45.1	I49.8
I45.1	Q24.8
I27.0	Q24.8
I45.1	Q21.1
I27.0	Q21.1
Q24.8	I45.1
Q21.1	I45.1
I27.0	I45.1
Q24.8	I27.0
Q21.1	I27.0
I45.1	I27.0
Z45.0	I25.5
Z45.9	I25.5
I49.8	I25.5
I25.5	Z45.0
I49.8	Z45.0
I25.5	Z45.9
I49.8	Z45.9
I25.5	I49.8
Z45.0	I49.8
Z45.9	I49.8
I87.1	N18.9
Y83.1	N18.9
N18.9	I87.1
Y83.1	I87.1
Z49.1	I87.1
Z01.7	I87.1
N18.9	Y83.1
I87.1	Y83.1
Z49.1	Y83.1
I87.1	Z49.1
Y83.1	Z49.1
I87.1	Z01.7
I69.4	I09.1
I07.1	I06.1
I69.4	I06.1
I06.1	I07.1
I69.4	I07.1
I09.1	I69.4
I06.1	I69.4
I07.1	I69.4
Z01.7	I69.4
I69.4	Z01.7
T82.1	I25.8
Z95.0	I25.8
I25.8	T82.1
I25.8	Z95.0
I34.0	I11.0
I35.1	I11.0
I36.1	I11.0
I11.0	I34.0
I11.0	I35.1
I11.0	I36.1
T82.8	I25.8
T82.8	I24.8
T82.8	I70.9
I25.8	T82.8
I24.8	T82.8
I70.9	T82.8
Z01.7	T82.8
T82.8	Z01.7
I44.7	I42.0
I70.9	I42.0
I42.0	I44.7
I10.X	I44.7
I44.7	I10.X
I42.0	I70.9
I20.9	I21.0
I21.0	I20.9
K26.0	I25.8
K26.0	I25.1
K26.0	I20.0
K26.0	I70.9
I25.8	K26.0
I25.1	K26.0
I20.0	K26.0
I70.9	K26.0
I44.1	I11.0
I11.0	I44.1
I27.2	Q24.8
I27.2	Q21.1
I27.2	Y83.1
Q24.8	I27.2
Q21.1	I27.2
Y83.1	I27.2
I49.5	I20.9
Z45.0	I20.9
I20.9	I49.5
I20.9	Z45.0
I20.9	I21.1
I21.1	I20.9
I64.X	I25.8
J22.X	I25.8
I64.X	I34.0
J22.X	I34.0
I25.8	I64.X
I34.0	I64.X
J22.X	I64.X
I46.1	I64.X
I25.8	J22.X
I34.0	J22.X
I64.X	J22.X
I46.1	J22.X
I64.X	I46.1
J22.X	I46.1
A41.9	N18.9
Z49.1	T86.1
I10.X	T86.1
A41.9	T86.1
T86.1	Z49.1
I10.X	Z49.1
A41.9	Z49.1
T86.1	I10.X
Z49.1	I10.X
A41.9	I10.X
N18.9	A41.9
T86.1	A41.9
Z49.1	A41.9
I10.X	A41.9
I35.0	I42.0
I51.7	I42.0
J98.4	I42.0
I42.0	I35.0
J98.4	I35.0
I42.0	I51.7
J98.4	I51.7
I42.0	J98.4
I35.0	J98.4
I51.7	J98.4
I48.X	I36.1
J44.9	I36.1
I10.X	I36.1
I36.1	I48.X
J44.9	I48.X
I36.1	J44.9
I48.X	J44.9
I10.X	J44.9
I36.1	I10.X
J44.9	I10.X
I25.2	I11.0
I11.0	I25.2
I47.2	I25.2
I25.2	I47.2
J44.9	I27.2
I10.X	I27.2
I50.9	I27.2
I27.2	J44.9
I27.2	I10.X
I27.2	I50.9
Y83.1	I35.0
I35.0	Y83.1
I35.0	I21.9
I21.9	I35.0
I44.7	I35.0
I35.0	I44.7
I44.6	I35.0
I35.0	I44.6
I50.9	I44.6
Z01.7	I44.6
I44.6	I50.9
I44.6	Z01.7
E79.0	I25.8
E79.0	I21.1
E79.0	I24.8
I25.8	E79.0
I21.1	E79.0
I24.8	E79.0
I46.1	E79.0
E79.0	I46.1
C34.1	J44.9
J18.9	J44.9
I21.9	J44.9
J44.9	C34.1
J18.9	C34.1
I21.9	C34.1
I46.1	C34.1
J44.9	J18.9
C34.1	J18.9
I21.9	J18.9
I46.1	J18.9
J44.9	I21.9
C34.1	I21.9
J18.9	I21.9
C34.1	I46.1
J18.9	I46.1
I80.1	I25.8
I80.2	I25.8
I80.1	I21.1
I80.2	I21.1
I25.8	I80.1
I21.1	I80.1
I80.2	I80.1
Z01.7	I80.1
I25.8	I80.2
I21.1	I80.2
I80.1	I80.2
Z01.7	I80.2
I80.1	Z01.7
I80.2	Z01.7
I71.2	I25.8
I99.X	I25.8
I71.2	I20.9
I99.X	I20.9
I25.8	I71.2
I20.9	I71.2
I99.X	I71.2
I25.8	I99.X
I20.9	I99.X
I71.2	I99.X
Z01.7	I99.X
I99.X	Z01.7
I48.X	I51.5
I70.9	I51.5
I51.5	I48.X
I51.5	I70.9
K74.6	I51.5
K74.6	I49.5
K74.6	I50.9
I51.5	K74.6
I49.5	K74.6
I50.9	K74.6
Z01.7	K74.6
K74.6	Z01.7
I49.8	I11.0
E11.9	I11.0
E11.9	I70.9
I11.0	I49.8
I11.0	E11.9
I70.9	E11.9
I74.0	I71.4
Y83.1	I71.4
Z45.2	I71.4
I71.4	I74.0
Y83.1	I74.0
Z45.2	I74.0
Z01.7	I74.0
I71.4	Y83.1
I74.0	Y83.1
Z45.2	Y83.1
I71.4	Z45.2
I74.0	Z45.2
Y83.1	Z45.2
I74.0	Z01.7
I24.8	I21.2
I70.9	I21.2
I21.2	I24.8
I21.2	I70.9
I50.1	I25.8
I50.1	I20.9
I50.1	I10.X
I25.8	I50.1
I20.9	I50.1
I10.X	I50.1
Z01.7	I50.1
I50.1	Z01.7
I51.3	I25.8
I51.3	I21.0
I25.8	I51.3
I21.0	I51.3
I70.9	I51.3
Z01.7	I51.3
I51.3	I70.9
I51.3	Z01.7
I46.1	I25.5
I36.1	I25.1
I25.1	I36.1
I46.1	I36.1
I25.5	I46.1
I36.1	I46.1
I21.1	I42.0
J90.X	I42.0
I42.0	I21.1
I34.0	I21.1
J90.X	I21.1
I21.1	I34.0
J90.X	I34.0
I42.0	J90.X
I21.1	J90.X
I34.0	J90.X
Y83.1	I21.9
I21.9	Y83.1
I06.0	I05.0
I05.0	I06.0
K72.9	I25.8
K72.9	J44.9
I25.8	K72.9
J44.9	K72.9
I50.9	K72.9
I46.1	K72.9
K72.9	I50.9
K72.9	I46.1
I25.2	I21.0
I21.0	I25.2
I49.1	I45.9
I44.0	I45.9
I50.9	I45.9
D35.2	I45.9
I45.9	I49.1
I44.0	I49.1
I50.9	I49.1
D35.2	I49.1
I45.9	I44.0
I49.1	I44.0
I50.9	I44.0
D35.2	I44.0
I45.9	I50.9
I49.1	I50.9
I44.0	I50.9
D35.2	I50.9
I45.9	D35.2
I49.1	D35.2
I44.0	D35.2
I50.9	D35.2
Z45.0	R00.1
Z45.9	R00.1
R00.1	Z45.0
R00.1	Z45.9
I50.9	I21.1
I21.1	I50.9
Y83.1	I26.0
I48.X	I26.0
I10.X	I26.0
Z01.7	I26.0
I26.0	Y83.1
I48.X	Y83.1
I26.0	I48.X
Y83.1	I48.X
I26.0	I10.X
I26.0	Z01.7
I21.0	I25.5
I51.3	I25.5
I25.5	I21.0
I25.5	I51.3
I24.8	I25.2
I25.2	I24.8
Q22.8	Q24.8
I10.X	Q24.8
Q22.8	Q21.1
I10.X	Q21.1
Q24.8	Q22.8
Q21.1	Q22.8
I10.X	Q22.8
Z01.7	Q22.8
Q24.8	I10.X
Q21.1	I10.X
Q22.8	I10.X
Q22.8	Z01.7
I10.X	I34.0
I49.8	I34.0
I34.0	I10.X
I34.0	I49.8
I64.X	I51.5
I51.5	I64.X
I44.2	I64.X
I48.X	I64.X
Z01.7	I64.X
I64.X	I44.2
I48.X	I44.2
I64.X	I48.X
[truncated: 8,986 more rows]
