# Supplementary material for: Comorbidity Networks in Cardiovascular Diseases
Source: Front Physiol. 2020 Aug 28;11:1009. doi: 10.3389/fphys.2020.01009 (PMC7485389; doi:10.3389/fphys.2020.01009)
Supplement: Supplementary file 1 [file Data_Sheet_1.ZIP › Supp_Datasheet_1_Network_interactions/ComNet40.csv]

I12.0	N18.9
J81.X	N18.9
E87.7	N18.9
Z01.7	N18.9
N18.9	I12.0
J81.X	I12.0
E87.7	I12.0
Z01.7	I12.0
N18.9	J81.X
I12.0	J81.X
E87.7	J81.X
Z01.7	J81.X
N18.9	E87.7
I12.0	E87.7
J81.X	E87.7
Z01.7	E87.7
N18.9	Z01.7
I12.0	Z01.7
J81.X	Z01.7
E87.7	Z01.7
I47.1	Q24.8
N17.9	Q24.8
E87.5	Q24.8
Q90.9	Q24.8
Q24.8	I47.1
N17.9	I47.1
E87.5	I47.1
Q90.9	I47.1
Q24.8	N17.9
I47.1	N17.9
E87.5	N17.9
Q90.9	N17.9
Q24.8	E87.5
I47.1	E87.5
N17.9	E87.5
Q90.9	E87.5
Q24.8	Q90.9
I47.1	Q90.9
N17.9	Q90.9
E87.5	Q90.9
N03.1	N18.9
Z49.2	N18.9
S37.0	N18.9
N18.9	N03.1
Z49.2	N03.1
S37.0	N03.1
Z01.7	N03.1
N18.9	Z49.2
N03.1	Z49.2
S37.0	Z49.2
Z01.7	Z49.2
N18.9	S37.0
N03.1	S37.0
Z49.2	S37.0
Z01.7	S37.0
N03.1	Z01.7
Z49.2	Z01.7
S37.0	Z01.7
Q21.1	Q24.8
Z48.0	Q24.8
I50.9	Q24.8
Z01.7	Q24.8
Q24.8	Q21.1
Z48.0	Q21.1
I50.9	Q21.1
Z01.7	Q21.1
Q24.8	Z48.0
Q21.1	Z48.0
I50.9	Z48.0
Z01.7	Z48.0
Q24.8	I50.9
Q21.1	I50.9
Z48.0	I50.9
Z01.7	I50.9
Q24.8	Z01.7
Q21.1	Z01.7
Z48.0	Z01.7
I50.9	Z01.7
I26.9	N05.2
I27.0	N05.2
Z29.2	N05.2
N05.2	I26.9
I27.0	I26.9
Z29.2	I26.9
N05.2	I27.0
I26.9	I27.0
Z29.2	I27.0
N05.2	Z29.2
I26.9	Z29.2
I27.0	Z29.2
N13.9	N18.9
Z96.8	N18.9
N18.9	N13.9
Z96.8	N13.9
Z01.7	N13.9
N18.9	Z96.8
N13.9	Z96.8
Z01.7	Z96.8
N13.9	Z01.7
Z96.8	Z01.7
I49.8	I47.1
I47.1	I49.8
H35.0	N18.9
I10.X	N18.9
E63.9	N18.9
N18.9	H35.0
I10.X	H35.0
E63.9	H35.0
N18.9	I10.X
H35.0	I10.X
E63.9	I10.X
N18.9	E63.9
H35.0	E63.9
I10.X	E63.9
I71.5	I71.0
I46.1	I71.0
Z95.2	I71.0
I71.0	I71.5
I46.1	I71.5
Z95.2	I71.5
I71.0	I46.1
I71.5	I46.1
Z95.2	I46.1
I71.0	Z95.2
I71.5	Z95.2
I46.1	Z95.2
I50.9	I45.1
I49.8	I45.1
R55.X	I45.1
R00.2	I45.1
I45.1	I50.9
I49.8	I50.9
R55.X	I50.9
R00.2	I50.9
I45.1	I49.8
I50.9	I49.8
R55.X	I49.8
R00.2	I49.8
I45.1	R55.X
I50.9	R55.X
I49.8	R55.X
R00.2	R55.X
I45.1	R00.2
I50.9	R00.2
I49.8	R00.2
R55.X	R00.2
Q25.1	Q24.8
Q24.4	Q24.8
Q23.1	Q24.8
Q24.8	Q25.1
Q24.4	Q25.1
Q23.1	Q25.1
Z01.7	Q25.1
Q24.8	Q24.4
Q25.1	Q24.4
Q23.1	Q24.4
Z01.7	Q24.4
Q24.8	Q23.1
Q25.1	Q23.1
Q24.4	Q23.1
Z01.7	Q23.1
Q25.1	Z01.7
Q24.4	Z01.7
Q23.1	Z01.7
N14.1	N18.9
N06.8	N18.9
N18.9	N14.1
N06.8	N14.1
S37.0	N14.1
Z01.7	N14.1
N18.9	N06.8
N14.1	N06.8
S37.0	N06.8
Z01.7	N06.8
N14.1	S37.0
N06.8	S37.0
N14.1	Z01.7
N06.8	Z01.7
N18.9	Z94.0
I15.1	Z94.0
D64.9	Z94.0
E78.5	Z94.0
Z94.0	N18.9
I15.1	N18.9
D64.9	N18.9
E78.5	N18.9
Z94.0	I15.1
N18.9	I15.1
D64.9	I15.1
E78.5	I15.1
Z94.0	D64.9
N18.9	D64.9
I15.1	D64.9
E78.5	D64.9
Z94.0	E78.5
N18.9	E78.5
I15.1	E78.5
D64.9	E78.5
I25.2	I25.5
I70.9	I25.5
I10.X	I25.5
Z01.7	I25.5
I25.5	I25.2
I70.9	I25.2
I10.X	I25.2
Z01.7	I25.2
I25.5	I70.9
I25.2	I70.9
I10.X	I70.9
Z01.7	I70.9
I25.5	I10.X
I25.2	I10.X
I70.9	I10.X
Z01.7	I10.X
I25.5	Z01.7
I25.2	Z01.7
I70.9	Z01.7
I10.X	Z01.7
M10.9	N18.9
K52.9	N18.9
E86.X	N18.9
N18.9	M10.9
K52.9	M10.9
E86.X	M10.9
Z01.7	M10.9
N18.9	K52.9
M10.9	K52.9
E86.X	K52.9
Z01.7	K52.9
N18.9	E86.X
M10.9	E86.X
K52.9	E86.X
Z01.7	E86.X
M10.9	Z01.7
K52.9	Z01.7
E86.X	Z01.7
B20.7	I50.0
J15.2	I50.0
M32.9	I50.0
Z01.7	I50.0
I50.0	B20.7
J15.2	B20.7
M32.9	B20.7
Z01.7	B20.7
I50.0	J15.2
B20.7	J15.2
M32.9	J15.2
Z01.7	J15.2
I50.0	M32.9
B20.7	M32.9
J15.2	M32.9
Z01.7	M32.9
I50.0	Z01.7
B20.7	Z01.7
J15.2	Z01.7
M32.9	Z01.7
Q21.0	Q24.8
Q25.0	Q24.8
I27.2	Q24.8
Q24.8	Q21.0
Q25.0	Q21.0
I27.2	Q21.0
Z01.7	Q21.0
Q24.8	Q25.0
Q21.0	Q25.0
I27.2	Q25.0
Z01.7	Q25.0
Q24.8	I27.2
Q21.0	I27.2
Q25.0	I27.2
Z01.7	I27.2
Q21.0	Z01.7
Q25.0	Z01.7
I27.2	Z01.7
Z45.0	I44.2
Z45.9	I44.2
E85.9	I44.2
Z01.7	I44.2
I44.2	Z45.0
Z45.9	Z45.0
E85.9	Z45.0
Z01.7	Z45.0
I44.2	Z45.9
Z45.0	Z45.9
E85.9	Z45.9
Z01.7	Z45.9
I44.2	E85.9
Z45.0	E85.9
Z45.9	E85.9
Z01.7	E85.9
I44.2	Z01.7
Z45.0	Z01.7
Z45.9	Z01.7
E85.9	Z01.7
I50.9	I42.0
I49.8	I42.0
I42.0	I50.9
I42.0	I49.8
I31.3	I26.0
C56.X	I26.0
I49.8	I26.0
Z01.7	I26.0
I26.0	I31.3
C56.X	I31.3
I49.8	I31.3
Z01.7	I31.3
I26.0	C56.X
I31.3	C56.X
I49.8	C56.X
Z01.7	C56.X
I26.0	I49.8
I31.3	I49.8
C56.X	I49.8
Z01.7	I49.8
I26.0	Z01.7
I31.3	Z01.7
C56.X	Z01.7
I49.8	Z01.7
Q23.3	I42.4
Q22.8	I42.4
I44.3	I42.4
Z01.7	I42.4
I42.4	Q23.3
Q22.8	Q23.3
I44.3	Q23.3
Z01.7	Q23.3
I42.4	Q22.8
Q23.3	Q22.8
I44.3	Q22.8
Z01.7	Q22.8
I42.4	I44.3
Q23.3	I44.3
Q22.8	I44.3
Z01.7	I44.3
I42.4	Z01.7
Q23.3	Z01.7
Q22.8	Z01.7
I44.3	Z01.7
Q23.3	Q24.8
Q22.8	Q24.8
Q24.8	Q23.3
Q23.1	Q23.3
Q24.8	Q22.8
Q23.1	Q22.8
Q23.3	Q23.1
Q22.8	Q23.1
Q25.4	Q24.8
Q25.4	Q23.1
I50.9	Q23.1
Q24.8	Q25.4
Q23.1	Q25.4
I50.9	Q25.4
Z01.7	Q25.4
Q23.1	I50.9
Q25.4	I50.9
Q25.4	Z01.7
I48.X	I34.1
I50.9	I34.1
I49.8	I34.1
I34.1	I48.X
I50.9	I48.X
I49.8	I48.X
I34.1	I50.9
I48.X	I50.9
I34.1	I49.8
I48.X	I49.8
M32.9	N18.9
S36.8	N18.9
N18.9	M32.9
Z49.2	M32.9
S36.8	M32.9
M32.9	Z49.2
S36.8	Z49.2
N18.9	S36.8
M32.9	S36.8
Z49.2	S36.8
Z01.7	S36.8
S36.8	Z01.7
D69.6	N18.9
I10.X	M32.9
D69.6	M32.9
D64.9	M32.9
M32.9	I10.X
D69.6	I10.X
D64.9	I10.X
N18.9	D69.6
M32.9	D69.6
I10.X	D69.6
D64.9	D69.6
M32.9	D64.9
I10.X	D64.9
D69.6	D64.9
I10.X	Z49.2
E63.9	Z49.2
E63.9	M32.9
Z49.2	I10.X
Z49.2	E63.9
M32.9	E63.9
I33.0	Q24.8
I49.8	Q24.8
I33.0	Q23.1
I49.8	Q23.1
Q24.8	I33.0
Q23.1	I33.0
I49.8	I33.0
Z01.7	I33.0
Q24.8	I49.8
Q23.1	I49.8
I33.0	I49.8
I33.0	Z01.7
T85.7	N18.9
Z49.1	N18.9
I77.0	N18.9
N18.9	T85.7
Z49.1	T85.7
I77.0	T85.7
Z01.7	T85.7
N18.9	Z49.1
T85.7	Z49.1
I77.0	Z49.1
Z01.7	Z49.1
N18.9	I77.0
T85.7	I77.0
Z49.1	I77.0
Z01.7	I77.0
T85.7	Z01.7
Z49.1	Z01.7
I77.0	Z01.7
T82.4	N18.9
N18.9	T82.4
Z49.1	T82.4
Z01.7	T82.4
T82.4	Z49.1
T82.4	Z01.7
I82.8	N18.9
I80.3	N18.9
Z95.8	N18.9
N18.9	I82.8
I80.3	I82.8
Z95.8	I82.8
Z01.7	I82.8
N18.9	I80.3
I82.8	I80.3
Z95.8	I80.3
Z01.7	I80.3
N18.9	Z95.8
I82.8	Z95.8
I80.3	Z95.8
Z01.7	Z95.8
I82.8	Z01.7
I80.3	Z01.7
Z95.8	Z01.7
I48.X	I27.2
Y44.2	I27.2
I50.9	I27.2
I27.2	I48.X
Y44.2	I48.X
Z01.7	I48.X
I27.2	Y44.2
I48.X	Y44.2
I50.9	Y44.2
Z01.7	Y44.2
I27.2	I50.9
Y44.2	I50.9
I48.X	Z01.7
Y44.2	Z01.7
S37.0	N17.9
E79.0	N17.9
M10.0	N17.9
Z01.7	N17.9
N17.9	S37.0
E79.0	S37.0
M10.0	S37.0
N17.9	E79.0
S37.0	E79.0
M10.0	E79.0
Z01.7	E79.0
N17.9	M10.0
S37.0	M10.0
E79.0	M10.0
Z01.7	M10.0
N17.9	Z01.7
E79.0	Z01.7
M10.0	Z01.7
I21.1	I25.8
I70.9	I25.8
I50.9	I25.8
Z01.7	I25.8
I25.8	I21.1
I70.9	I21.1
I50.9	I21.1
Z01.7	I21.1
I25.8	I70.9
I21.1	I70.9
I50.9	I70.9
I25.8	I50.9
I21.1	I50.9
I70.9	I50.9
I25.8	Z01.7
I21.1	Z01.7
I49.8	I31.9
Z01.7	I31.9
I31.9	I49.8
I31.9	Z01.7
Z95.5	I25.8
I25.8	Z95.5
I50.9	Z95.5
Z01.7	Z95.5
Z95.5	I50.9
Z95.5	Z01.7
Q21.3	Q24.8
N18.9	Q24.8
Q24.8	Q21.3
N18.9	Q21.3
I50.9	Q21.3
Z01.7	Q21.3
Q24.8	N18.9
Q21.3	N18.9
I50.9	N18.9
Q21.3	I50.9
N18.9	I50.9
Q21.3	Z01.7
Z29.2	M32.1
M32.1	Z29.2
M32.1	M32.9
Y43.3	M32.9
M32.9	M32.1
Y43.3	M32.1
Z01.7	M32.1
M32.9	Y43.3
M32.1	Y43.3
Z01.7	Y43.3
M32.1	Z01.7
Y43.3	Z01.7
M32.1	N18.9
I27.0	N18.9
E78.9	N18.9
Z29.2	N18.9
N18.9	M32.1
I27.0	M32.1
E78.9	M32.1
N18.9	I27.0
M32.1	I27.0
E78.9	I27.0
N18.9	E78.9
M32.1	E78.9
I27.0	E78.9
Z29.2	E78.9
N18.9	Z29.2
E78.9	Z29.2
I34.0	O99.4
I35.1	O99.4
I36.1	O99.4
Z01.7	O99.4
O99.4	I34.0
I35.1	I34.0
I36.1	I34.0
Z01.7	I34.0
O99.4	I35.1
I34.0	I35.1
I36.1	I35.1
Z01.7	I35.1
O99.4	I36.1
I34.0	I36.1
I35.1	I36.1
Z01.7	I36.1
O99.4	Z01.7
I34.0	Z01.7
I35.1	Z01.7
I36.1	Z01.7
Q23.1	I42.4
I42.4	Q23.1
I42.4	Q24.8
Q24.8	I42.4
I05.2	I09.1
I07.1	I09.1
I48.X	I09.1
Z01.7	I09.1
I09.1	I05.2
I07.1	I05.2
I48.X	I05.2
Z01.7	I05.2
I09.1	I07.1
I05.2	I07.1
I48.X	I07.1
Z01.7	I07.1
I09.1	I48.X
I05.2	I48.X
I07.1	I48.X
I09.1	Z01.7
I05.2	Z01.7
I07.1	Z01.7
I36.1	I27.2
Q21.1	I27.2
I27.2	I36.1
Q21.1	I36.1
I50.9	I36.1
I27.2	Q21.1
I36.1	Q21.1
I36.1	I50.9
I50.9	I30.9
I49.8	I30.9
Z01.7	I30.9
I30.9	I50.9
I30.9	I49.8
I30.9	Z01.7
J18.9	N18.9
J18.9	Z49.1
N03.1	Z49.1
N18.9	J18.9
Z49.1	J18.9
N03.1	J18.9
Z01.7	J18.9
Z49.1	N03.1
J18.9	N03.1
J18.9	Z01.7
N13.7	N18.9
T82.0	N18.9
I33.0	N18.9
N18.9	N13.7
T82.0	N13.7
I33.0	N13.7
Z01.7	N13.7
N18.9	T82.0
N13.7	T82.0
I33.0	T82.0
Z01.7	T82.0
N18.9	I33.0
N13.7	I33.0
T82.0	I33.0
N13.7	Z01.7
T82.0	Z01.7
Q21.2	Q24.8
Q20.4	Q24.8
Q24.8	Q21.2
Q20.4	Q21.2
Q21.0	Q21.2
I49.8	Q21.2
Q24.8	Q20.4
Q21.2	Q20.4
Q21.0	Q20.4
I49.8	Q20.4
Q21.2	Q21.0
Q20.4	Q21.0
I49.8	Q21.0
Q21.2	I49.8
Q20.4	I49.8
Q21.0	I49.8
I08.8	I09.1
I31.3	I09.1
I09.1	I08.8
I31.3	I08.8
I48.X	I08.8
Z01.7	I08.8
I09.1	I31.3
I08.8	I31.3
I48.X	I31.3
I08.8	I48.X
I31.3	I48.X
I08.8	Z01.7
I05.0	I09.1
I09.1	I05.0
I07.1	I05.0
I48.X	I05.0
Z01.7	I05.0
I05.0	I07.1
I05.0	I48.X
I05.0	Z01.7
N02.9	N19.X
N06.9	N19.X
S37.0	N19.X
Z01.7	N19.X
N19.X	N02.9
N06.9	N02.9
S37.0	N02.9
Z01.7	N02.9
N19.X	N06.9
N02.9	N06.9
S37.0	N06.9
Z01.7	N06.9
N19.X	S37.0
N02.9	S37.0
N06.9	S37.0
N19.X	Z01.7
N02.9	Z01.7
N06.9	Z01.7
T82.5	Q24.8
J18.9	Q24.8
Q24.8	T82.5
Q21.2	T82.5
J18.9	T82.5
Z01.7	T82.5
T82.5	Q21.2
J18.9	Q21.2
Z01.7	Q21.2
Q24.8	J18.9
T82.5	J18.9
Q21.2	J18.9
T82.5	Z01.7
Q21.2	Z01.7
I50.9	I27.0
I49.8	I27.0
E02.X	I27.0
Z01.7	I27.0
I27.0	I50.9
E02.X	I50.9
I27.0	I49.8
E02.X	I49.8
I27.0	E02.X
I50.9	E02.X
I49.8	E02.X
Z01.7	E02.X
I27.0	Z01.7
E02.X	Z01.7
I42.0	I09.1
I08.3	I09.1
Z01.0	I09.1
I09.1	I42.0
I08.3	I42.0
I48.X	I42.0
Z01.0	I42.0
I09.1	I08.3
I42.0	I08.3
I48.X	I08.3
Z01.0	I08.3
I42.0	I48.X
I08.3	I48.X
Z01.0	I48.X
I09.1	Z01.0
I42.0	Z01.0
I08.3	Z01.0
I48.X	Z01.0
R57.0	Q24.8
R57.0	Q23.1
R57.0	Q23.3
R57.0	Q22.8
Q24.8	R57.0
Q23.1	R57.0
Q23.3	R57.0
Q22.8	R57.0
I10.X	Q24.8
I10.X	Q23.1
I10.X	Q25.1
Q24.8	I10.X
Q23.1	I10.X
Q25.1	I10.X
I50.9	I31.9
J06.9	I31.9
I31.9	I50.9
J06.9	I50.9
J06.9	I49.8
I31.9	J06.9
I50.9	J06.9
I49.8	J06.9
Z01.7	J06.9
J06.9	Z01.7
I22.1	I25.8
I25.8	I22.1
I70.9	I22.1
Z95.5	I22.1
Z01.7	I22.1
I22.1	I70.9
Z95.5	I70.9
I22.1	Z95.5
I70.9	Z95.5
I22.1	Z01.7
Q23.0	Q24.8
Q23.0	Q25.1
I50.9	Q25.1
Q24.8	Q23.0
Q25.1	Q23.0
I50.9	Q23.0
Z01.7	Q23.0
Q25.1	I50.9
Q23.0	I50.9
Q23.0	Z01.7
I31.3	Q24.8
Q23.0	Q25.0
I31.3	Q25.0
Q25.0	Q23.0
I31.3	Q23.0
Q24.8	I31.3
Q25.0	I31.3
Q23.0	I31.3
I50.0	I27.2
I50.0	I36.1
I50.0	Q21.1
I27.2	I50.0
I36.1	I50.0
Q21.1	I50.0
Q25.7	Q24.8
I78.0	Q24.8
Q24.8	Q25.7
Q21.1	Q25.7
I78.0	Q25.7
Z01.7	Q25.7
Q25.7	Q21.1
I78.0	Q21.1
Q24.8	I78.0
Q25.7	I78.0
Q21.1	I78.0
Z01.7	I78.0
Q25.7	Z01.7
I78.0	Z01.7
Z45.9	I27.0
I49.9	I27.0
I27.0	Z45.9
I50.9	Z45.9
I49.9	Z45.9
Z45.9	I50.9
I49.9	I50.9
I27.0	I49.9
Z45.9	I49.9
I50.9	I49.9
Z01.7	I49.9
I49.9	Z01.7
G62.9	N18.9
I15.1	Z49.2
G62.9	Z49.2
Z49.2	I15.1
G62.9	I15.1
Z01.7	I15.1
N18.9	G62.9
Z49.2	G62.9
I15.1	G62.9
Z01.7	G62.9
I15.1	Z01.7
G62.9	Z01.7
G62.9	Z94.0
Z01.7	Z94.0
Z94.0	G62.9
Z94.0	Z01.7
R04.0	Q24.8
R04.0	I27.2
Q24.8	R04.0
I27.2	R04.0
Q21.0	R04.0
Z01.7	R04.0
R04.0	Q21.0
R04.0	Z01.7
I27.8	Q24.8
I27.8	Q21.0
Q24.8	I27.8
Q21.0	I27.8
I27.2	I27.8
Z01.7	I27.8
I27.8	I27.2
I27.8	Z01.7
Y83.1	Q24.8
Y83.1	Q21.1
Q24.8	Y83.1
Q21.1	Y83.1
I50.9	I49.4
I49.8	I49.4
Z01.7	I49.4
I49.4	I50.9
I49.4	I49.8
I49.4	Z01.7
J80.X	J84.9
I27.2	J84.9
I50.9	J84.9
Z01.7	J84.9
J84.9	J80.X
I27.2	J80.X
I50.9	J80.X
Z01.7	J80.X
J84.9	I27.2
J80.X	I27.2
J84.9	I50.9
J80.X	I50.9
J84.9	Z01.7
J80.X	Z01.7
O99.8	O36.8
O82.9	O36.8
I50.9	O36.8
I49.8	O36.8
O36.8	O99.8
O82.9	O99.8
I50.9	O99.8
I49.8	O99.8
O36.8	O82.9
O99.8	O82.9
I50.9	O82.9
I49.8	O82.9
O36.8	I50.9
O99.8	I50.9
O82.9	I50.9
O36.8	I49.8
O99.8	I49.8
O82.9	I49.8
Q24.5	Q24.8
Q24.8	Q24.5
I50.9	Q24.5
I49.8	Q24.5
Z01.7	Q24.5
Q24.5	I50.9
Q24.5	I49.8
Q24.5	Z01.7
108	Q24.8
Y83.1	Q25.1
108	Q25.1
Q25.1	Y83.1
I50.9	Y83.1
108	Y83.1
Y83.1	I50.9
108	I50.9
Q24.8	108
Q25.1	108
Y83.1	108
I50.9	108
I15.1	N04.8
A41.8	N04.8
E87.1	N04.8
Z01.7	N04.8
N04.8	I15.1
A41.8	I15.1
E87.1	I15.1
N04.8	A41.8
I15.1	A41.8
E87.1	A41.8
Z01.7	A41.8
N04.8	E87.1
I15.1	E87.1
A41.8	E87.1
Z01.7	E87.1
N04.8	Z01.7
A41.8	Z01.7
E87.1	Z01.7
D59.4	N18.9
D59.4	Z94.0
Z49.2	Z94.0
N18.9	D59.4
Z94.0	D59.4
Z49.2	D59.4
Z01.7	D59.4
Z94.0	Z49.2
D59.4	Z49.2
D59.4	Z01.7
Z96.8	Q24.8
Z45.2	Q24.8
Z01.8	Q24.8
Z96.8	Q21.1
Z45.2	Q21.1
Z01.8	Q21.1
Q24.8	Z96.8
Q21.1	Z96.8
Z45.2	Z96.8
Z01.8	Z96.8
Q24.8	Z45.2
Q21.1	Z45.2
Z96.8	Z45.2
Z01.8	Z45.2
Q24.8	Z01.8
Q21.1	Z01.8
Z96.8	Z01.8
Z45.2	Z01.8
Z96.8	S37.0
S37.0	Z96.8
T86.1	N18.9
N18.9	T86.1
Z96.8	T86.1
S37.0	T86.1
Z01.7	T86.1
T86.1	Z96.8
T86.1	S37.0
T86.1	Z01.7
E66.9	N18.9
N18.9	E66.9
E78.5	E66.9
E66.9	E78.5
Q87.4	Q23.1
I44.0	Q23.1
H54.0	Q23.1
Q23.1	Q87.4
I44.0	Q87.4
I49.8	Q87.4
H54.0	Q87.4
Q23.1	I44.0
Q87.4	I44.0
I49.8	I44.0
H54.0	I44.0
Q87.4	I49.8
I44.0	I49.8
H54.0	I49.8
Q23.1	H54.0
Q87.4	H54.0
I44.0	H54.0
I49.8	H54.0
I05.2	I09.9
I49.8	I09.9
I50.9	I09.9
Z01.7	I09.9
I09.9	I05.2
I49.8	I05.2
I50.9	I05.2
I09.9	I49.8
I05.2	I49.8
I09.9	I50.9
I05.2	I50.9
I09.9	Z01.7
O85.X	Q24.8
Q24.8	O85.X
Q21.0	O85.X
I49.8	O85.X
I50.9	O85.X
O85.X	Q21.0
I50.9	Q21.0
O85.X	I49.8
O85.X	I50.9
Q21.0	I50.9
Q25.3	Q24.8
I44.0	Q24.8
Q25.3	Q23.1
Q24.8	Q25.3
Q23.1	Q25.3
I44.0	Q25.3
I10.X	Q25.3
Q24.8	I44.0
Q25.3	I44.0
I10.X	I44.0
Q25.3	I10.X
I44.0	I10.X
Z45.0	Q24.8
Q23.0	Q23.1
Z45.0	Q23.1
Q23.1	Q23.0
Z45.0	Q23.0
I10.X	Q23.0
Q24.8	Z45.0
Q23.1	Z45.0
Q23.0	Z45.0
I10.X	Z45.0
Q23.0	I10.X
Z45.0	I10.X
I49.8	I51.4
Z01.7	I51.4
I51.4	I49.8
I51.4	Z01.7
I47.2	I51.4
I51.4	I47.2
I49.8	I47.2
Z01.7	I47.2
I47.2	I49.8
I47.2	Z01.7
O26.9	O99.8
O13.X	O99.8
Q24.8	O99.8
I47.1	O99.8
O99.8	O26.9
O13.X	O26.9
Q24.8	O26.9
I47.1	O26.9
O99.8	O13.X
O26.9	O13.X
Q24.8	O13.X
I47.1	O13.X
O99.8	Q24.8
O26.9	Q24.8
O13.X	Q24.8
O99.8	I47.1
O26.9	I47.1
O13.X	I47.1
Y83.1	Q25.0
Q25.0	Y83.1
Z01.7	Y83.1
Y83.1	Z01.7
S37.0	M32.1
S37.0	E78.9
Z01.7	E78.9
M32.1	S37.0
E78.9	S37.0
E78.9	Z01.7
Q24.6	Q24.8
K80.1	Q24.8
Q24.8	Q24.6
Z45.0	Q24.6
K80.1	Q24.6
Z01.7	Q24.6
Q24.6	Z45.0
K80.1	Z45.0
Q24.8	K80.1
Q24.6	K80.1
Z45.0	K80.1
Z01.7	K80.1
Q24.6	Z01.7
K80.1	Z01.7
I47.2	I42.2
Z45.9	I42.2
N17.9	I42.2
Z01.7	I42.2
I42.2	I47.2
Z45.9	I47.2
N17.9	I47.2
I42.2	Z45.9
I47.2	Z45.9
N17.9	Z45.9
I42.2	N17.9
I47.2	N17.9
Z45.9	N17.9
I42.2	Z01.7
I49.8	Q25.1
I49.8	Y83.1
Q25.1	I49.8
Y83.1	I49.8
E61.1	N18.9
E79.0	N18.9
I10.X	M32.1
E61.1	M32.1
E79.0	M32.1
M32.1	I10.X
E61.1	I10.X
E79.0	I10.X
N18.9	E61.1
M32.1	E61.1
I10.X	E61.1
E79.0	E61.1
N18.9	E79.0
M32.1	E79.0
I10.X	E79.0
E61.1	E79.0
E66.9	I42.0
Z01.7	I42.0
E66.9	I50.9
E66.9	I49.8
I42.0	E66.9
I50.9	E66.9
I49.8	E66.9
Z01.7	E66.9
I42.0	Z01.7
E66.9	Z01.7
I51.3	I42.0
I34.0	I42.0
I42.0	I51.3
I34.0	I51.3
I50.9	I51.3
Z01.7	I51.3
I42.0	I34.0
I51.3	I34.0
I50.9	I34.0
I51.3	I50.9
I34.0	I50.9
I51.3	Z01.7
N39.0	N18.9
N18.9	N39.0
T86.1	N39.0
Z96.8	N39.0
Z01.7	N39.0
N39.0	T86.1
N39.0	Z96.8
N39.0	Z01.7
T85.6	N18.9
Z01.9	N18.9
N18.9	T85.6
Z49.2	T85.6
I15.1	T85.6
Z01.9	T85.6
T85.6	Z49.2
Z01.9	Z49.2
T85.6	I15.1
Z01.9	I15.1
N18.9	Z01.9
T85.6	Z01.9
Z49.2	Z01.9
I15.1	Z01.9
K52.9	T86.1
T86.1	K52.9
S37.0	K52.9
K52.9	S37.0
Z49.1	Z94.0
Z49.1	Z49.2
Z94.0	Z49.1
Z49.2	Z49.1
N03.5	N18.9
N18.9	N03.5
T86.1	N03.5
Z96.8	N03.5
Z01.7	N03.5
N03.5	T86.1
N03.5	Z96.8
N03.5	Z01.7
I80.2	N18.9
E10.9	N18.9
I80.2	Z49.1
E10.9	Z49.1
N18.9	I80.2
Z49.1	I80.2
E10.9	I80.2
Z01.7	I80.2
N18.9	E10.9
Z49.1	E10.9
I80.2	E10.9
Z01.7	E10.9
I80.2	Z01.7
E10.9	Z01.7
T82.1	Q24.6
Z95.0	Q24.6
Z45.9	Q24.6
Q24.6	T82.1
Z95.0	T82.1
Z45.0	T82.1
Z45.9	T82.1
Q24.6	Z95.0
T82.1	Z95.0
Z45.0	Z95.0
Z45.9	Z95.0
T82.1	Z45.0
Z95.0	Z45.0
Q24.6	Z45.9
T82.1	Z45.9
Z95.0	Z45.9
I49.4	I42.0
I47.2	I42.0
I42.0	I49.4
I47.2	I49.4
I42.0	I47.2
I49.4	I47.2
I36.1	I42.0
I44.7	I42.0
I44.7	I34.0
I42.0	I36.1
I44.7	I36.1
I42.0	I44.7
I34.0	I44.7
I36.1	I44.7
Z01.7	I44.7
I44.7	Z01.7
I27.0	Q24.8
Q22.8	Q21.1
I27.0	Q21.1
Q21.1	Q22.8
I27.0	Q22.8
Q24.8	I27.0
Q21.1	I27.0
Q22.8	I27.0
G45.9	Q24.8
G45.9	Q21.1
G45.9	Q22.8
Q24.8	G45.9
Q21.1	G45.9
Q22.8	G45.9
Z01.7	G45.9
G45.9	Z01.7
Z01.7	Z52.4
Z52.4	Z01.7
Z00.5	Z52.4
E78.1	Z52.4
Z52.4	Z00.5
E78.1	Z00.5
Z01.7	Z00.5
Z52.4	E78.1
Z00.5	E78.1
Z01.7	E78.1
Z00.5	Z01.7
E78.1	Z01.7
J45.9	I48.X
J45.9	I50.9
J45.9	I49.8
I48.X	J45.9
I50.9	J45.9
I49.8	J45.9
Z01.7	J45.9
J45.9	Z01.7
I27.2	Q25.4
I49.8	Q25.4
I27.2	Q23.1
Q25.4	I27.2
Q23.1	I27.2
I49.8	I27.2
Q25.4	I49.8
I27.2	I49.8
Q21.0	Q23.1
Q21.0	Q22.8
Q23.1	Q21.0
Q22.8	Q21.0
N39.0	Q24.8
N39.0	Q21.0
Q24.8	N39.0
Q21.0	N39.0
I49.8	N39.0
N39.0	I49.8
S37.0	N03.2
Z01.7	N03.2
N03.2	S37.0
N03.2	Z01.7
I27.2	O99.4
I50.9	O99.4
I49.8	O99.4
O99.4	I27.2
O99.4	I50.9
O99.4	I49.8
O82.1	O99.5
I27.9	O99.5
I36.1	O99.5
I46.1	O99.5
O99.5	O82.1
I27.9	O82.1
I36.1	O82.1
I46.1	O82.1
O99.5	I27.9
O82.1	I27.9
I36.1	I27.9
I46.1	I27.9
O99.5	I36.1
O82.1	I36.1
I27.9	I36.1
I46.1	I36.1
O99.5	I46.1
O82.1	I46.1
I27.9	I46.1
I36.1	I46.1
I21.9	Q24.8
Q24.5	Q23.0
I21.9	Q23.0
Q23.0	Q24.5
I21.9	Q24.5
Q24.8	I21.9
Q23.0	I21.9
Q24.5	I21.9
Z01.7	I21.9
I21.9	Z01.7
I45.1	Q24.8
I45.1	Q24.5
I45.1	Q23.0
Q24.8	I45.1
Q24.5	I45.1
Q23.0	I45.1
Z01.7	I45.1
I45.1	Z01.7
Z95.2	Q24.8
T85.8	Q24.8
Z95.2	Q23.0
T85.8	Q23.0
Q24.8	Z95.2
Q23.0	Z95.2
T85.8	Z95.2
Z01.7	Z95.2
Q24.8	T85.8
Q23.0	T85.8
Z95.2	T85.8
Z01.7	T85.8
Z95.2	Z01.7
T85.8	Z01.7
I27.2	I27.9
I50.9	I27.9
Z01.7	I27.9
I27.9	I27.2
I27.9	I50.9
I27.9	Z01.7
I37.1	I27.9
I27.9	I37.1
I36.1	I37.1
I27.2	I37.1
I46.1	I37.1
I37.1	I36.1
I37.1	I27.2
I46.1	I27.2
I37.1	I46.1
I27.2	I46.1
I44.4	Q24.8
Y83.1	Q25.4
I44.4	Q25.4
Q25.4	Y83.1
I44.4	Y83.1
Q24.8	I44.4
Q25.4	I44.4
Y83.1	I44.4
Z01.7	I44.4
I44.4	Z01.7
E78.5	N05.9
Z01.7	N05.9
N05.9	E78.5
Z01.7	E78.5
N05.9	Z01.7
E78.5	Z01.7
E78.2	N05.9
S37.0	N05.9
N05.9	E78.2
S37.0	E78.2
Z01.7	E78.2
N05.9	S37.0
E78.2	S37.0
E78.2	Z01.7
I50.9	I42.4
I42.4	I50.9
I10.X	I31.3
N18.9	I31.3
N28.1	I31.3
I31.3	I10.X
N28.1	I10.X
I31.3	N18.9
N28.1	N18.9
I31.3	N28.1
I10.X	N28.1
N18.9	N28.1
Z01.7	N28.1
N28.1	Z01.7
I44.2	Q24.8
T82.1	Q24.8
Z95.0	Q24.8
Z45.9	Q24.8
Q24.8	I44.2
T82.1	I44.2
Z95.0	I44.2
Q24.8	T82.1
I44.2	T82.1
Q24.8	Z95.0
I44.2	Z95.0
Q24.8	Z45.9
I44.2	Q21.0
I44.2	I27.2
Q21.0	I44.2
I27.2	I44.2
M32.1	N05.9
N05.9	M32.1
I34.0	C38.0
I44.2	C38.0
Z45.9	C38.0
Z01.7	C38.0
C38.0	I34.0
I44.2	I34.0
Z45.9	I34.0
C38.0	I44.2
I34.0	I44.2
C38.0	Z45.9
I34.0	Z45.9
C38.0	Z01.7
I49.8	G90.9
R55.X	G90.9
G90.9	I49.8
G90.9	R55.X
I45.1	I27.2
I45.1	I36.1
I27.2	I45.1
I36.1	I45.1
I50.0	I45.1
I45.1	I50.0
N14.1	N17.9
I65.2	N17.9
I77.0	N17.9
N17.9	N14.1
I65.2	N14.1
I77.0	N14.1
N17.9	I65.2
N14.1	I65.2
I77.0	I65.2
Z01.7	I65.2
N17.9	I77.0
N14.1	I77.0
I65.2	I77.0
I65.2	Z01.7
Y83.1	I26.0
S31.8	I26.0
I26.0	Y83.1
S31.8	Y83.1
S31.8	I49.8
I26.0	S31.8
Y83.1	S31.8
I49.8	S31.8
Z01.7	S31.8
S31.8	Z01.7
I64.X	Q24.8
I64.X	Q21.1
Q23.3	Q21.1
Q24.8	I64.X
Q21.1	I64.X
Q23.3	I64.X
Z01.7	I64.X
Q21.1	Q23.3
I64.X	Q23.3
I64.X	Z01.7
I50.9	Q25.0
Q25.0	I50.9
Z01.7	I47.1
I47.1	Z01.7
I26.0	C38.0
J18.9	C38.0
A41.9	C38.0
C38.0	I26.0
J18.9	I26.0
A41.9	I26.0
C38.0	J18.9
I26.0	J18.9
A41.9	J18.9
C38.0	A41.9
I26.0	A41.9
J18.9	A41.9
O26.8	N17.9
M31.1	N17.9
Z49.2	N17.9
N17.9	O26.8
M31.1	O26.8
Z49.2	O26.8
Z01.7	O26.8
N17.9	M31.1
O26.8	M31.1
Z49.2	M31.1
Z01.7	M31.1
N17.9	Z49.2
O26.8	Z49.2
M31.1	Z49.2
O26.8	Z01.7
M31.1	Z01.7
E14.9	N18.9
E14.9	T86.1
E14.9	Z96.8
N18.9	E14.9
T86.1	E14.9
Z96.8	E14.9
Z01.7	E14.9
E14.9	Z01.7
Q22.1	Q24.8
Q22.1	Q21.0
Q24.8	Q22.1
Q21.0	Q22.1
I50.9	Q22.1
Z01.7	Q22.1
Q22.1	I50.9
Q22.1	Z01.7
M32.1	J22.X
I10.X	J22.X
N39.0	J22.X
Z01.7	J22.X
J22.X	M32.1
N39.0	M32.1
J22.X	I10.X
N39.0	I10.X
J22.X	N39.0
M32.1	N39.0
I10.X	N39.0
J22.X	Z01.7
I33.0	T85.8
Q24.5	T85.8
T85.8	I33.0
Q24.5	I33.0
T85.8	Q24.5
I33.0	Q24.5
T82.6	I09.1
T82.6	I05.2
T82.6	I07.1
I09.1	T82.6
I05.2	T82.6
I07.1	T82.6
Z01.7	T82.6
T82.6	Z01.7
Q24.3	Q24.8
Q24.3	Q21.0
J18.9	Q21.0
Q24.8	Q24.3
Q21.0	Q24.3
J18.9	Q24.3
Z01.7	Q24.3
Q21.0	J18.9
Q24.3	J18.9
Q24.3	Z01.7
N30.9	N18.9
Z99.2	N18.9
N18.9	N30.9
Z99.2	N30.9
Z01.7	N30.9
N18.9	Z99.2
N30.9	Z99.2
Z01.7	Z99.2
N30.9	Z01.7
Z99.2	Z01.7
Z49.1	N30.9
N30.9	Z49.1
I50.9	J22.X
I50.9	I10.X
I50.9	M32.1
J22.X	I50.9
I10.X	I50.9
M32.1	I50.9
I34.0	I31.9
I31.9	I34.0
I49.8	I34.0
I34.0	I49.8
I47.1	I36.1
I48.X	I36.1
Z95.2	I36.1
I36.1	I47.1
I48.X	I47.1
Z95.2	I47.1
I36.1	I48.X
I47.1	I48.X
Z95.2	I48.X
I36.1	Z95.2
I47.1	Z95.2
I48.X	Z95.2
Z93.0	I26.0
Z93.1	I26.0
Z93.0	J18.9
Z93.1	J18.9
I26.0	Z93.0
J18.9	Z93.0
Z93.1	Z93.0
Z01.7	Z93.0
I26.0	Z93.1
J18.9	Z93.1
Z93.0	Z93.1
Z01.7	Z93.1
Z93.0	Z01.7
Z93.1	Z01.7
I80.2	I26.0
E78.9	I26.0
I26.0	I80.2
E78.9	I80.2
I49.8	I80.2
I26.0	E78.9
I80.2	E78.9
I49.8	E78.9
I80.2	I49.8
E78.9	I49.8
M32.9	I26.0
J18.9	I80.2
M32.9	I80.2
I80.2	J18.9
M32.9	J18.9
I26.0	M32.9
I80.2	M32.9
J18.9	M32.9
I80.2	I27.9
M32.9	I27.9
Z46.5	I27.9
I27.9	I80.2
Z46.5	I80.2
I27.9	M32.9
Z46.5	M32.9
I27.9	Z46.5
I80.2	Z46.5
M32.9	Z46.5
Z01.7	Z46.5
Z46.5	Z01.7
Q87.4	I71.0
Z95.8	I71.0
Z01.7	I71.0
I71.0	Q87.4
Z95.8	Q87.4
Z95.2	Q87.4
Z01.7	Q87.4
I71.0	Z95.8
Q87.4	Z95.8
Z95.2	Z95.8
Q87.4	Z95.2
Z95.8	Z95.2
I71.0	Z01.7
Q87.4	Z01.7
I74.0	I71.0
T81.4	I71.0
I71.0	I74.0
T81.4	I74.0
Q87.4	I74.0
Z01.7	I74.0
I71.0	T81.4
I74.0	T81.4
Q87.4	T81.4
Z01.7	T81.4
I74.0	Q87.4
T81.4	Q87.4
I74.0	Z01.7
T81.4	Z01.7
Z45.2	Q25.4
Z45.2	Y83.1
Q25.4	Z45.2
Y83.1	Z45.2
Z01.7	Z45.2
Z45.2	Z01.7
T85.6	T85.7
I15.1	T85.7
T85.7	T85.6
Z01.7	T85.6
T85.7	I15.1
T85.6	Z01.7
N13.9	Z49.1
J81.X	Z49.1
Z49.1	N13.9
J81.X	N13.9
Z49.1	J81.X
N13.9	J81.X
I31.3	Z49.2
I31.3	Z49.1
Z49.2	I31.3
Z49.1	I31.3
I50.9	I26.0
I50.9	I80.2
I26.0	I50.9
I80.2	I50.9
I44.1	Q24.8
I44.7	Q24.8
Q24.8	I44.1
I44.2	I44.1
I44.7	I44.1
Z01.7	I44.1
I44.1	I44.2
I44.7	I44.2
Q24.8	I44.7
I44.1	I44.7
I44.2	I44.7
I44.1	Z01.7
I10.X	Z94.0
Q21.1	Z94.0
Q21.1	N18.9
Z94.0	I10.X
Q21.1	I10.X
Z94.0	Q21.1
N18.9	Q21.1
I10.X	Q21.1
I50.9	T85.8
I50.9	Z95.2
T85.8	I50.9
Z95.2	I50.9
T85.8	Q23.1
Z95.2	Q23.1
Q23.1	T85.8
Q23.1	Z95.2
I13.2	N18.9
I13.2	Z49.2
I13.2	Z49.1
N18.9	I13.2
Z49.2	I13.2
Z49.1	I13.2
Z01.7	I13.2
I13.2	Z01.7
T86.1	N28.1
N39.0	N28.1
N28.1	T86.1
N28.1	N39.0
Z96.8	M32.1
M32.1	Z96.8
J32.4	N18.9
J32.4	M32.9
Z96.8	M32.9
N18.9	J32.4
M32.9	J32.4
Z96.8	J32.4
Z01.7	J32.4
M32.9	Z96.8
J32.4	Z96.8
J32.4	Z01.7
Z45.0	I42.0
Z45.9	I42.0
I42.0	Z45.0
I42.0	Z45.9
I71.0	I11.0
I71.2	I11.0
I35.1	I11.0
Z01.7	I11.0
I11.0	I71.0
I71.2	I71.0
I35.1	I71.0
I11.0	I71.2
I71.0	I71.2
I35.1	I71.2
Z01.7	I71.2
I11.0	I35.1
I71.0	I35.1
I71.2	I35.1
I11.0	Z01.7
I71.2	Z01.7
I71.0	Q24.8
I71.0	Q25.4
Q24.8	I71.0
Q25.4	I71.0
Q23.1	I71.0
I71.0	Q23.1
I49.8	I45.6
Z01.7	I45.6
I45.6	I49.8
I45.6	Z01.7
Q22.2	Q24.8
Q22.8	Q25.0
Q22.2	Q25.0
Q25.0	Q22.8
Q22.2	Q22.8
Q24.8	Q22.2
Q25.0	Q22.2
Q22.8	Q22.2
Z01.7	Q22.2
Q22.2	Z01.7
I49.8	Q21.1
Q21.1	I49.8
I50.9	I44.7
I44.7	I50.9
I27.0	I26.0
I27.8	I26.0
Q21.8	I26.0
I26.0	I27.0
I27.8	I27.0
Q21.8	I27.0
I26.0	I27.8
I27.0	I27.8
Q21.8	I27.8
I26.0	Q21.8
I27.0	Q21.8
I27.8	Q21.8
Z01.7	Q21.8
Q21.8	Z01.7
I31.3	I45.1
I44.6	I45.1
I45.1	I31.3
I44.6	I31.3
I45.1	I44.6
I31.3	I44.6
Z01.7	I44.6
I44.6	Z01.7
Z99.2	I31.3
Z99.2	I10.X
I31.3	Z99.2
I10.X	Z99.2
N10.X	N17.9
I49.8	N17.9
N17.9	N10.X
I49.8	N10.X
Z01.7	N10.X
N17.9	I49.8
N10.X	I49.8
N10.X	Z01.7
I47.1	I31.1
I50.9	I31.1
I49.8	I31.1
Z01.7	I31.1
I31.1	I47.1
I50.9	I47.1
I31.1	I50.9
I47.1	I50.9
I31.1	I49.8
I31.1	Z01.7
I27.0	Q25.0
I27.8	Q25.0
Q25.0	I27.0
Q25.0	I27.8
S37.0	N05.1
Z01.7	N05.1
N05.1	S37.0
N05.1	Z01.7
M35.0	N18.9
M35.0	M32.1
N18.9	M35.0
M32.1	M35.0
Z01.7	M35.0
M35.0	Z01.7
D15.1	I50.9
I50.9	D15.1
I49.8	D15.1
Z01.7	D15.1
D15.1	I49.8
D15.1	Z01.7
I21.0	I25.8
I51.3	I25.8
I25.8	I21.0
I70.9	I21.0
I51.3	I21.0
Z01.7	I21.0
I21.0	I70.9
I51.3	I70.9
I25.8	I51.3
I21.0	I51.3
I70.9	I51.3
I21.0	Z01.7
L08.8	I42.0
A41.9	I42.0
L08.8	I49.8
A41.9	I49.8
L08.8	I50.9
A41.9	I50.9
I42.0	L08.8
I49.8	L08.8
I50.9	L08.8
A41.9	L08.8
I42.0	A41.9
I49.8	A41.9
I50.9	A41.9
L08.8	A41.9
I31.3	Q21.1
I45.1	Q21.1
Q21.1	I31.3
Q21.1	I45.1
Q24.4	Q23.0
Q23.0	Q24.4
I33.9	Q24.8
I33.9	Q23.0
Q21.0	Q23.0
Q24.8	I33.9
Q23.0	I33.9
Q21.0	I33.9
Z01.7	I33.9
Q23.0	Q21.0
I33.9	Q21.0
I33.9	Z01.7
I34.0	I42.8
I45.1	I42.8
I49.8	I42.8
Z01.7	I42.8
I42.8	I34.0
I45.1	I34.0
I42.8	I45.1
I34.0	I45.1
I42.8	I49.8
I42.8	Z01.7
Z01.7	Z29.2
Z29.2	Z01.7
Z45.0	I42.1
Z45.9	I42.1
I49.8	I42.1
Z01.7	I42.1
I42.1	Z45.0
I49.8	Z45.0
I42.1	Z45.9
I49.8	Z45.9
I42.1	I49.8
Z45.0	I49.8
Z45.9	I49.8
I42.1	Z01.7
I49.8	I42.2
I42.2	I49.8
I25.2	I25.8
I74.3	I25.8
I82.8	I25.8
I25.8	I25.2
I74.3	I25.2
I82.8	I25.2
I25.8	I74.3
I25.2	I74.3
I82.8	I74.3
Z01.7	I74.3
I25.8	I82.8
I25.2	I82.8
I74.3	I82.8
I74.3	Z01.7
I15.9	Q24.8
I15.9	Q25.1
I15.9	Y83.1
Q24.8	I15.9
Q25.1	I15.9
Y83.1	I15.9
Z01.7	I15.9
I15.9	Z01.7
I48.X	Q24.8
I48.X	Q21.1
Q24.8	I48.X
Q21.1	I48.X
I45.1	Q22.8
Q22.8	I45.1
I27.0	I45.1
I45.1	I27.0
I15.9	N18.9
N18.9	I15.9
Z99.2	I15.9
I15.9	Z99.2
I15.9	Z94.0
Z43.6	Z94.0
Z43.6	N18.9
Z94.0	I15.9
Z43.6	I15.9
Z94.0	Z43.6
N18.9	Z43.6
I15.9	Z43.6
Z01.7	Z43.6
Z43.6	Z01.7
Z46.6	N18.9
Z46.6	T86.1
N18.9	Z46.6
T86.1	Z46.6
S37.0	Z46.6
Z01.7	Z46.6
Z46.6	S37.0
Z46.6	Z01.7
Z96.8	K52.9
K52.9	Z96.8
I97.1	Q24.8
I50.1	Q24.8
I97.1	Q23.0
I50.1	Q23.0
R57.0	Q23.0
Q24.8	I97.1
Q23.0	I97.1
I50.1	I97.1
R57.0	I97.1
Q24.8	I50.1
Q23.0	I50.1
I97.1	I50.1
R57.0	I50.1
Q23.0	R57.0
I97.1	R57.0
I50.1	R57.0
G40.9	N18.9
G40.9	M32.1
N18.9	G40.9
M32.1	G40.9
Z29.2	G40.9
G40.9	Z29.2
Z96.0	Z94.0
M10.3	Z94.0
Z96.0	N18.9
M10.3	N18.9
Z94.0	Z96.0
N18.9	Z96.0
M10.3	Z96.0
Z01.7	Z96.0
Z94.0	M10.3
N18.9	M10.3
[truncated: 8,090 more rows]
