# Supplementary material for: Comorbidity Networks in Cardiovascular Diseases
Source: Front Physiol. 2020 Aug 28;11:1009. doi: 10.3389/fphys.2020.01009 (PMC7485389; doi:10.3389/fphys.2020.01009)
Supplement: Supplementary file 1 [file Data_Sheet_1.ZIP › Supp_Datasheet_1_Network_interactions/ComNet50.csv]

I21.1	I25.8
I25.4	I25.8
I70.9	I25.8
Z01.7	I25.8
I25.8	I21.1
I25.4	I21.1
I70.9	I21.1
Z01.7	I21.1
I25.8	I25.4
I21.1	I25.4
I70.9	I25.4
Z01.7	I25.4
I25.8	I70.9
I21.1	I70.9
I25.4	I70.9
Z01.7	I70.9
I25.8	Z01.7
I21.1	Z01.7
I25.4	Z01.7
I70.9	Z01.7
I21.0	I25.8
Y83.1	I25.8
I25.8	I21.0
I70.9	I21.0
Y83.1	I21.0
Z01.7	I21.0
I21.0	I70.9
Y83.1	I70.9
I25.8	Y83.1
I21.0	Y83.1
I70.9	Y83.1
Z01.7	Y83.1
I21.0	Z01.7
Y83.1	Z01.7
I34.0	I25.8
I34.0	I21.0
I25.8	I34.0
I21.0	I34.0
I70.9	I34.0
Z01.7	I34.0
I34.0	I70.9
I34.0	Z01.7
Y83.1	Q21.1
I27.8	Q21.1
Q21.1	Y83.1
I27.8	Y83.1
Q21.1	I27.8
Y83.1	I27.8
I50.9	I47.1
I49.8	I47.1
Z01.7	I47.1
I47.1	I50.9
I49.8	I50.9
Z01.7	I50.9
I47.1	I49.8
I50.9	I49.8
Z01.7	I49.8
I47.1	Z01.7
I50.9	Z01.7
I49.8	Z01.7
Y83.1	I21.1
I21.1	Y83.1
Z45.0	I47.2
Z45.9	I47.2
I50.9	I47.2
Z01.7	I47.2
I47.2	Z45.0
Z45.9	Z45.0
I50.9	Z45.0
Z01.7	Z45.0
I47.2	Z45.9
Z45.0	Z45.9
I50.9	Z45.9
Z01.7	Z45.9
I47.2	I50.9
Z45.0	I50.9
Z45.9	I50.9
I47.2	Z01.7
Z45.0	Z01.7
Z45.9	Z01.7
J98.4	I25.8
I50.9	I25.8
J98.4	I21.0
I50.9	I21.0
I25.8	J98.4
I21.0	J98.4
I50.9	J98.4
Z01.7	J98.4
I25.8	I50.9
I21.0	I50.9
J98.4	I50.9
J98.4	Z01.7
I49.8	M32.9
I50.9	M32.9
Z01.7	M32.9
M32.9	I49.8
M32.9	I50.9
M32.9	Z01.7
N17.9	I27.9
A41.9	I27.9
I47.2	I27.9
G47.3	I27.9
I27.9	N17.9
A41.9	N17.9
I47.2	N17.9
G47.3	N17.9
I27.9	A41.9
N17.9	A41.9
I47.2	A41.9
G47.3	A41.9
I27.9	I47.2
N17.9	I47.2
A41.9	I47.2
G47.3	I47.2
I27.9	G47.3
N17.9	G47.3
A41.9	G47.3
I47.2	G47.3
I10.X	I48.X
I50.9	I48.X
I49.8	I48.X
Z01.7	I48.X
I48.X	I10.X
I50.9	I10.X
I49.8	I10.X
Z01.7	I10.X
I48.X	I50.9
I10.X	I50.9
I48.X	I49.8
I10.X	I49.8
I48.X	Z01.7
I10.X	Z01.7
Q25.4	Q24.8
Q23.1	Q24.8
I60.7	Q24.8
Z01.7	Q24.8
Q24.8	Q25.4
Q23.1	Q25.4
I60.7	Q25.4
Z01.7	Q25.4
Q24.8	Q23.1
Q25.4	Q23.1
I60.7	Q23.1
Z01.7	Q23.1
Q24.8	I60.7
Q25.4	I60.7
Q23.1	I60.7
Z01.7	I60.7
Q24.8	Z01.7
Q25.4	Z01.7
Q23.1	Z01.7
I60.7	Z01.7
I50.9	R00.1
I49.8	R00.1
E03.9	R00.1
Z01.7	R00.1
R00.1	I50.9
E03.9	I50.9
R00.1	I49.8
E03.9	I49.8
R00.1	E03.9
I50.9	E03.9
I49.8	E03.9
Z01.7	E03.9
R00.1	Z01.7
E03.9	Z01.7
Q23.0	Q23.1
Q23.1	Q23.0
Z01.7	Q23.0
Q23.0	Z01.7
S37.0	R80.X
J45.9	R80.X
J30.4	R80.X
Z01.7	R80.X
R80.X	S37.0
J45.9	S37.0
J30.4	S37.0
Z01.7	S37.0
R80.X	J45.9
S37.0	J45.9
J30.4	J45.9
Z01.7	J45.9
R80.X	J30.4
S37.0	J30.4
J45.9	J30.4
Z01.7	J30.4
R80.X	Z01.7
S37.0	Z01.7
J45.9	Z01.7
J30.4	Z01.7
K85.1	N17.9
M32.1	N17.9
E78.9	N17.9
Z01.7	N17.9
N17.9	K85.1
M32.1	K85.1
E78.9	K85.1
Z01.7	K85.1
N17.9	M32.1
K85.1	M32.1
E78.9	M32.1
Z01.7	M32.1
N17.9	E78.9
K85.1	E78.9
M32.1	E78.9
Z01.7	E78.9
N17.9	Z01.7
K85.1	Z01.7
M32.1	Z01.7
E78.9	Z01.7
M32.1	N18.9
T86.1	N18.9
Z96.8	N18.9
Z01.7	N18.9
N18.9	M32.1
T86.1	M32.1
Z96.8	M32.1
N18.9	T86.1
M32.1	T86.1
Z96.8	T86.1
Z01.7	T86.1
N18.9	Z96.8
M32.1	Z96.8
T86.1	Z96.8
Z01.7	Z96.8
N18.9	Z01.7
T86.1	Z01.7
Z96.8	Z01.7
M32.9	N18.9
N18.9	M32.9
T86.1	M32.9
Z96.8	M32.9
M32.9	T86.1
M32.9	Z96.8
K76.0	Z52.4
E66.9	Z52.4
Z01.7	Z52.4
Z52.4	K76.0
E66.9	K76.0
Z01.7	K76.0
Z52.4	E66.9
K76.0	E66.9
Z01.7	E66.9
Z52.4	Z01.7
K76.0	Z01.7
E66.9	Z01.7
Y83.1	I27.9
I27.0	I27.9
I50.9	I27.9
Z01.7	I27.9
I27.9	Y83.1
I27.0	Y83.1
I50.9	Y83.1
I27.9	I27.0
Y83.1	I27.0
I50.9	I27.0
Z01.7	I27.0
I27.9	I50.9
Y83.1	I50.9
I27.0	I50.9
I27.9	Z01.7
I27.0	Z01.7
I05.0	I09.1
I06.0	I09.1
Y83.1	I09.1
Z01.7	I09.1
I09.1	I05.0
I06.0	I05.0
Y83.1	I05.0
Z01.7	I05.0
I09.1	I06.0
I05.0	I06.0
Y83.1	I06.0
Z01.7	I06.0
I09.1	Y83.1
I05.0	Y83.1
I06.0	Y83.1
I09.1	Z01.7
I05.0	Z01.7
I06.0	Z01.7
I36.1	I34.0
I35.1	I34.0
I27.2	I34.0
I34.0	I36.1
I35.1	I36.1
I27.2	I36.1
Z01.7	I36.1
I34.0	I35.1
I36.1	I35.1
I27.2	I35.1
Z01.7	I35.1
I34.0	I27.2
I36.1	I27.2
I35.1	I27.2
Z01.7	I27.2
I36.1	Z01.7
I35.1	Z01.7
I27.2	Z01.7
I34.0	I48.X
I36.1	I48.X
I48.X	I34.0
I50.9	I34.0
I48.X	I36.1
I50.9	I36.1
I34.0	I50.9
I36.1	I50.9
Q25.0	Q24.8
I27.2	Q24.8
Q24.8	Q25.0
I27.2	Q25.0
Q24.8	I27.2
Q25.0	I27.2
I22.0	I25.8
I20.0	I25.8
I22.0	I21.0
I20.0	I21.0
I25.8	I22.0
I21.0	I22.0
I20.0	I22.0
Z01.7	I22.0
I25.8	I20.0
I21.0	I20.0
I22.0	I20.0
Z01.7	I20.0
I22.0	Z01.7
I20.0	Z01.7
Q21.1	Q24.8
Y83.1	Q24.8
I44.1	Q24.8
Q24.8	Q21.1
I44.1	Q21.1
Z01.7	Q21.1
Q24.8	Y83.1
I44.1	Y83.1
Q24.8	I44.1
Q21.1	I44.1
Y83.1	I44.1
Z01.7	I44.1
Q21.1	Z01.7
I44.1	Z01.7
I10.X	I25.8
I10.X	I21.1
I10.X	Y83.1
I25.8	I10.X
I21.1	I10.X
Y83.1	I10.X
I49.8	R00.2
R00.2	I49.8
Q20.3	Q24.8
Q22.5	Q24.8
Q22.8	Q24.8
Q24.8	Q20.3
Q22.5	Q20.3
Q22.8	Q20.3
Z01.7	Q20.3
Q24.8	Q22.5
Q20.3	Q22.5
Q22.8	Q22.5
Z01.7	Q22.5
Q24.8	Q22.8
Q20.3	Q22.8
Q22.5	Q22.8
Z01.7	Q22.8
Q20.3	Z01.7
Q22.5	Z01.7
Q22.8	Z01.7
I49.3	I40.1
I50.9	I40.1
I49.8	I40.1
Z01.7	I40.1
I40.1	I49.3
I50.9	I49.3
I49.8	I49.3
Z01.7	I49.3
I40.1	I50.9
I49.3	I50.9
I40.1	I49.8
I49.3	I49.8
I40.1	Z01.7
I49.3	Z01.7
Z49.1	N17.9
E11.9	N17.9
I10.X	N17.9
I46.1	N17.9
N17.9	Z49.1
E11.9	Z49.1
I10.X	Z49.1
I46.1	Z49.1
N17.9	E11.9
Z49.1	E11.9
I10.X	E11.9
I46.1	E11.9
N17.9	I10.X
Z49.1	I10.X
E11.9	I10.X
I46.1	I10.X
N17.9	I46.1
Z49.1	I46.1
E11.9	I46.1
I10.X	I46.1
I21.4	I25.8
I21.4	I21.1
I25.8	I21.4
I21.1	I21.4
I70.9	I21.4
Z01.7	I21.4
I21.4	I70.9
I21.4	Z01.7
J84.8	I27.9
I31.3	I27.9
I27.9	J84.8
I31.3	J84.8
I27.0	J84.8
Z01.7	J84.8
I27.9	I31.3
J84.8	I31.3
I27.0	I31.3
Z01.7	I31.3
J84.8	I27.0
I31.3	I27.0
J84.8	Z01.7
I31.3	Z01.7
I45.1	G90.9
I49.8	G90.9
Z01.7	G90.9
G90.9	I45.1
I49.8	I45.1
Z01.7	I45.1
G90.9	I49.8
I45.1	I49.8
G90.9	Z01.7
I45.1	Z01.7
I36.1	I27.0
I49.8	I27.0
I27.0	I36.1
I49.8	I36.1
I27.0	I49.8
I36.1	I49.8
I49.8	I27.9
E11.9	I27.9
E03.9	I27.9
I27.9	I49.8
E11.9	I49.8
I27.9	E11.9
I49.8	E11.9
E03.9	E11.9
Z01.7	E11.9
I27.9	E03.9
E11.9	E03.9
E11.9	Z01.7
J18.9	J44.1
I11.0	J44.1
I27.2	J44.1
Z01.7	J44.1
J44.1	J18.9
I11.0	J18.9
I27.2	J18.9
Z01.7	J18.9
J44.1	I11.0
J18.9	I11.0
I27.2	I11.0
Z01.7	I11.0
J44.1	I27.2
J18.9	I27.2
I11.0	I27.2
J44.1	Z01.7
J18.9	Z01.7
I11.0	Z01.7
S37.0	N18.9
S37.0	T86.1
S37.0	Z96.8
N18.9	S37.0
T86.1	S37.0
Z96.8	S37.0
I34.0	I51.1
Q78.0	I51.1
I50.9	I51.1
Z01.7	I51.1
I51.1	I34.0
Q78.0	I34.0
I51.1	Q78.0
I34.0	Q78.0
I50.9	Q78.0
Z01.7	Q78.0
I51.1	I50.9
Q78.0	I50.9
I51.1	Z01.7
Q78.0	Z01.7
D68.0	Z52.4
Z52.4	D68.0
Z01.7	D68.0
D68.0	Z01.7
K52.1	N18.9
K52.1	T86.1
K52.1	Z96.8
N18.9	K52.1
T86.1	K52.1
Z96.8	K52.1
Z01.7	K52.1
K52.1	Z01.7
I20.9	I25.8
Z95.5	I25.8
I25.8	I20.9
I70.9	I20.9
Z95.5	I20.9
Z01.7	I20.9
I20.9	I70.9
Z95.5	I70.9
I25.8	Z95.5
I20.9	Z95.5
I70.9	Z95.5
Z01.7	Z95.5
I20.9	Z01.7
Z95.5	Z01.7
I21.9	I25.8
I25.8	I21.9
I70.9	I21.9
Y83.1	I21.9
Z01.7	I21.9
I21.9	I70.9
I21.9	Y83.1
I21.9	Z01.7
T82.1	Q24.8
Z95.0	Q24.8
Z45.9	Q24.8
T82.1	Q21.1
Z95.0	Q21.1
Z45.9	Q21.1
Q24.8	T82.1
Q21.1	T82.1
Z95.0	T82.1
Z45.9	T82.1
Q24.8	Z95.0
Q21.1	Z95.0
T82.1	Z95.0
Z45.9	Z95.0
Q24.8	Z45.9
Q21.1	Z45.9
T82.1	Z45.9
Z95.0	Z45.9
I49.0	I42.0
I48.X	I42.0
Z45.0	I42.0
Z01.7	I42.0
I42.0	I49.0
I48.X	I49.0
Z45.0	I49.0
Z01.7	I49.0
I42.0	I48.X
I49.0	I48.X
Z45.0	I48.X
I42.0	Z45.0
I49.0	Z45.0
I48.X	Z45.0
I42.0	Z01.7
I49.0	Z01.7
I47.2	I42.0
I50.9	I42.0
I42.0	I47.2
I48.X	I47.2
I47.2	I48.X
I42.0	I50.9
Q23.3	Q24.8
I27.0	Q24.8
I49.8	Q24.8
Q23.3	Q21.1
I27.0	Q21.1
I49.8	Q21.1
Q24.8	Q23.3
Q21.1	Q23.3
I27.0	Q23.3
I49.8	Q23.3
Q24.8	I27.0
Q21.1	I27.0
Q23.3	I27.0
Q24.8	I49.8
Q21.1	I49.8
Q23.3	I49.8
Z49.1	N18.9
I10.X	N18.9
E87.5	N18.9
N18.9	Z49.1
E87.5	Z49.1
Z01.7	Z49.1
N18.9	I10.X
E87.5	I10.X
N18.9	E87.5
Z49.1	E87.5
I10.X	E87.5
Z01.7	E87.5
Z49.1	Z01.7
E87.5	Z01.7
I48.X	I09.1
I48.X	I05.0
I48.X	Y83.1
I09.1	I48.X
I05.0	I48.X
Y83.1	I48.X
I49.8	I45.6
I45.6	I49.8
Q23.0	Q24.8
Z95.2	Q24.8
I46.1	Q24.8
Z95.2	Q23.1
I46.1	Q23.1
Q24.8	Q23.0
Z95.2	Q23.0
I46.1	Q23.0
Q24.8	Z95.2
Q23.1	Z95.2
Q23.0	Z95.2
I46.1	Z95.2
Q24.8	I46.1
Q23.1	I46.1
Q23.0	I46.1
Z95.2	I46.1
N28.1	N18.9
N18.9	N28.1
Z96.8	N28.1
S37.0	N28.1
Z01.7	N28.1
N28.1	Z96.8
N28.1	S37.0
N28.1	Z01.7
I08.1	I09.1
I45.1	I09.1
I50.9	I09.1
I09.1	I08.1
I45.1	I08.1
I50.9	I08.1
Z01.7	I08.1
I09.1	I45.1
I08.1	I45.1
I50.9	I45.1
I09.1	I50.9
I08.1	I50.9
I45.1	I50.9
I08.1	Z01.7
I80.1	I26.0
I82.8	I26.0
I34.0	I26.0
K76.8	I26.0
I26.0	I80.1
I82.8	I80.1
I34.0	I80.1
K76.8	I80.1
I26.0	I82.8
I80.1	I82.8
I34.0	I82.8
K76.8	I82.8
I26.0	I34.0
I80.1	I34.0
I82.8	I34.0
K76.8	I34.0
I26.0	K76.8
I80.1	K76.8
I82.8	K76.8
I34.0	K76.8
Q21.0	Q24.8
I45.1	Q24.8
D50.9	Q24.8
Q24.8	Q21.0
I45.1	Q21.0
I49.8	Q21.0
D50.9	Q21.0
Q24.8	I45.1
Q21.0	I45.1
D50.9	I45.1
Q21.0	I49.8
D50.9	I49.8
Q24.8	D50.9
Q21.0	D50.9
I45.1	D50.9
I49.8	D50.9
M32.9	N08.5
E66.9	N08.5
Z01.7	N08.5
N08.5	M32.9
E66.9	M32.9
N08.5	E66.9
M32.9	E66.9
N08.5	Z01.7
I50.9	I05.2
I48.X	I05.2
I10.X	I05.2
Z01.7	I05.2
I05.2	I50.9
I05.2	I48.X
I05.2	I10.X
I05.2	Z01.7
I49.8	I25.8
E66.9	I25.8
Z95.5	I21.0
I49.8	I21.0
E66.9	I21.0
I21.0	Z95.5
I49.8	Z95.5
E66.9	Z95.5
I25.8	I49.8
I21.0	I49.8
Z95.5	I49.8
E66.9	I49.8
I25.8	E66.9
I21.0	E66.9
Z95.5	E66.9
I49.8	E66.9
I05.1	I09.1
I07.1	I09.1
Z95.2	I09.1
I09.1	I05.1
I07.1	I05.1
Z95.2	I05.1
Z01.7	I05.1
I09.1	I07.1
I05.1	I07.1
Z95.2	I07.1
Z01.7	I07.1
I09.1	Z95.2
I05.1	Z95.2
I07.1	Z95.2
Z01.7	Z95.2
I05.1	Z01.7
I07.1	Z01.7
Z95.2	Z01.7
N08.8	N18.9
I25.8	N18.9
E78.2	N18.9
N18.9	N08.8
I25.8	N08.8
E78.2	N08.8
Z01.7	N08.8
N18.9	I25.8
N08.8	I25.8
E78.2	I25.8
N18.9	E78.2
N08.8	E78.2
I25.8	E78.2
Z01.7	E78.2
N08.8	Z01.7
E78.2	Z01.7
N03.1	N18.9
Z99.2	N18.9
E61.1	N18.9
N18.9	N03.1
Z99.2	N03.1
I10.X	N03.1
E61.1	N03.1
N18.9	Z99.2
N03.1	Z99.2
I10.X	Z99.2
E61.1	Z99.2
N03.1	I10.X
Z99.2	I10.X
E61.1	I10.X
N18.9	E61.1
N03.1	E61.1
Z99.2	E61.1
I10.X	E61.1
N18.9	Z94.0
N26.X	Z94.0
I25.8	Z94.0
E78.2	Z94.0
Z94.0	N18.9
N26.X	N18.9
Z94.0	N26.X
N18.9	N26.X
I25.8	N26.X
E78.2	N26.X
Z94.0	I25.8
N26.X	I25.8
Z94.0	E78.2
N26.X	E78.2
I49.8	M31.4
I50.9	M31.4
Z01.7	M31.4
M31.4	I49.8
M31.4	I50.9
M31.4	Z01.7
I36.1	I25.8
I36.1	I20.0
I70.9	I20.0
I25.8	I36.1
I20.0	I36.1
I70.9	I36.1
I20.0	I70.9
I36.1	I70.9
T82.1	I25.5
Z95.0	I25.5
Z45.0	I25.5
I50.9	I25.5
I25.5	T82.1
Z45.0	T82.1
I50.9	T82.1
I25.5	Z95.0
Z45.0	Z95.0
I50.9	Z95.0
I25.5	Z45.0
T82.1	Z45.0
Z95.0	Z45.0
I25.5	I50.9
T82.1	I50.9
Z95.0	I50.9
I50.9	I40.9
I49.8	I40.9
Z01.7	I40.9
I40.9	I50.9
I40.9	I49.8
I40.9	Z01.7
I50.9	Q24.8
I50.9	Q21.1
Q24.8	I50.9
Q21.1	I50.9
I50.9	E66.2
I49.8	E66.2
G47.3	E66.2
E66.2	I50.9
G47.3	I50.9
E66.2	I49.8
G47.3	I49.8
E66.2	G47.3
I50.9	G47.3
I49.8	G47.3
I25.1	I25.8
I24.8	I25.8
I25.8	I25.1
I24.8	I25.1
I70.9	I25.1
Z01.7	I25.1
I25.8	I24.8
I25.1	I24.8
I70.9	I24.8
Z01.7	I24.8
I25.1	I70.9
I24.8	I70.9
I25.1	Z01.7
I24.8	Z01.7
R07.4	I50.9
R07.4	I49.8
I50.9	R07.4
I49.8	R07.4
Z01.7	R07.4
R07.4	Z01.7
I50.9	I40.0
I49.8	I40.0
Z01.7	I40.0
I40.0	I50.9
I40.0	I49.8
I40.0	Z01.7
Z01.7	Z94.0
Z94.0	Z01.7
I25.1	I21.1
I21.1	I25.1
I50.9	I35.2
I49.8	I35.2
Z01.7	I35.2
I35.2	I50.9
I35.2	I49.8
I35.2	Z01.7
I27.2	I09.1
I10.X	I09.1
I27.2	I48.X
I09.1	I27.2
I48.X	I27.2
I10.X	I27.2
I09.1	I10.X
I27.2	I10.X
I11.0	I25.8
I25.8	I11.0
I24.8	I11.0
I70.9	I11.0
I11.0	I24.8
I11.0	I70.9
I49.8	I31.9
Z01.7	I31.9
I31.9	I49.8
I31.9	Z01.7
R00.1	I45.1
I45.1	R00.1
I25.4	I21.0
I21.0	I25.4
I50.9	I33.0
I49.8	I33.0
C85.9	I33.0
Z01.7	I33.0
I33.0	I50.9
C85.9	I50.9
I33.0	I49.8
C85.9	I49.8
I33.0	C85.9
I50.9	C85.9
I49.8	C85.9
Z01.7	C85.9
I33.0	Z01.7
C85.9	Z01.7
I34.0	I42.0
I42.0	I34.0
I05.2	I09.1
Z45.0	I09.1
I09.1	I05.2
I07.1	I05.2
Z45.0	I05.2
I05.2	I07.1
Z45.0	I07.1
I09.1	Z45.0
I05.2	Z45.0
I07.1	Z45.0
I33.0	Q24.8
I33.0	Q23.1
I33.0	Q23.0
Q24.8	I33.0
Q23.1	I33.0
Q23.0	I33.0
Z29.2	N18.9
Z29.2	M32.1
N18.9	Z29.2
M32.1	Z29.2
Z01.7	Z29.2
Z29.2	Z01.7
I50.9	N18.9
I49.8	N18.9
I50.9	M32.1
I49.8	M32.1
N18.9	I50.9
M32.1	I50.9
N18.9	I49.8
M32.1	I49.8
I50.1	I42.0
T82.1	I42.0
Z95.0	I42.0
E03.9	I42.0
I42.0	I50.1
T82.1	I50.1
Z95.0	I50.1
E03.9	I50.1
I42.0	T82.1
I50.1	T82.1
E03.9	T82.1
I42.0	Z95.0
I50.1	Z95.0
E03.9	Z95.0
I42.0	E03.9
I50.1	E03.9
T82.1	E03.9
Z95.0	E03.9
I49.8	Q23.1
I49.8	Q23.0
Q23.1	I49.8
Q23.0	I49.8
I12.9	N18.9
M31.4	N18.9
Z49.2	N18.9
N18.9	I12.9
M31.4	I12.9
Z49.2	I12.9
Z01.7	I12.9
N18.9	M31.4
I12.9	M31.4
Z49.2	M31.4
N18.9	Z49.2
I12.9	Z49.2
M31.4	Z49.2
Z01.7	Z49.2
I12.9	Z01.7
Z49.2	Z01.7
I24.8	I21.1
I24.8	I25.4
I21.1	I24.8
I25.4	I24.8
I36.1	I42.0
I27.2	I42.0
I42.0	I36.1
I42.0	I27.2
N06.1	N18.9
N18.9	N06.1
N26.X	N06.1
I12.9	N06.1
Z01.7	N06.1
N06.1	N26.X
I12.9	N26.X
Z01.7	N26.X
N06.1	I12.9
N26.X	I12.9
N06.1	Z01.7
N26.X	Z01.7
I10.X	I30.9
I50.9	I30.9
I49.8	I30.9
Z01.7	I30.9
I30.9	I10.X
I30.9	I50.9
I30.9	I49.8
I30.9	Z01.7
I15.1	N18.9
M10.3	N18.9
N18.9	I15.1
M10.3	I15.1
T86.1	I15.1
Z01.7	I15.1
N18.9	M10.3
I15.1	M10.3
T86.1	M10.3
Z01.7	M10.3
I15.1	T86.1
M10.3	T86.1
I15.1	Z01.7
M10.3	Z01.7
Q23.3	Q20.3
Q20.3	Q23.3
Q22.8	Q23.3
Z01.7	Q23.3
Q23.3	Q22.8
Q23.3	Z01.7
Z01.7	I45.6
I45.6	Z01.7
Q21.2	Q24.8
Q21.2	Q21.1
Q24.8	Q21.2
Q21.1	Q21.2
Z01.7	Q21.2
Q21.2	Z01.7
M10.0	N18.9
Z49.2	I15.1
M10.0	I15.1
I15.1	Z49.2
M10.0	Z49.2
N18.9	M10.0
I15.1	M10.0
Z49.2	M10.0
Z01.7	M10.0
M10.0	Z01.7
I80.2	I09.1
I64.X	I09.1
I80.2	I05.0
I64.X	I05.0
I09.1	I80.2
I05.0	I80.2
I64.X	I80.2
Z01.7	I80.2
I09.1	I64.X
I05.0	I64.X
I80.2	I64.X
Z01.7	I64.X
I80.2	Z01.7
I64.X	Z01.7
Z49.2	M32.1
I10.X	M32.1
M32.1	Z49.2
I10.X	Z49.2
M32.1	I10.X
Z49.2	I10.X
K65.0	N18.9
T85.7	N18.9
K65.0	M32.1
T85.7	M32.1
N18.9	K65.0
M32.1	K65.0
T85.7	K65.0
Z01.7	K65.0
N18.9	T85.7
M32.1	T85.7
K65.0	T85.7
Z01.7	T85.7
K65.0	Z01.7
T85.7	Z01.7
T85.6	N18.9
T85.6	M32.1
N18.9	T85.6
M32.1	T85.6
Z49.2	T85.6
Z01.7	T85.6
T85.6	Z49.2
T85.6	Z01.7
Q89.3	Q24.8
Q24.8	Q89.3
Q21.0	Q89.3
Q25.0	Q89.3
Z01.7	Q89.3
Q89.3	Q21.0
Q25.0	Q21.0
Z01.7	Q21.0
Q89.3	Q25.0
Q21.0	Q25.0
Z01.7	Q25.0
Q89.3	Z01.7
Q21.0	Z01.7
Q25.0	Z01.7
Y83.1	Q25.0
Q25.0	Y83.1
I27.2	Y83.1
Y83.1	I27.2
I34.0	I25.5
I36.1	I25.5
I27.0	I25.5
Z01.7	I25.5
I25.5	I34.0
I27.0	I34.0
I25.5	I36.1
I25.5	I27.0
I34.0	I27.0
I25.5	Z01.7
I35.1	I71.0
I10.X	I71.0
N18.9	I71.0
Z01.7	I71.0
I71.0	I35.1
I10.X	I35.1
N18.9	I35.1
I71.0	I10.X
I35.1	I10.X
I71.0	N18.9
I35.1	N18.9
I71.0	Z01.7
I49.8	R00.0
Z01.7	R00.0
R00.0	I49.8
R00.0	Z01.7
E46.X	N18.9
E46.X	Z49.1
N18.9	E46.X
Z49.1	E46.X
Z01.7	E46.X
E46.X	Z01.7
Z43.6	N18.9
Z43.6	Z49.1
K65.0	Z49.1
N18.9	Z43.6
Z49.1	Z43.6
K65.0	Z43.6
Z49.1	K65.0
Z43.6	K65.0
A41.9	N18.9
A41.9	Z49.1
A41.9	Z43.6
Z01.7	Z43.6
N18.9	A41.9
Z49.1	A41.9
Z43.6	A41.9
Z01.7	A41.9
Z43.6	Z01.7
A41.9	Z01.7
I27.2	I26.0
I49.8	I26.0
Z01.7	I26.0
I26.0	I27.2
I49.8	I27.2
I26.0	I49.8
I27.2	I49.8
I26.0	Z01.7
I36.1	M31.4
I73.9	M31.4
M31.4	I36.1
I73.9	I36.1
M31.4	I73.9
I36.1	I73.9
I50.9	I73.9
Z01.7	I73.9
I73.9	I50.9
I73.9	Z01.7
I24.8	I34.0
I34.0	I24.8
J09.X	I27.9
Q67.6	I27.9
I27.9	J09.X
J84.8	J09.X
Q67.6	J09.X
Z01.7	J09.X
J09.X	J84.8
Q67.6	J84.8
I27.9	Q67.6
J09.X	Q67.6
J84.8	Q67.6
Z01.7	Q67.6
J09.X	Z01.7
Q67.6	Z01.7
Z43.6	Z94.0
K43.9	Z94.0
K43.9	N18.9
Z94.0	Z43.6
K43.9	Z43.6
Z94.0	K43.9
N18.9	K43.9
Z43.6	K43.9
Z01.7	K43.9
K43.9	Z01.7
J98.4	I09.1
J98.4	I05.0
J98.4	I06.0
I09.1	J98.4
I05.0	J98.4
I06.0	J98.4
B17.1	N18.9
B17.1	T86.1
N18.9	B17.1
T86.1	B17.1
S37.0	B17.1
Z01.7	B17.1
B17.1	S37.0
B17.1	Z01.7
Y83.1	I24.8
I24.8	Y83.1
Q24.5	Q24.8
I47.2	Q24.8
Q24.8	Q24.5
I47.2	Q24.5
I50.9	Q24.5
Z01.7	Q24.5
Q24.8	I47.2
Q24.5	I47.2
Q24.5	I50.9
Q24.5	Z01.7
I25.8	Q24.8
I25.8	Q23.1
I25.8	Q23.0
Q24.8	I25.8
Q23.1	I25.8
Q23.0	I25.8
A16.2	N18.9
A18.2	N18.9
A16.2	T86.1
A18.2	T86.1
N18.9	A16.2
T86.1	A16.2
A18.2	A16.2
Z01.7	A16.2
N18.9	A18.2
T86.1	A18.2
A16.2	A18.2
Z01.7	A18.2
A16.2	Z01.7
A18.2	Z01.7
I50.0	I27.0
I45.1	I27.0
I27.0	I50.0
Q21.1	I50.0
I45.1	I50.0
Z01.7	I50.0
I50.0	Q21.1
I45.1	Q21.1
I27.0	I45.1
I50.0	I45.1
Q21.1	I45.1
I50.0	Z01.7
M32.1	I40.9
I80.2	I40.9
I40.9	M32.1
I80.2	M32.1
I40.9	I80.2
M32.1	I80.2
I50.9	I80.2
I80.2	I50.9
I40.1	I42.0
Q21.1	I42.0
I42.0	I40.1
I34.0	I40.1
Q21.1	I40.1
I40.1	I34.0
Q21.1	I34.0
I42.0	Q21.1
I40.1	Q21.1
I34.0	Q21.1
O82.9	O99.8
Q24.8	O99.8
Q22.1	O99.8
Z01.7	O99.8
O99.8	O82.9
Q24.8	O82.9
Q22.1	O82.9
Z01.7	O82.9
O99.8	Q24.8
O82.9	Q24.8
Q22.1	Q24.8
O99.8	Q22.1
O82.9	Q22.1
Q24.8	Q22.1
Z01.7	Q22.1
O99.8	Z01.7
O82.9	Z01.7
Q22.1	Z01.7
I34.1	I45.6
I34.0	I45.6
I10.X	I45.6
I45.6	I34.1
I34.0	I34.1
I10.X	I34.1
Z01.7	I34.1
I45.6	I34.0
I34.1	I34.0
I10.X	I34.0
I45.6	I10.X
I34.1	I10.X
I34.0	I10.X
I34.1	Z01.7
T86.1	N03.1
I15.1	N03.1
Z01.7	N03.1
N03.1	T86.1
N03.1	I15.1
N03.1	Z01.7
I49.5	I42.0
I42.0	I49.5
T82.1	I49.5
Z45.0	I49.5
Z01.7	I49.5
I49.5	T82.1
Z01.7	T82.1
I49.5	Z45.0
I49.5	Z01.7
T82.1	Z01.7
I44.0	I42.1
I50.9	I42.1
I49.8	I42.1
Z01.7	I42.1
I42.1	I44.0
I50.9	I44.0
I49.8	I44.0
Z01.7	I44.0
I42.1	I50.9
I44.0	I50.9
I42.1	I49.8
I44.0	I49.8
I42.1	Z01.7
I44.0	Z01.7
I50.9	I25.1
I49.8	I25.1
I25.1	I50.9
I25.1	I49.8
I64.X	I25.1
Y83.1	I25.1
I25.1	I64.X
I70.9	I64.X
Y83.1	I64.X
I64.X	I70.9
I25.1	Y83.1
I64.X	Y83.1
I13.2	N18.9
I09.1	N18.9
I13.2	T85.7
I09.1	T85.7
N18.9	I13.2
T85.7	I13.2
I09.1	I13.2
Z01.7	I13.2
N18.9	I09.1
T85.7	I09.1
I13.2	I09.1
I13.2	Z01.7
R00.2	I50.9
G40.9	I50.9
G40.9	I49.8
I50.9	R00.2
G40.9	R00.2
Z01.7	R00.2
I50.9	G40.9
I49.8	G40.9
R00.2	G40.9
Z01.7	G40.9
R00.2	Z01.7
G40.9	Z01.7
Q21.8	Q24.8
Q21.8	Q21.1
Q24.8	Q21.8
Q21.1	Q21.8
I27.0	Q21.8
Z01.7	Q21.8
Q21.8	I27.0
Q21.8	Z01.7
I48.X	I42.2
I45.1	I42.2
I64.X	I42.2
Z01.7	I42.2
I42.2	I48.X
I45.1	I48.X
I64.X	I48.X
I42.2	I45.1
I48.X	I45.1
I64.X	I45.1
I42.2	I64.X
I48.X	I64.X
I45.1	I64.X
I42.2	Z01.7
I10.X	N27.0
E03.9	N27.0
E74.3	N27.0
Z01.7	N27.0
N27.0	I10.X
E03.9	I10.X
E74.3	I10.X
N27.0	E03.9
I10.X	E03.9
E74.3	E03.9
N27.0	E74.3
I10.X	E74.3
E03.9	E74.3
Z01.7	E74.3
N27.0	Z01.7
E74.3	Z01.7
I47.1	I48.X
I48.X	I47.1
I47.2	I47.1
I10.X	I47.1
I47.1	I47.2
I10.X	I47.2
I47.1	I10.X
I47.2	I10.X
Z46.5	N18.9
D59.4	N18.9
Z46.5	Z49.1
D59.4	Z49.1
N18.9	Z46.5
Z49.1	Z46.5
D59.4	Z46.5
Z01.7	Z46.5
N18.9	D59.4
Z49.1	D59.4
Z46.5	D59.4
Z01.7	D59.4
Z46.5	Z01.7
D59.4	Z01.7
Z43.6	T85.7
Z49.1	T85.7
T85.7	Z43.6
T85.7	Z49.1
T82.7	I47.2
I33.0	I47.2
L92.3	I47.2
I47.2	T82.7
I33.0	T82.7
L92.3	T82.7
Z01.7	T82.7
I47.2	I33.0
T82.7	I33.0
L92.3	I33.0
I47.2	L92.3
T82.7	L92.3
I33.0	L92.3
Z01.7	L92.3
T82.7	Z01.7
L92.3	Z01.7
I51.3	I25.8
I51.3	I21.0
I51.3	I25.4
I25.8	I51.3
I21.0	I51.3
I25.4	I51.3
Z01.7	I51.3
I51.3	Z01.7
Y83.1	I25.4
I25.4	Y83.1
Z43.6	T85.6
Z43.6	Z49.2
T85.6	Z43.6
Z49.2	Z43.6
I50.9	I05.0
I05.0	I50.9
I36.1	I27.9
I10.X	I27.9
I27.9	I36.1
I10.X	I36.1
I10.X	I27.0
I27.9	I10.X
I36.1	I10.X
I27.0	I10.X
I25.2	I25.8
I35.0	I25.8
I25.8	I25.2
I35.0	I25.2
I34.0	I25.2
Z01.7	I25.2
I25.8	I35.0
I25.2	I35.0
I34.0	I35.0
Z01.7	I35.0
I25.2	I34.0
I35.0	I34.0
I25.2	Z01.7
I35.0	Z01.7
I27.8	Q24.8
I27.8	Q21.8
Q24.8	I27.8
Q21.8	I27.8
Z01.7	I27.8
I27.8	Z01.7
Q24.3	Q24.8
Q20.1	Q24.8
Q24.3	Q22.1
Q20.1	Q22.1
Q24.8	Q24.3
Q22.1	Q24.3
Q20.1	Q24.3
Z01.7	Q24.3
Q24.8	Q20.1
Q22.1	Q20.1
Q24.3	Q20.1
Z01.7	Q20.1
Q24.3	Z01.7
Q20.1	Z01.7
S37.0	N05.0
Z01.7	N05.0
N05.0	S37.0
N05.0	Z01.7
I06.2	I09.1
I09.1	I06.2
I05.1	I06.2
I07.1	I06.2
Z01.7	I06.2
I06.2	I05.1
I06.2	I07.1
I06.2	Z01.7
N39.0	I25.8
N39.0	I21.1
N39.0	I70.9
I25.8	N39.0
I21.1	N39.0
I70.9	N39.0
Z01.7	N39.0
N39.0	Z01.7
J85.3	I25.8
J85.3	I20.9
J85.3	I70.9
I25.8	J85.3
I20.9	J85.3
I70.9	J85.3
Z01.7	J85.3
J85.3	Z01.7
T81.4	I25.8
T81.4	I20.0
T81.4	I70.9
I25.8	T81.4
I20.0	T81.4
I70.9	T81.4
Z01.7	T81.4
T81.4	Z01.7
Z95.5	I20.0
I20.0	Z95.5
N39.0	N18.9
N39.0	M32.1
S37.0	M32.1
N18.9	N39.0
M32.1	N39.0
S37.0	N39.0
M32.1	S37.0
N39.0	S37.0
M32.8	N18.9
M32.8	M32.1
N18.9	M32.8
M32.1	M32.8
S37.0	M32.8
Z01.7	M32.8
M32.8	S37.0
M32.8	Z01.7
I48.X	Q24.8
I44.0	Q24.8
I10.X	Q24.8
Q24.8	I48.X
I44.0	I48.X
Q24.8	I44.0
I48.X	I44.0
I10.X	I44.0
Q24.8	I10.X
I44.0	I10.X
J84.9	I50.9
J98.2	I50.9
I50.9	J84.9
J98.2	J84.9
I49.8	J84.9
Z01.7	J84.9
I50.9	J98.2
J84.9	J98.2
I49.8	J98.2
Z01.7	J98.2
J84.9	I49.8
J98.2	I49.8
J84.9	Z01.7
J98.2	Z01.7
Q22.8	Q23.0
I50.9	Q23.0
Q23.0	Q22.8
I50.9	Q22.8
Q23.0	I50.9
Q22.8	I50.9
N03.5	N18.9
N18.9	N03.5
Z49.1	N03.5
S37.0	N03.5
Z01.7	N03.5
N03.5	Z49.1
S37.0	Z49.1
N03.5	S37.0
Z49.1	S37.0
N03.5	Z01.7
I20.9	Q24.8
I20.9	Q23.1
I20.9	Q23.0
Q24.8	I20.9
Q23.1	I20.9
Q23.0	I20.9
I51.3	I09.1
I07.1	I05.0
I51.3	I05.0
I05.0	I07.1
I51.3	I07.1
I09.1	I51.3
I05.0	I51.3
I07.1	I51.3
Q24.4	Q24.8
Q24.8	Q24.4
I50.9	Q24.4
I49.8	Q24.4
Z01.7	Q24.4
Q24.4	I50.9
Q24.4	I49.8
Q24.4	Z01.7
I48.X	I44.1
I49.8	I44.1
I50.9	I44.1
I44.1	I48.X
I44.1	I49.8
I44.1	I50.9
Q21.1	Q22.8
Q22.8	Q21.1
I10.X	I35.0
I49.8	I35.0
T65.8	I35.0
I35.0	I10.X
T65.8	I10.X
I35.0	I49.8
T65.8	I49.8
I35.0	T65.8
I10.X	T65.8
I49.8	T65.8
Z01.7	T65.8
T65.8	Z01.7
I27.2	I27.0
I27.0	I27.2
I50.9	I27.2
I27.2	I50.9
Q21.1	I27.2
Q21.1	I48.X
I27.2	Q21.1
I48.X	Q21.1
I50.9	I49.4
I49.8	I49.4
E66.9	I49.4
Z01.7	I49.4
I49.4	I50.9
E66.9	I50.9
I49.4	I49.8
I49.4	E66.9
I50.9	E66.9
I49.4	Z01.7
I45.1	I25.8
I45.1	I24.8
I45.1	I70.9
I25.8	I45.1
I24.8	I45.1
I70.9	I45.1
I50.9	Q25.0
Q25.0	I50.9
I27.2	I27.9
I27.9	I27.2
I36.1	I40.9
I40.9	I36.1
I45.1	I27.9
I27.9	I45.1
I10.X	I45.1
I45.1	I10.X
I77.9	I71.0
I49.8	I71.0
I50.9	I71.0
R09.2	I71.0
I71.0	I77.9
I49.8	I77.9
I50.9	I77.9
R09.2	I77.9
I71.0	I49.8
I77.9	I49.8
R09.2	I49.8
I71.0	I50.9
I77.9	I50.9
R09.2	I50.9
I71.0	R09.2
I77.9	R09.2
I49.8	R09.2
I50.9	R09.2
I47.1	I45.6
I50.9	I45.6
I45.6	I47.1
I45.6	I50.9
J96.0	I27.2
G47.3	I27.2
I27.2	J96.0
G47.3	J96.0
I50.9	J96.0
Z01.7	J96.0
I27.2	G47.3
J96.0	G47.3
Z01.7	G47.3
J96.0	I50.9
J96.0	Z01.7
G47.3	Z01.7
T82.1	R00.1
Z45.0	R00.1
Z45.9	R00.1
R00.1	T82.1
R00.1	Z45.0
R00.1	Z45.9
I80.2	I26.0
Y83.1	I26.0
G47.3	I26.0
I26.0	I80.2
Y83.1	I80.2
G47.3	I80.2
I26.0	Y83.1
I80.2	Y83.1
G47.3	Y83.1
I26.0	G47.3
I80.2	G47.3
Y83.1	G47.3
J18.9	Q24.8
I27.0	Q21.0
J18.9	Q21.0
Q21.0	I27.0
J18.9	I27.0
Q24.8	J18.9
Q21.0	J18.9
I27.0	J18.9
I50.0	I42.0
I10.X	I42.0
I49.8	I42.0
I42.0	I50.0
I10.X	I50.0
I49.8	I50.0
I42.0	I10.X
I50.0	I10.X
I42.0	I49.8
I50.0	I49.8
T82.0	I09.1
I09.1	T82.0
I51.3	T82.0
I48.X	T82.0
Z01.7	T82.0
T82.0	I51.3
I48.X	I51.3
T82.0	I48.X
I51.3	I48.X
T82.0	Z01.7
N20.0	N18.9
T83.5	N18.9
N18.9	N20.0
N39.0	N20.0
T83.5	N20.0
Z01.7	N20.0
N20.0	N39.0
T83.5	N39.0
N18.9	T83.5
N20.0	T83.5
N39.0	T83.5
Z01.7	T83.5
N20.0	Z01.7
T83.5	Z01.7
I15.9	N18.9
E66.9	N18.9
I15.9	Z49.1
E66.9	Z49.1
N18.9	I15.9
Z49.1	I15.9
E66.9	I15.9
Z01.7	I15.9
N18.9	E66.9
Z49.1	E66.9
I15.9	E66.9
I15.9	Z01.7
E66.9	I10.X
I10.X	E66.9
Z49.1	T85.6
T85.6	Z49.1
Z00.5	Z52.4
Z52.4	Z00.5
Z01.7	Z00.5
Z00.5	Z01.7
I35.1	I33.0
I34.0	I33.0
I27.0	I33.0
I33.0	I35.1
I27.0	I35.1
I33.0	I34.0
I33.0	I27.0
I35.1	I27.0
I44.2	Q24.8
I27.0	Q22.8
I44.2	Q22.8
Q22.8	I27.0
I44.2	I27.0
Q24.8	I44.2
Q22.8	I44.2
I27.0	I44.2
Z01.7	I44.2
I44.2	Z01.7
M35.0	N18.9
M06.9	N18.9
N18.9	M35.0
M32.1	M35.0
M06.9	M35.0
Z01.7	M35.0
M35.0	M32.1
M06.9	M32.1
N18.9	M06.9
M35.0	M06.9
M32.1	M06.9
Z01.7	M06.9
M35.0	Z01.7
M06.9	Z01.7
I40.9	I31.9
I50.9	I31.9
I31.9	I40.9
I31.9	I50.9
E78.5	I25.8
E78.5	I50.9
E78.5	I49.8
I25.8	E78.5
I50.9	E78.5
I49.8	E78.5
Z01.7	E78.5
E78.5	Z01.7
Y83.1	Q25.4
I50.9	Q25.4
Q25.4	Y83.1
Q25.4	I50.9
Q25.5	Q24.8
Z95.8	Q24.8
Q24.8	Q25.5
Z95.8	Q25.5
I49.8	Q25.5
Z01.7	Q25.5
Q24.8	Z95.8
Q25.5	Z95.8
I49.8	Z95.8
Z01.7	Z95.8
Q25.5	I49.8
Z95.8	I49.8
Q25.5	Z01.7
Z95.8	Z01.7
I26.0	I09.1
R57.0	I09.1
I09.1	I26.0
I48.X	I26.0
T82.0	I26.0
R57.0	I26.0
I26.0	I48.X
R57.0	I48.X
I26.0	T82.0
R57.0	T82.0
I09.1	R57.0
I26.0	R57.0
I48.X	R57.0
T82.0	R57.0
K52.9	N18.9
N18.9	K52.9
Z96.8	K52.9
Z01.7	K52.9
K52.9	Z96.8
K52.9	Z01.7
I46.1	I27.0
I46.1	I50.0
I27.0	I46.1
I50.0	I46.1
Z49.1	N03.1
N03.1	Z49.1
Q21.0	Q23.1
I50.9	Q23.1
Q23.1	Q21.0
I50.9	Q21.0
Q23.1	I50.9
Q21.0	I50.9
Z45.0	Q24.8
Z45.0	Q21.1
Q24.8	Z45.0
Q21.1	Z45.0
I10.X	I20.0
I50.9	I20.0
I20.0	I10.X
I20.0	I50.9
I70.0	I34.0
I70.0	I36.1
I34.0	I70.0
I36.1	I70.0
I10.X	I70.0
Z01.7	I70.0
I70.0	I10.X
I70.0	Z01.7
T82.4	N18.9
N18.9	T82.4
Z49.1	T82.4
Z01.7	T82.4
T82.4	Z49.1
T82.4	Z01.7
I20.0	I21.1
I21.1	I20.0
I25.4	I20.0
I20.0	I25.4
Q25.1	Q24.8
Q24.8	Q25.1
Q25.4	Q25.1
Q23.1	Q25.1
Z01.7	Q25.1
Q25.1	Q25.4
Q25.1	Q23.1
Q25.1	Z01.7
I47.1	I42.0
I47.1	I34.0
I47.1	I36.1
I42.0	I47.1
I34.0	I47.1
I36.1	I47.1
J18.9	N18.9
D52.9	N18.9
J18.9	T86.1
D52.9	T86.1
N18.9	J18.9
T86.1	J18.9
D52.9	J18.9
N18.9	D52.9
T86.1	D52.9
J18.9	D52.9
Z01.7	D52.9
D52.9	Z01.7
I21.2	I25.8
I21.2	I21.1
I21.2	I25.4
I25.8	I21.2
I21.1	I21.2
I25.4	I21.2
Z01.7	I21.2
I21.2	Z01.7
E03.9	N18.9
E03.9	Z99.2
Z01.7	Z99.2
N18.9	E03.9
Z99.2	E03.9
Z99.2	Z01.7
I49.8	I09.1
I49.8	I05.1
I50.9	I05.1
I09.1	I49.8
I05.1	I49.8
I05.1	I50.9
E87.6	N17.9
I50.9	N17.9
I49.8	N17.9
N17.9	E87.6
I50.9	E87.6
I49.8	E87.6
Z01.7	E87.6
N17.9	I50.9
E87.6	I50.9
N17.9	I49.8
E87.6	I49.8
E87.6	Z01.7
N05.7	N18.9
N18.9	N05.7
S37.0	N05.7
Z96.8	N05.7
Z01.7	N05.7
N05.7	S37.0
N05.7	Z96.8
N05.7	Z01.7
T82.1	Q24.6
Z45.0	Q24.6
Z45.9	Q24.6
Z01.7	Q24.6
Q24.6	T82.1
Q24.6	Z45.0
Q24.6	Z45.9
Q24.6	Z01.7
M05.2	N01.8
Z49.1	N01.8
S37.0	N01.8
Z01.7	N01.8
N01.8	M05.2
Z49.1	M05.2
S37.0	M05.2
Z01.7	M05.2
N01.8	Z49.1
M05.2	Z49.1
N01.8	S37.0
M05.2	S37.0
N01.8	Z01.7
M05.2	Z01.7
I40.9	I25.5
I49.8	I25.5
I25.5	I40.9
I25.5	I49.8
I21.2	I21.0
I21.0	I21.2
I70.9	I21.2
I21.2	I70.9
N17.9	Q24.8
I44.0	Q23.1
N17.9	Q23.1
Q23.1	I44.0
[truncated: 9,398 more rows]
