# Supplementary material for: Comorbidity Networks in Cardiovascular Diseases
Source: Front Physiol. 2020 Aug 28;11:1009. doi: 10.3389/fphys.2020.01009 (PMC7485389; doi:10.3389/fphys.2020.01009)
Supplement: Supplementary file 1 [file Data_Sheet_1.ZIP › Supp_Datasheet_1_Network_interactions/ComNet90.csv]

I24.8	I35.0
I97.1	I35.0
I33.0	I35.0
D69.6	I35.0
I35.0	I24.8
I97.1	I24.8
I33.0	I24.8
D69.6	I24.8
I35.0	I97.1
I24.8	I97.1
I33.0	I97.1
D69.6	I97.1
I35.0	I33.0
I24.8	I33.0
I97.1	I33.0
D69.6	I33.0
I35.0	D69.6
I24.8	D69.6
I97.1	D69.6
I33.0	D69.6
I48.X	I63.9
I10.X	I63.9
I74.3	I63.9
A41.9	I63.9
I63.9	I48.X
I10.X	I48.X
I74.3	I48.X
A41.9	I48.X
I63.9	I10.X
I48.X	I10.X
I74.3	I10.X
A41.9	I10.X
I63.9	I74.3
I48.X	I74.3
I10.X	I74.3
A41.9	I74.3
I63.9	A41.9
I48.X	A41.9
I10.X	A41.9
I74.3	A41.9
I34.2	I21.9
I35.0	I21.9
I44.3	I21.9
Z01.7	I21.9
I21.9	I34.2
I35.0	I34.2
I44.3	I34.2
Z01.7	I34.2
I21.9	I35.0
I34.2	I35.0
I44.3	I35.0
Z01.7	I35.0
I21.9	I44.3
I34.2	I44.3
I35.0	I44.3
Z01.7	I44.3
I21.9	Z01.7
I34.2	Z01.7
I35.0	Z01.7
I44.3	Z01.7
I25.1	I51.5
I21.0	I51.5
I34.2	I51.5
Z01.7	I51.5
I51.5	I25.1
I21.0	I25.1
I34.2	I25.1
Z01.7	I25.1
I51.5	I21.0
I25.1	I21.0
I34.2	I21.0
Z01.7	I21.0
I51.5	I34.2
I25.1	I34.2
I21.0	I34.2
I51.5	Z01.7
I25.1	Z01.7
I21.0	Z01.7
I26.0	I51.5
J44.9	I51.5
N17.9	I51.5
R09.2	I51.5
I51.5	I26.0
J44.9	I26.0
N17.9	I26.0
R09.2	I26.0
I51.5	J44.9
I26.0	J44.9
N17.9	J44.9
R09.2	J44.9
I51.5	N17.9
I26.0	N17.9
J44.9	N17.9
R09.2	N17.9
I51.5	R09.2
I26.0	R09.2
J44.9	R09.2
N17.9	R09.2
I34.0	I35.0
J98.5	I35.0
I10.X	I35.0
A41.9	I35.0
I35.0	I34.0
J98.5	I34.0
I10.X	I34.0
A41.9	I34.0
I35.0	J98.5
I34.0	J98.5
I10.X	J98.5
A41.9	J98.5
I35.0	I10.X
I34.0	I10.X
J98.5	I10.X
I35.0	A41.9
I34.0	A41.9
J98.5	A41.9
I20.0	I25.8
I70.9	I25.8
I44.3	I25.8
Z01.7	I25.8
I25.8	I20.0
I70.9	I20.0
I44.3	I20.0
Z01.7	I20.0
I25.8	I70.9
I20.0	I70.9
I44.3	I70.9
Z01.7	I70.9
I25.8	I44.3
I20.0	I44.3
I70.9	I44.3
I25.8	Z01.7
I20.0	Z01.7
I70.9	Z01.7
I65.2	I25.8
Z95.8	I25.8
I25.8	I65.2
I70.9	I65.2
Z95.8	I65.2
Z01.7	I65.2
I65.2	I70.9
Z95.8	I70.9
I25.8	Z95.8
I65.2	Z95.8
I70.9	Z95.8
Z01.7	Z95.8
I65.2	Z01.7
Z95.8	Z01.7
I44.2	I51.5
Z45.0	I51.5
Z45.9	I51.5
I51.5	I44.2
Z45.0	I44.2
Z45.9	I44.2
Z01.7	I44.2
I51.5	Z45.0
I44.2	Z45.0
Z45.9	Z45.0
Z01.7	Z45.0
I51.5	Z45.9
I44.2	Z45.9
Z45.0	Z45.9
Z01.7	Z45.9
I44.2	Z01.7
Z45.0	Z01.7
Z45.9	Z01.7
I20.9	I25.8
I50.9	I25.8
I25.8	I20.9
I70.9	I20.9
I50.9	I20.9
Z01.7	I20.9
I20.9	I70.9
I50.9	I70.9
I25.8	I50.9
I20.9	I50.9
I70.9	I50.9
Z01.7	I50.9
I20.9	Z01.7
I50.9	Z01.7
I21.1	I25.8
Y83.1	I25.8
I49.8	I25.8
N39.0	I25.8
I25.8	I21.1
Y83.1	I21.1
I49.8	I21.1
N39.0	I21.1
I25.8	Y83.1
I21.1	Y83.1
I49.8	Y83.1
N39.0	Y83.1
I25.8	I49.8
I21.1	I49.8
Y83.1	I49.8
N39.0	I49.8
I25.8	N39.0
I21.1	N39.0
Y83.1	N39.0
I49.8	N39.0
N18.9	I25.8
L08.8	I25.8
A41.9	I25.8
I25.8	N18.9
L08.8	N18.9
A41.9	N18.9
I25.8	L08.8
N18.9	L08.8
A41.9	L08.8
I25.8	A41.9
N18.9	A41.9
L08.8	A41.9
I05.2	I09.1
I06.2	I09.1
I07.1	I09.1
I46.1	I09.1
I09.1	I05.2
I06.2	I05.2
I07.1	I05.2
I46.1	I05.2
I09.1	I06.2
I05.2	I06.2
I07.1	I06.2
I46.1	I06.2
I09.1	I07.1
I05.2	I07.1
I06.2	I07.1
I46.1	I07.1
I09.1	I46.1
I05.2	I46.1
I06.2	I46.1
I07.1	I46.1
Z95.0	I51.5
I49.8	I51.5
Z95.0	Z45.0
I49.8	Z45.0
I51.5	Z95.0
Z45.0	Z95.0
I49.8	Z95.0
I51.5	I49.8
Z45.0	I49.8
Z95.0	I49.8
I08.8	I09.1
I48.X	I09.1
Z01.7	I09.1
I08.8	I05.2
I48.X	I05.2
Z01.7	I05.2
I09.1	I08.8
I05.2	I08.8
I48.X	I08.8
Z01.7	I08.8
I09.1	I48.X
I05.2	I48.X
I08.8	I48.X
Z01.7	I48.X
I09.1	Z01.7
I05.2	Z01.7
I08.8	Z01.7
I48.X	Z01.7
I24.8	I25.8
I45.1	I25.8
I25.8	I24.8
I45.1	I24.8
I70.9	I24.8
Z01.7	I24.8
I25.8	I45.1
I24.8	I45.1
I70.9	I45.1
Z01.7	I45.1
I24.8	I70.9
I45.1	I70.9
I24.8	Z01.7
I45.1	Z01.7
I45.1	I35.0
N17.9	I35.0
Z49.1	I35.0
I35.0	I45.1
N17.9	I45.1
Z49.1	I45.1
I35.0	N17.9
I45.1	N17.9
Z49.1	N17.9
Z01.7	N17.9
I35.0	Z49.1
I45.1	Z49.1
N17.9	Z49.1
Z01.7	Z49.1
N17.9	Z01.7
Z49.1	Z01.7
I48.X	I25.8
I48.X	I24.8
I25.8	I48.X
I24.8	I48.X
I70.9	I48.X
I48.X	I70.9
I10.X	I25.8
I10.X	I24.8
I10.X	I70.9
I25.8	I10.X
I24.8	I10.X
I70.9	I10.X
Z01.7	I10.X
I10.X	Z01.7
I25.2	I25.8
Z95.5	I25.8
I25.8	I25.2
I70.9	I25.2
Z95.5	I25.2
Z01.7	I25.2
I25.2	I70.9
Z95.5	I70.9
I25.8	Z95.5
I25.2	Z95.5
I70.9	Z95.5
Z01.7	Z95.5
I25.2	Z01.7
Z95.5	Z01.7
K92.0	I10.X
Y44.2	I10.X
I49.8	I10.X
I10.X	K92.0
Y44.2	K92.0
I49.8	K92.0
Z01.7	K92.0
I10.X	Y44.2
K92.0	Y44.2
I49.8	Y44.2
Z01.7	Y44.2
I10.X	I49.8
K92.0	I49.8
Y44.2	I49.8
Z01.7	I49.8
K92.0	Z01.7
Y44.2	Z01.7
I49.8	Z01.7
K22.1	I10.X
I10.X	K22.1
K92.0	K22.1
Y44.2	K22.1
Z01.7	K22.1
K22.1	K92.0
K22.1	Y44.2
K22.1	Z01.7
I25.4	I25.8
I47.2	I25.8
I25.4	I21.1
I47.2	I21.1
Z01.7	I21.1
I25.8	I25.4
I21.1	I25.4
I47.2	I25.4
Z01.7	I25.4
I25.8	I47.2
I21.1	I47.2
I25.4	I47.2
Z01.7	I47.2
I21.1	Z01.7
I25.4	Z01.7
I47.2	Z01.7
I10.X	I80.2
I50.9	I80.2
I49.8	I80.2
I01.8	I80.2
I80.2	I10.X
I50.9	I10.X
I01.8	I10.X
I80.2	I50.9
I10.X	I50.9
I49.8	I50.9
I01.8	I50.9
I80.2	I49.8
I50.9	I49.8
I01.8	I49.8
I80.2	I01.8
I10.X	I01.8
I50.9	I01.8
I49.8	I01.8
I71.4	I73.9
Z45.2	I73.9
T82.8	I73.9
I46.1	I73.9
I73.9	I71.4
Z45.2	I71.4
T82.8	I71.4
I46.1	I71.4
I73.9	Z45.2
I71.4	Z45.2
T82.8	Z45.2
I46.1	Z45.2
I73.9	T82.8
I71.4	T82.8
Z45.2	T82.8
I46.1	T82.8
I73.9	I46.1
I71.4	I46.1
Z45.2	I46.1
T82.8	I46.1
I35.2	I25.8
I08.1	I25.8
I46.1	I25.8
I35.2	I21.1
I08.1	I21.1
I46.1	I21.1
I25.8	I35.2
I21.1	I35.2
I08.1	I35.2
I46.1	I35.2
I25.8	I08.1
I21.1	I08.1
I35.2	I08.1
I46.1	I08.1
I25.8	I46.1
I21.1	I46.1
I35.2	I46.1
I08.1	I46.1
I10.X	I51.5
I10.X	Z45.0
I10.X	Z45.9
I51.5	I10.X
Z45.0	I10.X
Z45.9	I10.X
Y83.1	I24.8
Y83.1	I70.9
I24.8	Y83.1
I70.9	Y83.1
Z01.7	Y83.1
Y83.1	Z01.7
Z45.9	I49.5
N39.0	I49.5
I10.X	I49.5
Z01.7	I49.5
I49.5	Z45.9
N39.0	Z45.9
I49.5	N39.0
Z45.9	N39.0
I10.X	N39.0
Z01.7	N39.0
I49.5	I10.X
N39.0	I10.X
I49.5	Z01.7
N39.0	Z01.7
I24.8	I20.0
I20.0	I24.8
E78.0	I25.8
E78.0	Z95.5
E78.0	I70.9
I25.8	E78.0
Z95.5	E78.0
I70.9	E78.0
Z01.7	E78.0
E78.0	Z01.7
I73.9	I25.8
I44.0	I25.8
I25.8	I73.9
Y83.1	I73.9
I44.0	I73.9
Z01.7	I73.9
I73.9	Y83.1
I44.0	Y83.1
I25.8	I44.0
I73.9	I44.0
Y83.1	I44.0
Z01.7	I44.0
I73.9	Z01.7
I44.0	Z01.7
Z45.0	I49.5
I49.5	Z45.0
T82.1	I51.5
I51.5	T82.1
Z95.0	T82.1
Z45.0	T82.1
Z01.7	T82.1
T82.1	Z95.0
Z01.7	Z95.0
T82.1	Z45.0
T82.1	Z01.7
Z95.0	Z01.7
I10.X	I26.0
I50.9	I26.0
I49.8	I26.0
Z01.7	I26.0
I26.0	I10.X
I26.0	I50.9
I26.0	I49.8
I26.0	Z01.7
N18.9	I13.2
Z96.8	I13.2
M19.9	I13.2
Z01.7	I13.2
I13.2	N18.9
Z96.8	N18.9
M19.9	N18.9
Z01.7	N18.9
I13.2	Z96.8
N18.9	Z96.8
M19.9	Z96.8
Z01.7	Z96.8
I13.2	M19.9
N18.9	M19.9
Z96.8	M19.9
Z01.7	M19.9
I13.2	Z01.7
N18.9	Z01.7
Z96.8	Z01.7
M19.9	Z01.7
I08.2	I09.1
Z95.0	I09.1
I08.2	I05.2
Z95.0	I05.2
I09.1	I08.2
I05.2	I08.2
Z95.0	I08.2
I46.1	I08.2
I09.1	Z95.0
I05.2	Z95.0
I08.2	Z95.0
I46.1	Z95.0
I08.2	I46.1
Z95.0	I46.1
I10.X	I09.1
I27.2	I09.1
I27.2	I48.X
I09.1	I10.X
I27.2	I10.X
I09.1	I27.2
I48.X	I27.2
I10.X	I27.2
Z01.7	I27.2
I27.2	Z01.7
Z45.9	I09.1
Z45.9	I05.2
Z45.9	I08.2
Z01.7	I08.2
I09.1	Z45.9
I05.2	Z45.9
I08.2	Z45.9
I08.2	Z01.7
I31.3	I11.0
J90.X	I11.0
J98.4	I11.0
Z01.7	I11.0
I11.0	I31.3
J90.X	I31.3
J98.4	I31.3
Z01.7	I31.3
I11.0	J90.X
I31.3	J90.X
J98.4	J90.X
Z01.7	J90.X
I11.0	J98.4
I31.3	J98.4
J90.X	J98.4
Z01.7	J98.4
I11.0	Z01.7
I31.3	Z01.7
J90.X	Z01.7
J98.4	Z01.7
I21.0	I25.8
I51.3	I25.8
I25.8	I21.0
I51.3	I21.0
I70.9	I21.0
I25.8	I51.3
I21.0	I51.3
I70.9	I51.3
Z01.7	I51.3
I21.0	I70.9
I51.3	I70.9
I51.3	Z01.7
I34.0	I42.0
I27.2	I42.0
N17.9	I42.0
I46.1	I42.0
I42.0	I34.0
I27.2	I34.0
N17.9	I34.0
I46.1	I34.0
I42.0	I27.2
I34.0	I27.2
N17.9	I27.2
I46.1	I27.2
I42.0	N17.9
I34.0	N17.9
I27.2	N17.9
I46.1	N17.9
I42.0	I46.1
I34.0	I46.1
I27.2	I46.1
N17.9	I46.1
I35.1	I25.8
I36.1	I25.8
I35.1	I21.0
I36.1	I21.0
I25.8	I35.1
I21.0	I35.1
I36.1	I35.1
Z01.7	I35.1
I25.8	I36.1
I21.0	I36.1
I35.1	I36.1
Z01.7	I36.1
I35.1	Z01.7
I36.1	Z01.7
I25.1	I25.8
I44.4	I25.8
I25.8	I25.1
I20.9	I25.1
I44.4	I25.1
I25.1	I20.9
I44.4	I20.9
I25.8	I44.4
I25.1	I44.4
I20.9	I44.4
Z01.7	I44.4
I44.4	Z01.7
I21.9	I25.8
I25.8	I21.9
I21.1	I21.9
I21.0	I21.9
I10.X	I21.9
I21.9	I21.1
I21.0	I21.1
I10.X	I21.1
I21.9	I21.0
I21.1	I21.0
I10.X	I21.0
I21.9	I10.X
I21.1	I10.X
I21.0	I10.X
I20.0	I21.1
I24.8	I21.1
I21.1	I20.0
I21.1	I24.8
Z95.2	I25.8
Z95.2	I24.8
I25.8	Z95.2
I24.8	Z95.2
I70.9	Z95.2
Z01.7	Z95.2
Z95.2	I70.9
Z95.2	Z01.7
I70.1	I25.8
I48.X	Z95.2
I70.1	Z95.2
Z95.2	I48.X
I70.1	I48.X
I25.8	I70.1
Z95.2	I70.1
I48.X	I70.1
Z01.7	I70.1
I70.1	Z01.7
Y83.1	I20.9
I20.9	Y83.1
I34.0	J44.9
I10.X	J44.9
N18.9	J44.9
Z01.7	J44.9
J44.9	I34.0
N18.9	I34.0
Z01.7	I34.0
J44.9	I10.X
N18.9	I10.X
J44.9	N18.9
I34.0	N18.9
I10.X	N18.9
J44.9	Z01.7
I34.0	Z01.7
I44.3	I25.1
I70.9	I25.1
I49.8	I25.1
I25.1	I44.3
I49.8	I44.3
I25.1	I70.9
I49.8	I70.9
I25.1	I49.8
I44.3	I49.8
I70.9	I49.8
I34.0	I25.8
I70.0	I25.8
I25.8	I34.0
I24.8	I34.0
I70.0	I34.0
I34.0	I24.8
I70.0	I24.8
I25.8	I70.0
I34.0	I70.0
I24.8	I70.0
Z01.7	I70.0
I70.0	Z01.7
I06.0	I09.1
Z95.2	I09.1
T82.0	I09.1
R57.0	I09.1
I09.1	I06.0
Z95.2	I06.0
T82.0	I06.0
R57.0	I06.0
I09.1	Z95.2
I06.0	Z95.2
T82.0	Z95.2
R57.0	Z95.2
I09.1	T82.0
I06.0	T82.0
Z95.2	T82.0
R57.0	T82.0
I09.1	R57.0
I06.0	R57.0
Z95.2	R57.0
T82.0	R57.0
I25.8	J44.9
I50.9	J44.9
I46.1	J44.9
J44.9	I25.8
J44.9	I50.9
I46.1	I50.9
I46.1	I10.X
J44.9	I46.1
I50.9	I46.1
I10.X	I46.1
I11.0	I42.0
I36.1	I42.0
Z01.7	I42.0
I42.0	I11.0
I34.0	I11.0
I36.1	I11.0
I11.0	I34.0
I36.1	I34.0
I42.0	I36.1
I11.0	I36.1
I34.0	I36.1
I42.0	Z01.7
I11.0	I51.5
I49.5	I51.5
I70.0	I51.5
I51.5	I11.0
I49.5	I11.0
I70.0	I11.0
I51.5	I49.5
I11.0	I49.5
I70.0	I49.5
I51.5	I70.0
I11.0	I70.0
I49.5	I70.0
I48.X	I51.5
I44.0	I51.5
I48.X	I34.2
I44.0	I34.2
I51.5	I48.X
I34.2	I48.X
I44.0	I48.X
I51.5	I44.0
I34.2	I44.0
I48.X	I44.0
I15.0	I11.0
Z95.8	I11.0
J44.9	I11.0
I46.1	I11.0
I11.0	I15.0
Z95.8	I15.0
J44.9	I15.0
I46.1	I15.0
I11.0	Z95.8
I15.0	Z95.8
J44.9	Z95.8
I46.1	Z95.8
I11.0	J44.9
I15.0	J44.9
Z95.8	J44.9
I11.0	I46.1
I15.0	I46.1
Z95.8	I46.1
I36.1	I35.0
I27.2	I35.0
I50.9	I35.0
I35.0	I36.1
I27.2	I36.1
I50.9	I36.1
I35.0	I27.2
I36.1	I27.2
I50.9	I27.2
I35.0	I50.9
I36.1	I50.9
I27.2	I50.9
R57.0	I25.8
I44.3	I21.1
R57.0	I21.1
I44.3	I24.8
R57.0	I24.8
I21.1	I44.3
I24.8	I44.3
R57.0	I44.3
I25.8	R57.0
I21.1	R57.0
I24.8	R57.0
I44.3	R57.0
I45.1	I44.0
J90.X	I44.0
I10.X	I44.0
I44.0	I45.1
J90.X	I45.1
I10.X	I45.1
I44.0	J90.X
I45.1	J90.X
I10.X	J90.X
I44.0	I10.X
I45.1	I10.X
J90.X	I10.X
I80.2	I25.8
I80.2	I34.0
I80.2	I36.1
I25.8	I80.2
I34.0	I80.2
I36.1	I80.2
Z01.7	I80.2
I80.2	Z01.7
I35.0	I25.8
I35.0	I21.1
I34.0	I21.1
I25.8	I35.0
I21.1	I35.0
I21.1	I34.0
J80.X	I51.5
J18.9	I51.5
I51.5	J80.X
J18.9	J80.X
J44.9	J80.X
Z01.7	J80.X
I51.5	J18.9
J80.X	J18.9
J44.9	J18.9
Z01.7	J18.9
J80.X	J44.9
J18.9	J44.9
J80.X	Z01.7
J18.9	Z01.7
I50.9	I51.5
I51.5	I50.9
Z95.0	I50.9
I50.9	Z95.0
I25.4	I09.1
I70.0	I09.1
I50.9	I09.1
I09.1	I25.4
I70.0	I25.4
I50.9	I25.4
I09.1	I70.0
I25.4	I70.0
I50.9	I70.0
I09.1	I50.9
I25.4	I50.9
I70.0	I50.9
I45.2	I25.8
I45.2	I24.8
I45.2	I70.9
I25.8	I45.2
I24.8	I45.2
I70.9	I45.2
Z01.7	I45.2
I45.2	Z01.7
Y83.1	I65.2
I64.X	I65.2
I65.2	Y83.1
I64.X	Y83.1
I64.X	I70.9
I65.2	I64.X
Y83.1	I64.X
I70.9	I64.X
Z01.7	I64.X
I64.X	Z01.7
I70.9	I21.1
I21.1	I70.9
R57.0	I70.9
R57.0	I49.8
I70.9	R57.0
I49.8	R57.0
I13.2	I25.5
I70.9	I25.5
Z95.8	I25.5
Z01.7	I25.5
I25.5	I13.2
I70.9	I13.2
Z95.8	I13.2
I25.5	I70.9
I13.2	I70.9
I25.5	Z95.8
I13.2	Z95.8
I25.5	Z01.7
I48.X	I49.5
I48.X	Z45.0
I48.X	Z45.9
I49.5	I48.X
Z45.0	I48.X
Z45.9	I48.X
I48.X	I51.7
J98.4	I51.7
I50.9	I51.7
Z01.7	I51.7
I51.7	I48.X
J98.4	I48.X
I50.9	I48.X
I51.7	J98.4
I48.X	J98.4
I50.9	J98.4
I51.7	I50.9
I48.X	I50.9
J98.4	I50.9
I51.7	Z01.7
I50.1	I35.0
Y60.0	I35.0
R57.1	I35.0
I50.1	I97.1
Y60.0	I97.1
R57.1	I97.1
I35.0	I50.1
I97.1	I50.1
Y60.0	I50.1
R57.1	I50.1
I35.0	Y60.0
I97.1	Y60.0
I50.1	Y60.0
R57.1	Y60.0
I35.0	R57.1
I97.1	R57.1
I50.1	R57.1
Y60.0	R57.1
I08.0	I09.1
I64.X	I09.1
I09.1	I08.0
I48.X	I08.0
I64.X	I08.0
Z01.7	I08.0
I08.0	I48.X
I64.X	I48.X
I09.1	I64.X
I08.0	I64.X
I48.X	I64.X
I08.0	Z01.7
Y83.1	I21.0
I21.0	Y83.1
I20.0	I21.0
I21.0	I20.0
Z45.9	I25.8
Z45.9	I70.9
Z45.9	Z95.5
I25.8	Z45.9
I70.9	Z45.9
Z95.5	Z45.9
I49.8	I31.3
C53.9	I31.3
I31.3	I49.8
C53.9	I49.8
I31.3	C53.9
I49.8	C53.9
Z01.7	C53.9
C53.9	Z01.7
I30.9	I31.3
I10.X	I31.3
I31.3	I30.9
C53.9	I30.9
J90.X	I30.9
I10.X	I30.9
I30.9	C53.9
J90.X	C53.9
I10.X	C53.9
I30.9	J90.X
C53.9	J90.X
I31.3	I10.X
I30.9	I10.X
C53.9	I10.X
I34.0	I51.5
I36.1	I51.5
I45.1	I51.5
I51.5	I34.0
I45.1	I34.0
I51.5	I36.1
I45.1	I36.1
I51.5	I45.1
I34.0	I45.1
I36.1	I45.1
I50.1	I25.8
K92.2	I25.8
I50.1	I50.9
K92.2	I50.9
I25.8	I50.1
I50.9	I50.1
K92.2	I50.1
I10.X	I50.1
I25.8	K92.2
I50.9	K92.2
I50.1	K92.2
I10.X	K92.2
I50.1	I10.X
K92.2	I10.X
D64.9	I25.8
D64.9	I21.1
D64.9	I35.2
I25.8	D64.9
I21.1	D64.9
I35.2	D64.9
I49.8	J84.8
I50.9	J84.8
I10.X	J84.8
J84.8	I49.8
J84.8	I50.9
J84.8	I10.X
I49.8	I49.5
I50.9	I49.5
J44.8	I49.5
I49.5	I49.8
J44.8	I49.8
I49.5	I50.9
Z45.0	I50.9
J44.8	I50.9
I50.9	Z45.0
J44.8	Z45.0
I49.5	J44.8
I49.8	J44.8
I50.9	J44.8
Z45.0	J44.8
I49.8	I21.0
I50.9	I21.0
I21.0	I49.8
I21.0	I50.9
N26.X	N18.9
I13.9	N18.9
N18.9	N26.X
I25.8	N26.X
I13.9	N26.X
Z01.7	N26.X
N26.X	I25.8
I13.9	I25.8
N18.9	I13.9
N26.X	I13.9
I25.8	I13.9
Z01.7	I13.9
N26.X	Z01.7
I13.9	Z01.7
I50.0	I48.X
J43.9	I48.X
I36.1	I48.X
I48.X	I50.0
J43.9	I50.0
I36.1	I50.0
Z01.7	I50.0
I48.X	J43.9
I50.0	J43.9
I36.1	J43.9
Z01.7	J43.9
I48.X	I36.1
I50.0	I36.1
J43.9	I36.1
I50.0	Z01.7
J43.9	Z01.7
I05.0	I09.1
I09.1	I05.0
Z95.2	I05.0
Z45.9	I05.0
Z01.7	I05.0
I05.0	Z95.2
Z45.9	Z95.2
I05.0	Z45.9
Z95.2	Z45.9
I05.0	Z01.7
I44.7	I25.8
I44.7	I21.9
I44.0	I21.9
I25.8	I44.7
I21.9	I44.7
I44.0	I44.7
Z01.7	I44.7
I21.9	I44.0
I44.7	I44.0
I44.7	Z01.7
I65.2	I25.1
I25.1	I65.2
I48.X	I21.1
I21.1	I48.X
I50.9	I34.0
I34.0	I50.9
E66.9	I50.9
I50.9	E66.9
Z01.7	E66.9
E66.9	Z01.7
I27.0	I09.1
I27.0	I48.X
I27.0	Z95.2
I09.1	I27.0
I48.X	I27.0
Z95.2	I27.0
Z01.7	I27.0
I27.0	Z01.7
I25.1	I25.5
I24.8	I25.5
Z95.5	I25.5
I25.5	I25.1
I24.8	I25.1
Z95.5	I25.1
I25.5	I24.8
I25.1	I24.8
Z95.5	I24.8
I25.5	Z95.5
I25.1	Z95.5
I24.8	Z95.5
J44.9	I27.9
I45.1	I27.9
I10.X	I27.9
Z01.7	I27.9
I27.9	J44.9
I45.1	J44.9
I27.9	I45.1
J44.9	I45.1
I27.9	I10.X
I27.9	Z01.7
I08.1	I09.1
I42.0	I09.1
I09.1	I08.1
I42.0	I08.1
I48.X	I08.1
Z01.7	I08.1
I09.1	I42.0
I08.1	I42.0
I48.X	I42.0
I08.1	I48.X
I42.0	I48.X
I08.1	Z01.7
I25.1	I21.1
I21.1	I25.1
I21.9	I25.1
I25.1	I21.9
I10.X	I35.2
N18.9	I35.2
I50.9	I35.2
Z01.7	I35.2
I35.2	I10.X
I35.2	N18.9
I50.9	N18.9
I35.2	I50.9
N18.9	I50.9
I35.2	Z01.7
I48.X	I35.0
I48.X	I34.0
I35.0	I48.X
I34.0	I48.X
I49.8	I48.X
I49.8	I44.0
I48.X	I49.8
I44.0	I49.8
I35.0	I42.0
I42.0	I35.0
I27.9	I51.5
R57.1	I51.5
I27.9	I34.0
R57.1	I34.0
I27.9	I36.1
R57.1	I36.1
I51.5	I27.9
I34.0	I27.9
I36.1	I27.9
R57.1	I27.9
I51.5	R57.1
I34.0	R57.1
I36.1	R57.1
I27.9	R57.1
I64.X	I11.0
I27.0	I11.0
I64.X	I36.1
I27.0	I36.1
I11.0	I64.X
I36.1	I64.X
I27.0	I64.X
I11.0	I27.0
I36.1	I27.0
I64.X	I27.0
I44.2	I11.0
T82.1	I11.0
I11.0	I44.2
T82.1	I44.2
I11.0	T82.1
I44.2	T82.1
I10.X	I20.9
I20.9	I10.X
I44.1	I51.5
I51.5	I44.1
Z45.0	I44.1
Z45.9	I44.1
Z01.7	I44.1
I44.1	Z45.0
I44.1	Z45.9
I44.1	Z01.7
I48.X	I11.0
N17.9	I11.0
Y44.2	I11.0
I11.0	I48.X
N17.9	I48.X
Y44.2	I48.X
I11.0	N17.9
I48.X	N17.9
Y44.2	N17.9
I11.0	Y44.2
I48.X	Y44.2
N17.9	Y44.2
I70.9	I35.0
I35.0	I70.9
T82.1	I48.X
Z95.0	I48.X
I48.X	T82.1
Z45.9	T82.1
I48.X	Z95.0
Z45.9	Z95.0
T82.1	Z45.9
Z95.0	Z45.9
I10.X	I95.1
I50.9	I95.1
I49.8	I95.1
Z01.7	I95.1
I95.1	I10.X
I95.1	I50.9
I95.1	I49.8
I95.1	Z01.7
I24.8	I25.2
I25.2	I24.8
I11.0	N18.9
I74.2	N18.9
Z49.1	N18.9
I46.1	N18.9
N18.9	I11.0
I74.2	I11.0
Z49.1	I11.0
N18.9	I74.2
I11.0	I74.2
Z49.1	I74.2
I46.1	I74.2
N18.9	Z49.1
I11.0	Z49.1
I74.2	Z49.1
I46.1	Z49.1
N18.9	I46.1
I74.2	I46.1
Z49.1	I46.1
Z95.0	I44.2
I10.X	I44.2
I10.X	T82.1
I44.2	Z95.0
I10.X	Z95.0
I44.2	I10.X
T82.1	I10.X
Z95.0	I10.X
I44.0	I21.1
I44.0	I25.1
I21.1	I44.0
I25.1	I44.0
I24.8	I21.0
I21.0	I24.8
I10.X	I64.X
Z45.0	I64.X
Z45.0	I70.9
I64.X	I10.X
I64.X	Z45.0
I70.9	Z45.0
I44.7	I24.8
I24.8	I44.7
I70.9	I44.7
I44.7	I70.9
I51.5	I42.0
I47.1	I42.0
I42.0	I51.5
I47.1	I51.5
I42.0	I47.1
I51.5	I47.1
I48.X	I47.1
Z01.7	I47.1
I47.1	I48.X
I47.1	Z01.7
N17.9	I50.9
J96.0	I50.9
I50.9	N17.9
J96.0	N17.9
I50.9	J96.0
N17.9	J96.0
I46.1	J96.0
J96.0	I46.1
I51.5	I25.8
I44.2	I25.8
I51.5	I21.1
I44.2	I21.1
I25.8	I51.5
I21.1	I51.5
I25.8	I44.2
I21.1	I44.2
I44.7	I51.5
I44.7	I11.0
I44.7	I48.X
I51.5	I44.7
I11.0	I44.7
I48.X	I44.7
I51.7	I35.0
I51.7	I27.2
I50.1	I27.2
I35.0	I51.7
I27.2	I51.7
I50.1	I51.7
I27.2	I50.1
I51.7	I50.1
Z01.7	I50.1
I50.1	Z01.7
I70.9	I15.1
Y83.1	I15.1
Z01.7	I15.1
I15.1	I70.9
I15.1	Y83.1
I15.1	Z01.7
I49.8	I47.2
I47.2	I49.8
J93.1	I44.2
J93.1	Z45.0
J93.1	Z45.9
I44.2	J93.1
Z45.0	J93.1
Z45.9	J93.1
Z01.7	J93.1
J93.1	Z01.7
I70.9	I34.0
I34.0	I70.9
I10.X	I47.2
I47.2	I10.X
I06.1	I09.1
I09.8	I09.1
I06.1	I07.1
I09.8	I07.1
Z01.7	I07.1
I09.1	I06.1
I07.1	I06.1
I09.8	I06.1
Z01.7	I06.1
I09.1	I09.8
I07.1	I09.8
I06.1	I09.8
Z01.7	I09.8
I07.1	Z01.7
I06.1	Z01.7
I09.8	Z01.7
I64.X	I06.1
I64.X	I07.1
I06.1	I64.X
I07.1	I64.X
Z95.5	I20.0
Y83.1	I20.0
I20.0	Z95.5
Y83.1	Z95.5
I20.0	Y83.1
Z95.5	Y83.1
R57.0	Y83.1
Y83.1	R57.0
I44.0	I34.0
I44.0	I36.1
N18.9	I36.1
I34.0	I44.0
I36.1	I44.0
N18.9	I44.0
I36.1	N18.9
I44.0	N18.9
I10.X	I36.1
I36.1	I10.X
Y83.1	I10.X
I10.X	Y83.1
T82.8	I25.8
T82.8	I20.0
T82.8	I70.9
I25.8	T82.8
I20.0	T82.8
I70.9	T82.8
Z01.7	T82.8
T82.8	Z01.7
I05.8	I25.8
I05.8	I24.8
I25.8	I05.8
I24.8	I05.8
I70.0	I05.8
Z01.7	I05.8
I05.8	I70.0
I05.8	Z01.7
Y44.2	I09.1
I46.1	I48.X
Y44.2	I64.X
I46.1	I64.X
I09.1	Y44.2
I64.X	Y44.2
I46.1	Y44.2
I48.X	I46.1
I64.X	I46.1
Y44.2	I46.1
I44.1	I44.2
I44.2	I44.1
I49.8	I11.0
E11.9	I11.0
E78.5	I11.0
I11.0	I49.8
E11.9	I49.8
E78.5	I49.8
I11.0	E11.9
I49.8	E11.9
E78.5	E11.9
Z01.7	E11.9
I11.0	E78.5
I49.8	E78.5
E11.9	E78.5
Z01.7	E78.5
E11.9	Z01.7
E78.5	Z01.7
I44.4	I35.0
T81.0	I35.0
I44.4	I45.1
T81.0	I45.1
I35.0	I44.4
I45.1	I44.4
T81.0	I44.4
I35.0	T81.0
I45.1	T81.0
I44.4	T81.0
Z01.7	T81.0
T81.0	Z01.7
T82.1	I42.0
Z45.0	I42.0
Z45.9	I42.0
I42.0	T82.1
I42.0	Z45.0
I42.0	Z45.9
I50.0	I11.0
I11.0	I50.0
Y44.2	I50.0
I50.0	Y44.2
K35.0	I48.X
N17.9	I74.3
K35.0	I74.3
Z01.7	I74.3
I74.3	N17.9
K35.0	N17.9
I48.X	K35.0
I74.3	K35.0
N17.9	K35.0
Z01.7	K35.0
I74.3	Z01.7
K35.0	Z01.7
N39.0	I34.0
N39.0	I36.1
N39.0	I48.X
I34.0	N39.0
I36.1	N39.0
I48.X	N39.0
I44.2	I47.1
K70.3	I47.1
E11.9	I47.1
I47.1	I44.2
K70.3	I44.2
E11.9	I44.2
I47.1	K70.3
I44.2	K70.3
E11.9	K70.3
Z01.7	K70.3
I47.1	E11.9
I44.2	E11.9
K70.3	E11.9
K70.3	Z01.7
I21.4	I25.8
I25.8	I21.4
I21.1	I21.4
I35.0	I21.4
A41.9	I21.4
I21.4	I21.1
A41.9	I21.1
I21.4	I35.0
I21.4	A41.9
I21.1	A41.9
I44.0	I21.0
I21.0	I44.0
I34.0	I49.5
I49.5	I34.0
Z45.0	I34.0
I34.0	Z45.0
Z45.9	I49.8
I49.8	Z45.9
I35.0	I25.1
I10.X	I25.1
I25.1	I35.0
I25.1	I10.X
I25.8	C38.0
I21.0	C38.0
I70.9	C38.0
Z01.7	C38.0
C38.0	I25.8
C38.0	I21.0
C38.0	I70.9
C38.0	Z01.7
I25.2	I25.1
I25.2	I20.9
I25.1	I25.2
I20.9	I25.2
I69.4	I25.8
I69.4	I24.8
I69.4	I70.9
I25.8	I69.4
I24.8	I69.4
I70.9	I69.4
Z01.7	I69.4
I69.4	Z01.7
I80.2	I26.0
Y83.1	I26.0
I26.0	I80.2
Y83.1	I80.2
I26.0	Y83.1
I80.2	Y83.1
I44.7	I42.0
I10.X	I42.0
I70.9	I42.0
I42.0	I44.7
I10.X	I44.7
I42.0	I10.X
I44.7	I10.X
I42.0	I70.9
A41.9	N39.0
I50.9	N39.0
N39.0	A41.9
I50.9	A41.9
Z01.7	A41.9
N39.0	I50.9
A41.9	I50.9
A41.9	Z01.7
I44.1	I11.0
Z45.0	I11.0
I11.0	I44.1
T82.1	I44.1
I44.1	T82.1
I11.0	Z45.0
I44.2	I70.9
I70.9	I44.2
I45.1	I44.2
I44.7	I44.2
I44.2	I45.1
I44.7	I45.1
Z45.0	I45.1
I44.2	I44.7
I45.1	I44.7
Z45.0	I44.7
I45.1	Z45.0
I44.7	Z45.0
R04.0	I11.0
R04.0	I48.X
R04.0	J98.4
I11.0	R04.0
I48.X	R04.0
J98.4	R04.0
Z01.7	R04.0
R04.0	Z01.7
I49.0	I25.8
I49.0	I21.0
I49.0	I49.8
I25.8	I49.0
I21.0	I49.0
I49.8	I49.0
Z01.7	I49.0
I49.0	Z01.7
I45.2	I21.1
I45.2	I44.2
I21.9	I44.2
I21.1	I45.2
I44.2	I45.2
I21.9	I45.2
I44.2	I21.9
I45.2	I21.9
E03.9	I31.3
E66.9	I31.3
E03.9	I10.X
E66.9	I10.X
I31.3	E03.9
I10.X	E03.9
E66.9	E03.9
Z01.7	E03.9
I31.3	E66.9
I10.X	E66.9
E03.9	E66.9
E03.9	Z01.7
I05.1	I09.1
I05.1	I06.0
I07.1	I06.0
Z01.7	I06.0
I09.1	I05.1
I06.0	I05.1
I07.1	I05.1
Z01.7	I05.1
I06.0	I07.1
I05.1	I07.1
I06.0	Z01.7
I05.1	Z01.7
I21.9	I42.0
I64.X	I42.0
R57.0	I42.0
I42.0	I21.9
I64.X	I21.9
R57.0	I21.9
I42.0	I64.X
I21.9	I64.X
R57.0	I64.X
I42.0	R57.0
I21.9	R57.0
I64.X	R57.0
Y44.2	I27.9
Y44.2	J44.9
I27.9	Y44.2
J44.9	Y44.2
I25.2	I25.5
I25.5	I25.2
I25.1	I20.0
I20.0	I25.1
Z95.1	I25.8
Z95.1	I35.0
Z95.1	I70.9
I25.8	Z95.1
I35.0	Z95.1
I70.9	Z95.1
Z01.7	Z95.1
Z95.1	Z01.7
I44.1	I25.8
I44.1	I25.2
I44.1	I70.9
I25.8	I44.1
I25.2	I44.1
I70.9	I44.1
Z45.0	I25.8
I25.8	Z45.0
I48.X	I21.0
I21.0	I48.X
I20.8	I25.8
I25.8	I20.8
I25.1	I20.8
I49.8	I20.8
Z01.7	I20.8
I20.8	I25.1
I20.8	I49.8
I20.8	Z01.7
I35.1	I34.2
I31.3	I34.2
I34.2	I35.1
I31.3	I35.1
I48.X	I35.1
I34.2	I31.3
I35.1	I31.3
I48.X	I31.3
I35.1	I48.X
I31.3	I48.X
T82.8	I25.1
T82.8	I24.8
I25.1	T82.8
I24.8	T82.8
Y83.1	I35.0
I49.8	I35.0
I35.0	Y83.1
T81.0	Y83.1
Y83.1	T81.0
I49.8	T81.0
I35.0	I49.8
T81.0	I49.8
E11.9	I35.0
I49.8	I51.7
E11.9	I51.7
I51.7	I49.8
I35.0	E11.9
I51.7	E11.9
I48.X	I25.5
I48.X	I25.2
I25.5	I48.X
I25.2	I48.X
Y83.1	I25.2
I25.2	Y83.1
N40.X	I10.X
I10.X	N40.X
I50.9	N40.X
I49.8	N40.X
Z01.7	N40.X
N40.X	I50.9
N40.X	I49.8
N40.X	Z01.7
K63.1	N17.9
A41.9	N17.9
F05.9	N17.9
N17.9	K63.1
A41.9	K63.1
F05.9	K63.1
Z01.7	K63.1
N17.9	A41.9
K63.1	A41.9
F05.9	A41.9
N17.9	F05.9
K63.1	F05.9
A41.9	F05.9
Z01.7	F05.9
K63.1	Z01.7
F05.9	Z01.7
I37.1	I35.0
I37.1	I34.0
I35.0	I37.1
I34.0	I37.1
I36.1	I37.1
Z01.7	I37.1
I37.1	I36.1
I37.1	Z01.7
E87.1	N18.9
E10.5	N18.9
N18.9	E87.1
E10.5	E87.1
Z01.7	E87.1
N18.9	E10.5
E87.1	E10.5
Z01.7	E10.5
E87.1	Z01.7
E10.5	Z01.7
I25.5	I25.8
I25.8	I25.5
I44.2	I25.5
I44.2	I24.8
I25.5	I44.2
I24.8	I44.2
I10.X	I42.2
I50.9	I42.2
I49.8	I42.2
Z01.7	I42.2
I42.2	I10.X
I42.2	I50.9
I42.2	I49.8
I42.2	Z01.7
I33.0	N18.9
N18.9	I33.0
Z49.1	I33.0
Z01.7	I33.0
I33.0	Z49.1
I33.0	Z01.7
I06.1	I05.2
I05.2	I06.1
I46.1	I06.1
I06.1	I46.1
I44.2	I48.X
I48.X	I44.2
I49.8	I44.2
I44.2	I49.8
I49.8	I44.1
I50.9	I44.1
R09.2	I44.1
I44.1	I49.8
R09.2	I49.8
I44.1	I50.9
R09.2	I50.9
I44.1	R09.2
I49.8	R09.2
I50.9	R09.2
I10.X	I27.0
M34.9	I27.0
I50.9	I27.0
I27.0	I10.X
M34.9	I10.X
I27.0	M34.9
I10.X	M34.9
I50.9	M34.9
Z01.7	M34.9
I27.0	I50.9
M34.9	I50.9
M34.9	Z01.7
J44.9	I64.X
J44.9	I27.0
I46.1	I27.0
I64.X	J44.9
I27.0	J44.9
I27.0	I46.1
I87.2	I26.0
I87.2	I80.2
I87.2	I10.X
I26.0	I87.2
I80.2	I87.2
I10.X	I87.2
Z01.7	I87.2
I87.2	Z01.7
I44.2	I42.0
I42.0	I44.2
I64.X	I25.8
I64.X	I24.8
I25.8	I64.X
I24.8	I64.X
I11.0	I09.1
I11.0	I05.0
I48.X	I05.0
I09.1	I11.0
I05.0	I11.0
I05.0	I48.X
R57.0	I21.0
R57.0	I10.X
I21.0	R57.0
I10.X	R57.0
Z95.1	I24.8
I24.8	Z95.1
I10.X	I71.4
I50.9	I71.4
I49.8	I71.4
Z01.7	I71.4
I71.4	I10.X
I71.4	I50.9
I71.4	I49.8
I71.4	Z01.7
I35.0	I11.0
I50.9	I11.0
I11.0	I35.0
I70.0	I35.0
I35.0	I70.0
I11.0	I50.9
C61.X	I42.0
E87.5	I42.0
C61.X	N17.9
E87.5	N17.9
I42.0	C61.X
N17.9	C61.X
E87.5	C61.X
Z01.7	C61.X
I42.0	E87.5
N17.9	E87.5
C61.X	E87.5
Z01.7	E87.5
C61.X	Z01.7
E87.5	Z01.7
C34.1	I11.0
J44.9	J90.X
C34.1	J90.X
J90.X	J44.9
C34.1	J44.9
I11.0	C34.1
J90.X	C34.1
J44.9	C34.1
Z01.7	C34.1
C34.1	Z01.7
I50.9	I20.8
I20.8	I50.9
J15.2	J96.0
I49.8	J96.0
Z01.7	J96.0
J96.0	J15.2
N17.9	J15.2
I49.8	J15.2
Z01.7	J15.2
J15.2	N17.9
I49.8	N17.9
J96.0	I49.8
J15.2	I49.8
N17.9	I49.8
J96.0	Z01.7
J15.2	Z01.7
I34.0	I25.5
I34.0	I25.1
I25.5	I34.0
I25.1	I34.0
Z95.1	I25.5
Z95.1	I25.2
I25.5	Z95.1
I25.2	Z95.1
I34.0	I35.1
I10.X	I35.1
I35.1	I34.0
I35.1	I10.X
I24.8	I21.9
I21.9	I24.8
R57.0	I35.0
I35.0	R57.0
R10.4	I50.9
R10.4	N40.X
R10.4	I49.8
I50.9	R10.4
N40.X	R10.4
I49.8	R10.4
Z01.7	R10.4
R10.4	Z01.7
I64.X	I51.5
I51.5	I64.X
I44.2	I64.X
T82.1	I64.X
I64.X	I44.2
I64.X	T82.1
I34.2	I25.8
I51.7	I25.8
I25.8	I34.2
I51.7	I34.2
I25.8	I51.7
I34.2	I51.7
I71.4	I25.8
I71.4	I25.1
I25.8	I71.4
I25.1	I71.4
I70.9	I71.4
I71.4	I70.9
I70.9	I11.0
I11.0	I70.9
I44.7	I25.5
I50.1	I25.5
I46.1	I25.5
I25.5	I44.7
I50.1	I44.7
I46.1	I44.7
I25.5	I50.1
I44.7	I50.1
I70.9	I50.1
I46.1	I50.1
I50.1	I70.9
I46.1	I70.9
I25.5	I46.1
I44.7	I46.1
I50.1	I46.1
I70.9	I46.1
I21.0	I25.5
I49.8	I25.5
I50.9	I25.5
I25.5	I21.0
I25.5	I49.8
I25.5	I50.9
I50.9	Z45.9
Z45.9	I50.9
I44.1	I44.0
Z45.0	I44.0
Z45.9	I44.0
I44.0	I44.1
I44.0	Z45.0
I44.0	Z45.9
I10.X	I34.2
I34.2	I10.X
I35.0	I21.0
I21.0	I35.0
I25.2	I21.0
I21.0	I25.2
I35.1	I21.9
I35.1	I24.8
I21.9	I35.1
I24.8	I35.1
I48.X	Z95.5
Z95.5	I48.X
I27.0	I25.8
I27.0	I35.0
E78.0	I35.0
I27.0	I34.2
E78.0	I34.2
I25.8	I27.0
I35.0	I27.0
I34.2	I27.0
E78.0	I27.0
I35.0	E78.0
I34.2	E78.0
I27.0	E78.0
I25.5	B57.2
I24.8	B57.2
I34.0	B57.2
Z01.7	B57.2
B57.2	I25.5
B57.2	I24.8
B57.2	I34.0
B57.2	Z01.7
I50.0	I21.9
I51.5	I21.9
I46.1	I21.9
I21.9	I50.0
I25.8	I50.0
I51.5	I50.0
I46.1	I50.0
I50.0	I25.8
I21.9	I51.5
I50.0	I51.5
I46.1	I51.5
I21.9	I46.1
I50.0	I46.1
I51.5	I46.1
I36.1	I24.8
I24.8	I36.1
I64.X	I21.0
I46.1	I21.0
I21.0	I64.X
I21.0	I46.1
I35.2	I25.1
I51.7	I25.1
I25.1	I35.2
I44.0	I35.2
I51.7	I35.2
I35.2	I44.0
I51.7	I44.0
I25.1	I51.7
I35.2	I51.7
I44.0	I51.7
I20.9	I21.1
I21.1	I20.9
M19.9	I35.0
M19.9	I50.9
E78.0	I50.9
I35.0	M19.9
I50.9	M19.9
E78.0	M19.9
I50.9	E78.0
M19.9	E78.0
I44.0	I20.8
Z45.0	I20.8
[truncated: 3,940 more rows]
