# Supplementary material for: Comorbidity Networks in Cardiovascular Diseases
Source: Front Physiol. 2020 Aug 28;11:1009. doi: 10.3389/fphys.2020.01009 (PMC7485389; doi:10.3389/fphys.2020.01009)
Supplement: Supplementary file 1 [file Data_Sheet_1.ZIP › Supp_Datasheet_1_Network_interactions/ComNet60.csv]

I80.2	I26.0
N28.8	I26.0
I50.9	I26.0
Z01.7	I26.0
I26.0	I80.2
N28.8	I80.2
I50.9	I80.2
Z01.7	I80.2
I26.0	N28.8
I80.2	N28.8
I50.9	N28.8
Z01.7	N28.8
I26.0	I50.9
I80.2	I50.9
N28.8	I50.9
Z01.7	I50.9
I26.0	Z01.7
I80.2	Z01.7
N28.8	Z01.7
I50.9	Z01.7
I74.2	I09.1
I51.3	I09.1
I44.0	I09.1
Z01.7	I09.1
I09.1	I74.2
I51.3	I74.2
I44.0	I74.2
Z01.7	I74.2
I09.1	I51.3
I74.2	I51.3
I44.0	I51.3
Z01.7	I51.3
I09.1	I44.0
I74.2	I44.0
I51.3	I44.0
Z01.7	I44.0
I09.1	Z01.7
I74.2	Z01.7
I51.3	Z01.7
I44.0	Z01.7
I05.2	I09.1
T82.0	I09.1
Z95.2	I09.1
I09.1	I05.2
T82.0	I05.2
Z95.2	I05.2
Z01.7	I05.2
I09.1	T82.0
I05.2	T82.0
Z95.2	T82.0
Z01.7	T82.0
I09.1	Z95.2
I05.2	Z95.2
T82.0	Z95.2
Z01.7	Z95.2
I05.2	Z01.7
T82.0	Z01.7
Z95.2	Z01.7
I97.1	I09.1
I48.X	I09.1
I97.1	I05.2
I48.X	I05.2
I09.1	I97.1
I05.2	I97.1
I48.X	I97.1
Z01.7	I97.1
I09.1	I48.X
I05.2	I48.X
I97.1	I48.X
Z01.7	I48.X
I97.1	Z01.7
I48.X	Z01.7
I21.1	I25.8
I35.0	I25.8
I70.9	I25.8
Z01.7	I25.8
I25.8	I21.1
I35.0	I21.1
I70.9	I21.1
Z01.7	I21.1
I25.8	I35.0
I21.1	I35.0
I70.9	I35.0
Z01.7	I35.0
I25.8	I70.9
I21.1	I70.9
I35.0	I70.9
Z01.7	I70.9
I25.8	Z01.7
I21.1	Z01.7
I35.0	Z01.7
I70.9	Z01.7
Z49.2	I12.0
S36.8	I12.0
E87.7	I12.0
Z01.7	I12.0
I12.0	Z49.2
S36.8	Z49.2
E87.7	Z49.2
Z01.7	Z49.2
I12.0	S36.8
Z49.2	S36.8
E87.7	S36.8
Z01.7	S36.8
I12.0	E87.7
Z49.2	E87.7
S36.8	E87.7
Z01.7	E87.7
I12.0	Z01.7
Z49.2	Z01.7
S36.8	Z01.7
E87.7	Z01.7
I24.8	I25.8
I50.9	I25.8
I25.8	I24.8
I70.9	I24.8
I50.9	I24.8
Z01.7	I24.8
I24.8	I70.9
I50.9	I70.9
I25.8	I50.9
I24.8	I50.9
I70.9	I50.9
I24.8	Z01.7
I25.2	I25.8
I10.X	I25.8
I25.8	I25.2
I70.9	I25.2
I10.X	I25.2
Z01.7	I25.2
I25.2	I70.9
I10.X	I70.9
I25.8	I10.X
I25.2	I10.X
I70.9	I10.X
Z01.7	I10.X
I25.2	Z01.7
I10.X	Z01.7
Q23.3	Q24.8
Q23.1	Q24.8
I50.9	Q24.8
A41.9	Q24.8
Q24.8	Q23.3
Q23.1	Q23.3
I50.9	Q23.3
A41.9	Q23.3
Q24.8	Q23.1
Q23.3	Q23.1
I50.9	Q23.1
A41.9	Q23.1
Q24.8	I50.9
Q23.3	I50.9
Q23.1	I50.9
A41.9	I50.9
Q24.8	A41.9
Q23.3	A41.9
Q23.1	A41.9
I50.9	A41.9
I21.0	I25.8
I51.3	I25.8
I25.8	I21.0
I51.3	I21.0
I70.9	I21.0
Z01.7	I21.0
I25.8	I51.3
I21.0	I51.3
I70.9	I51.3
I21.0	I70.9
I51.3	I70.9
I21.0	Z01.7
I20.8	I25.8
T65.8	I25.8
I20.8	I24.8
T65.8	I24.8
I25.8	I20.8
I24.8	I20.8
I70.9	I20.8
T65.8	I20.8
I20.8	I70.9
T65.8	I70.9
I25.8	T65.8
I24.8	T65.8
I20.8	T65.8
I70.9	T65.8
N39.0	N18.9
Z49.5	N18.9
K31.8	N18.9
Z01.7	N18.9
N18.9	N39.0
Z49.5	N39.0
K31.8	N39.0
Z01.7	N39.0
N18.9	Z49.5
N39.0	Z49.5
K31.8	Z49.5
Z01.7	Z49.5
N18.9	K31.8
N39.0	K31.8
Z49.5	K31.8
Z01.7	K31.8
N18.9	Z01.7
N39.0	Z01.7
Z49.5	Z01.7
K31.8	Z01.7
Y83.1	I25.8
Y83.1	I21.0
Y83.1	I70.9
I25.8	Y83.1
I21.0	Y83.1
I70.9	Y83.1
Z01.7	Y83.1
Y83.1	Z01.7
I48.X	I34.0
I50.9	I34.0
Z01.7	I34.0
I34.0	I48.X
I50.9	I48.X
I34.0	I50.9
I48.X	I50.9
I34.0	Z01.7
Y83.1	I26.0
I10.X	I26.0
T65.8	I26.0
Y83.1	I80.2
I10.X	I80.2
T65.8	I80.2
I26.0	Y83.1
I80.2	Y83.1
I10.X	Y83.1
T65.8	Y83.1
I26.0	I10.X
I80.2	I10.X
Y83.1	I10.X
T65.8	I10.X
I26.0	T65.8
I80.2	T65.8
Y83.1	T65.8
I10.X	T65.8
I05.0	I09.1
I08.2	I09.1
I09.1	I05.0
I08.2	I05.0
I51.3	I05.0
Z01.7	I05.0
I09.1	I08.2
I05.0	I08.2
I51.3	I08.2
Z01.7	I08.2
I05.0	I51.3
I08.2	I51.3
I05.0	Z01.7
I08.2	Z01.7
Q21.1	I09.1
Q21.1	I05.0
I48.X	I05.0
I09.1	Q21.1
I05.0	Q21.1
I48.X	Q21.1
Z01.7	Q21.1
I05.0	I48.X
Q21.1	I48.X
Q21.1	Z01.7
I49.8	I47.1
I47.1	I49.8
I25.1	I25.8
I20.0	I25.8
I25.8	I25.1
I20.0	I25.1
I70.9	I25.1
Z01.7	I25.1
I25.8	I20.0
I25.1	I20.0
I70.9	I20.0
Z01.7	I20.0
I25.1	I70.9
I20.0	I70.9
I25.1	Z01.7
I20.0	Z01.7
I49.8	I25.8
E78.2	I25.8
I49.8	I25.1
E78.2	I25.1
I49.8	I20.0
E78.2	I20.0
I25.8	I49.8
I25.1	I49.8
I20.0	I49.8
E78.2	I49.8
I25.8	E78.2
I25.1	E78.2
I20.0	E78.2
I49.8	E78.2
E79.0	I25.8
I49.8	I21.0
E79.0	I21.0
I49.8	Y83.1
E79.0	Y83.1
I21.0	I49.8
Y83.1	I49.8
E79.0	I49.8
I25.8	E79.0
I21.0	E79.0
Y83.1	E79.0
I49.8	E79.0
D50.9	N18.9
I34.0	N18.9
I08.0	N18.9
N18.9	D50.9
I34.0	D50.9
I08.0	D50.9
Z01.7	D50.9
N18.9	I34.0
D50.9	I34.0
I08.0	I34.0
N18.9	I08.0
D50.9	I08.0
I34.0	I08.0
Z01.7	I08.0
D50.9	Z01.7
I08.0	Z01.7
I08.1	I27.9
I48.X	I27.9
I87.2	I27.9
Z01.7	I27.9
I27.9	I08.1
I48.X	I08.1
I87.2	I08.1
Z01.7	I08.1
I27.9	I48.X
I08.1	I48.X
I87.2	I48.X
I27.9	I87.2
I08.1	I87.2
I48.X	I87.2
Z01.7	I87.2
I27.9	Z01.7
I08.1	Z01.7
I87.2	Z01.7
Q21.1	Q24.8
Q21.0	Q24.8
I27.0	Q24.8
Q24.8	Q21.1
Q21.0	Q21.1
I27.0	Q21.1
Q24.8	Q21.0
Q21.1	Q21.0
I27.0	Q21.0
Q24.8	I27.0
Q21.1	I27.0
Q21.0	I27.0
Q25.4	Q24.8
Q87.4	Q24.8
Z01.7	Q24.8
Q24.8	Q25.4
Q87.4	Q25.4
I50.9	Q25.4
Z01.7	Q25.4
Q24.8	Q87.4
Q25.4	Q87.4
I50.9	Q87.4
Z01.7	Q87.4
Q25.4	I50.9
Q87.4	I50.9
Q24.8	Z01.7
Q25.4	Z01.7
Q87.4	Z01.7
Y83.1	I21.1
I21.1	Y83.1
I70.0	I47.1
I50.9	I47.1
E02.X	I47.1
I47.1	I70.0
I50.9	I70.0
I49.8	I70.0
E02.X	I70.0
I47.1	I50.9
I70.0	I50.9
I49.8	I50.9
E02.X	I50.9
I70.0	I49.8
I50.9	I49.8
E02.X	I49.8
I47.1	E02.X
I70.0	E02.X
I50.9	E02.X
I49.8	E02.X
Y83.1	I20.0
I20.0	Y83.1
I35.1	I35.0
I50.9	I35.0
I49.8	I35.0
I35.0	I35.1
I50.9	I35.1
I49.8	I35.1
Z01.7	I35.1
I35.0	I50.9
I35.1	I50.9
I35.0	I49.8
I35.1	I49.8
Z01.7	I49.8
I35.1	Z01.7
I49.8	Z01.7
I27.2	I35.0
I27.2	I35.1
I35.0	I27.2
I35.1	I27.2
I50.9	I27.2
Z01.7	I27.2
I27.2	I50.9
I27.2	Z01.7
I45.1	I25.8
I45.1	I21.0
I25.8	I45.1
I21.0	I45.1
I70.9	I45.1
Z01.7	I45.1
I45.1	I70.9
I45.1	Z01.7
I10.X	I48.X
I49.8	I48.X
I48.X	I10.X
I50.9	I10.X
I49.8	I10.X
I10.X	I50.9
I48.X	I49.8
I10.X	I49.8
I20.9	I25.8
I25.8	I20.9
I70.9	I20.9
Y83.1	I20.9
Z01.7	I20.9
I20.9	I70.9
I20.9	Y83.1
I20.9	Z01.7
I25.1	I21.0
I20.8	I21.0
I21.0	I25.1
I20.8	I25.1
I21.0	I20.8
I25.1	I20.8
Z01.7	I20.8
I20.8	Z01.7
N17.9	C64.X
C34.9	C64.X
Q05.7	C64.X
I46.1	C64.X
C64.X	N17.9
C34.9	N17.9
Q05.7	N17.9
I46.1	N17.9
C64.X	C34.9
N17.9	C34.9
Q05.7	C34.9
I46.1	C34.9
C64.X	Q05.7
N17.9	Q05.7
C34.9	Q05.7
I46.1	Q05.7
C64.X	I46.1
N17.9	I46.1
C34.9	I46.1
Q05.7	I46.1
N03.5	N18.9
E61.1	N18.9
N18.9	N03.5
E61.1	N03.5
N18.9	E61.1
N03.5	E61.1
Z96.8	N18.9
N18.9	Z96.8
E61.1	Z96.8
Z96.8	E61.1
Y83.1	I24.8
I24.8	Y83.1
I50.9	Y83.1
Y83.1	I50.9
Z01.7	Z52.4
Z52.4	Z01.7
I45.1	I25.5
I70.9	I25.5
I50.9	I25.5
Z01.7	I25.5
I25.5	I45.1
I50.9	I45.1
I25.5	I70.9
I25.5	I50.9
I45.1	I50.9
I25.5	Z01.7
I34.0	I34.1
I50.9	I34.1
I49.8	I34.1
Z01.7	I34.1
I34.1	I34.0
I49.8	I34.0
I34.1	I50.9
I34.1	I49.8
I34.0	I49.8
I34.1	Z01.7
I25.1	I21.1
I21.1	I25.1
Z95.5	I25.8
Z95.5	I25.1
I25.8	Z95.5
I25.1	Z95.5
I70.9	Z95.5
Z01.7	Z95.5
Z95.5	I70.9
Z95.5	Z01.7
Z45.0	I42.1
Z45.9	I42.1
I49.8	I42.1
I42.1	Z45.0
Z45.9	Z45.0
I49.8	Z45.0
I42.1	Z45.9
Z45.0	Z45.9
I49.8	Z45.9
I42.1	I49.8
Z45.0	I49.8
Z45.9	I49.8
I49.0	I09.1
I50.9	I09.1
R55.X	I09.1
I49.0	I48.X
R55.X	I48.X
I09.1	I49.0
I48.X	I49.0
I50.9	I49.0
R55.X	I49.0
I09.1	I50.9
I49.0	I50.9
R55.X	I50.9
I09.1	R55.X
I48.X	R55.X
I49.0	R55.X
I50.9	R55.X
I46.1	I09.1
Z95.2	I48.X
T82.0	I48.X
I46.1	I48.X
I48.X	Z95.2
I46.1	Z95.2
I48.X	T82.0
I46.1	T82.0
I09.1	I46.1
I48.X	I46.1
Z95.2	I46.1
T82.0	I46.1
I47.2	I25.8
I47.2	I25.2
I25.8	I47.2
I25.2	I47.2
I70.9	I47.2
Z01.7	I47.2
I47.2	I70.9
I47.2	Z01.7
I10.X	I49.9
I50.9	I49.9
I49.8	I49.9
Z01.7	I49.9
I49.9	I10.X
I49.9	I50.9
I49.9	I49.8
I49.9	Z01.7
I10.X	I35.0
I35.0	I10.X
I45.1	Q23.1
I49.8	Q23.1
Z95.5	Q23.1
I70.0	Q23.1
Q23.1	I45.1
I49.8	I45.1
Z95.5	I45.1
I70.0	I45.1
Q23.1	I49.8
I45.1	I49.8
Z95.5	I49.8
Q23.1	Z95.5
I45.1	Z95.5
I49.8	Z95.5
I70.0	Z95.5
Q23.1	I70.0
I45.1	I70.0
Z95.5	I70.0
S37.0	N18.9
E79.0	N18.9
I42.0	N18.9
N18.9	S37.0
E79.0	S37.0
I42.0	S37.0
Z01.7	S37.0
N18.9	E79.0
S37.0	E79.0
I42.0	E79.0
Z01.7	E79.0
N18.9	I42.0
S37.0	I42.0
E79.0	I42.0
Z01.7	I42.0
S37.0	Z01.7
E79.0	Z01.7
I42.0	Z01.7
T82.7	I71.4
M00.8	I71.4
I70.9	I71.4
Z01.7	I71.4
I71.4	T82.7
M00.8	T82.7
I70.9	T82.7
Z01.7	T82.7
I71.4	M00.8
T82.7	M00.8
I70.9	M00.8
Z01.7	M00.8
I71.4	I70.9
T82.7	I70.9
M00.8	I70.9
I71.4	Z01.7
T82.7	Z01.7
M00.8	Z01.7
I21.2	I25.8
I21.4	I25.8
I25.8	I21.2
I21.0	I21.2
I21.4	I21.2
Z01.7	I21.2
I21.2	I21.0
I21.4	I21.0
I25.8	I21.4
I21.2	I21.4
I21.0	I21.4
Z01.7	I21.4
I21.2	Z01.7
I21.4	Z01.7
T82.1	I47.2
Z95.0	I47.2
Z45.0	I47.2
I47.2	T82.1
Z95.0	T82.1
Z45.0	T82.1
Z01.7	T82.1
I47.2	Z95.0
T82.1	Z95.0
Z45.0	Z95.0
Z01.7	Z95.0
I47.2	Z45.0
T82.1	Z45.0
Z95.0	Z45.0
Z01.7	Z45.0
T82.1	Z01.7
Z95.0	Z01.7
Z45.0	Z01.7
I31.3	I27.0
I36.1	I27.0
I10.X	I27.0
Z01.7	I27.0
I27.0	I31.3
I36.1	I31.3
I10.X	I31.3
Z01.7	I31.3
I27.0	I36.1
I31.3	I36.1
I10.X	I36.1
Z01.7	I36.1
I27.0	I10.X
I31.3	I10.X
I36.1	I10.X
I27.0	Z01.7
I31.3	Z01.7
I36.1	Z01.7
Z00.5	Z52.4
Z52.4	Z00.5
Z01.7	Z00.5
Z00.5	Z01.7
Z01.7	I47.1
I47.1	Z01.7
Z45.0	I49.5
Z45.9	I49.5
Z01.7	I49.5
I49.5	Z45.0
I49.5	Z45.9
Z01.7	Z45.9
I49.5	Z01.7
Z45.9	Z01.7
T82.1	I49.5
Z95.0	I49.5
I49.5	T82.1
I49.5	Z95.0
I47.2	Q23.3
I49.0	Q23.3
I48.X	Q23.3
Z01.7	Q23.3
Q23.3	I47.2
I49.0	I47.2
I48.X	I47.2
Q23.3	I49.0
I47.2	I49.0
Z01.7	I49.0
Q23.3	I48.X
I47.2	I48.X
Q23.3	Z01.7
I49.0	Z01.7
I49.3	I09.1
I49.8	I09.1
I09.1	I49.3
I50.9	I49.3
I49.8	I49.3
Z01.7	I49.3
I49.3	I50.9
I09.1	I49.8
I49.3	I49.8
I49.3	Z01.7
I49.8	Q24.8
I49.8	Q21.0
I49.8	I27.0
Q24.8	I49.8
Q21.0	I49.8
I27.0	I49.8
M32.1	N19.X
E13.9	N19.X
S37.0	N19.X
Z01.7	N19.X
N19.X	M32.1
E13.9	M32.1
S37.0	M32.1
Z01.7	M32.1
N19.X	E13.9
M32.1	E13.9
S37.0	E13.9
Z01.7	E13.9
N19.X	S37.0
M32.1	S37.0
E13.9	S37.0
N19.X	Z01.7
M32.1	Z01.7
E13.9	Z01.7
I36.1	C38.0
I10.X	C38.0
I27.2	C38.0
R57.0	C38.0
C38.0	I36.1
I27.2	I36.1
R57.0	I36.1
C38.0	I10.X
I27.2	I10.X
R57.0	I10.X
C38.0	I27.2
I36.1	I27.2
I10.X	I27.2
R57.0	I27.2
C38.0	R57.0
I36.1	R57.0
I10.X	R57.0
I27.2	R57.0
I20.9	I21.4
I10.X	I21.4
I21.4	I20.9
I10.X	I20.9
I21.4	I10.X
I20.9	I10.X
I50.9	Z95.2
Z95.2	I50.9
I06.1	I09.1
I09.1	I06.1
Z95.2	I06.1
T82.0	I06.1
Z01.7	I06.1
I06.1	Z95.2
I06.1	T82.0
I06.1	Z01.7
I31.3	I25.8
I31.3	I21.0
I25.8	I31.3
I21.0	I31.3
I70.9	I31.3
I31.3	I70.9
I50.9	I21.0
I21.0	I50.9
I45.1	I27.2
I49.8	I27.2
I27.2	I45.1
I27.2	I49.8
I65.0	I09.1
I65.2	I09.1
Z02.4	I09.1
I65.0	Z95.2
I65.2	Z95.2
Z02.4	Z95.2
I09.1	I65.0
Z95.2	I65.0
I65.2	I65.0
Z02.4	I65.0
I09.1	I65.2
Z95.2	I65.2
I65.0	I65.2
Z02.4	I65.2
I09.1	Z02.4
Z95.2	Z02.4
I65.0	Z02.4
I65.2	Z02.4
T82.1	I51.5
Z95.0	I51.5
Z95.9	I51.5
Z01.7	I51.5
I51.5	T82.1
Z95.9	T82.1
I51.5	Z95.0
Z95.9	Z95.0
I51.5	Z95.9
T82.1	Z95.9
Z95.0	Z95.9
Z01.7	Z95.9
I51.5	Z01.7
Z95.9	Z01.7
I49.0	I25.8
Z45.0	I25.8
R57.0	I25.8
I49.0	I21.0
Z45.0	I21.0
R57.0	I21.0
I25.8	I49.0
I21.0	I49.0
Z45.0	I49.0
R57.0	I49.0
I25.8	Z45.0
I21.0	Z45.0
I49.0	Z45.0
R57.0	Z45.0
I25.8	R57.0
I21.0	R57.0
I49.0	R57.0
Z45.0	R57.0
I34.0	I49.0
I34.0	I47.2
I49.0	I34.0
I47.2	I34.0
E79.0	I35.0
E79.0	I10.X
I35.0	E79.0
I10.X	E79.0
I70.9	I44.3
I99.X	I44.3
I49.8	I44.3
Z01.7	I44.3
I44.3	I70.9
I99.X	I70.9
I49.8	I70.9
I44.3	I99.X
I70.9	I99.X
I49.8	I99.X
Z01.7	I99.X
I44.3	I49.8
I70.9	I49.8
I99.X	I49.8
I44.3	Z01.7
I99.X	Z01.7
I22.1	I25.8
I22.1	I21.1
I25.8	I22.1
I21.1	I22.1
I70.9	I22.1
Z01.7	I22.1
I22.1	I70.9
I22.1	Z01.7
Q25.3	Q24.8
I47.1	Q24.8
I10.X	Q24.8
Q25.3	Q23.1
I47.1	Q23.1
I10.X	Q23.1
Q24.8	Q25.3
Q23.1	Q25.3
I47.1	Q25.3
I10.X	Q25.3
Q24.8	I47.1
Q23.1	I47.1
Q25.3	I47.1
I10.X	I47.1
Q24.8	I10.X
Q23.1	I10.X
Q25.3	I10.X
I47.1	I10.X
J18.9	I27.9
I36.1	I27.9
I45.1	I27.9
A41.9	I27.9
I27.9	J18.9
I36.1	J18.9
I45.1	J18.9
A41.9	J18.9
I27.9	I36.1
J18.9	I36.1
I45.1	I36.1
A41.9	I36.1
I27.9	I45.1
J18.9	I45.1
I36.1	I45.1
A41.9	I45.1
I27.9	A41.9
J18.9	A41.9
I36.1	A41.9
I45.1	A41.9
I07.1	I09.1
I07.1	I05.0
I09.1	I07.1
I05.0	I07.1
I48.X	I07.1
Z01.7	I07.1
I07.1	I48.X
I07.1	Z01.7
I10.X	I24.8
I24.8	I10.X
I50.9	I40.9
I49.8	I40.9
Z01.7	I40.9
I40.9	I50.9
I40.9	I49.8
I40.9	Z01.7
Q22.8	Q24.8
I48.X	Q24.8
Q22.8	Q21.1
Q24.8	Q22.8
Q21.1	Q22.8
I48.X	Q22.8
Z01.7	Q22.8
Q24.8	I48.X
Q22.8	I48.X
Q22.8	Z01.7
I50.9	I05.2
I49.8	I05.2
I05.2	I50.9
I05.2	I49.8
I50.9	I08.0
I49.8	I08.0
E03.9	I08.0
I08.0	I50.9
E03.9	I50.9
I08.0	I49.8
E03.9	I49.8
I08.0	E03.9
I50.9	E03.9
I49.8	E03.9
Z01.7	E03.9
E03.9	Z01.7
I27.0	I42.5
Z45.9	I42.5
Y44.2	I42.5
I46.1	I42.5
I42.5	I27.0
Z45.9	I27.0
Y44.2	I27.0
I46.1	I27.0
I42.5	Z45.9
I27.0	Z45.9
Y44.2	Z45.9
I46.1	Z45.9
I42.5	Y44.2
I27.0	Y44.2
Z45.9	Y44.2
I46.1	Y44.2
I42.5	I46.1
I27.0	I46.1
Z45.9	I46.1
Y44.2	I46.1
I44.3	I25.8
I44.3	I21.1
I25.8	I44.3
I21.1	I44.3
I47.2	I21.2
I10.X	I21.2
I21.2	I47.2
I10.X	I47.2
I21.2	I10.X
I47.2	I10.X
I50.9	M35.0
I49.8	M35.0
M51.2	M35.0
Z01.7	M35.0
M35.0	I50.9
M51.2	I50.9
M35.0	I49.8
M51.2	I49.8
M35.0	M51.2
I50.9	M51.2
I49.8	M51.2
Z01.7	M51.2
M35.0	Z01.7
M51.2	Z01.7
I64.X	I25.1
I48.X	I25.1
I10.X	I25.1
I25.1	I64.X
I48.X	I64.X
I10.X	I64.X
Z01.7	I64.X
I25.1	I48.X
I64.X	I48.X
I25.1	I10.X
I64.X	I10.X
I64.X	Z01.7
I44.4	C38.0
C56.X	C38.0
E73.9	C38.0
Z01.7	C38.0
C38.0	I44.4
C56.X	I44.4
E73.9	I44.4
Z01.7	I44.4
C38.0	C56.X
I44.4	C56.X
E73.9	C56.X
Z01.7	C56.X
C38.0	E73.9
I44.4	E73.9
C56.X	E73.9
Z01.7	E73.9
C38.0	Z01.7
I44.4	Z01.7
C56.X	Z01.7
E73.9	Z01.7
I74.1	I71.0
Y83.1	I71.0
Z45.2	I71.0
Z01.7	I71.0
I71.0	I74.1
Y83.1	I74.1
Z45.2	I74.1
Z01.7	I74.1
I71.0	Y83.1
I74.1	Y83.1
Z45.2	Y83.1
I71.0	Z45.2
I74.1	Z45.2
Y83.1	Z45.2
Z01.7	Z45.2
I71.0	Z01.7
I74.1	Z01.7
Z45.2	Z01.7
I06.0	I09.1
I05.1	I09.1
I09.1	I06.0
I05.1	I06.0
I07.1	I06.0
Z01.7	I06.0
I09.1	I05.1
I06.0	I05.1
I07.1	I05.1
Z01.7	I05.1
I06.0	I07.1
I05.1	I07.1
I06.0	Z01.7
I05.1	Z01.7
Z95.5	I21.0
I21.0	Z95.5
I27.0	I09.1
I27.0	I48.X
I27.0	Z95.2
I09.1	I27.0
I48.X	I27.0
Z95.2	I27.0
I27.2	I09.1
I27.2	I05.0
I50.9	I05.0
I09.1	I27.2
I05.0	I27.2
I05.0	I50.9
I10.X	I42.0
I50.9	I42.0
I49.8	I42.0
I42.0	I10.X
I42.0	I50.9
I42.0	I49.8
M32.1	N18.9
M35.0	N18.9
J18.9	N18.9
A41.9	N18.9
N18.9	M32.1
M35.0	M32.1
J18.9	M32.1
A41.9	M32.1
N18.9	M35.0
M32.1	M35.0
J18.9	M35.0
A41.9	M35.0
N18.9	J18.9
M32.1	J18.9
M35.0	J18.9
N18.9	A41.9
M32.1	A41.9
M35.0	A41.9
I07.0	I09.1
I07.0	I05.0
I27.0	I05.0
I09.1	I07.0
I05.0	I07.0
I27.0	I07.0
Z01.7	I07.0
I05.0	I27.0
I07.0	I27.0
I07.0	Z01.7
Z95.5	I21.1
I21.1	Z95.5
I42.0	I09.1
I09.1	I42.0
I06.0	I42.0
I05.1	I42.0
I42.0	I06.0
I42.0	I05.1
I51.5	I25.8
I33.0	I25.8
I25.8	I51.5
I35.0	I51.5
I33.0	I51.5
I51.5	I35.0
I33.0	I35.0
I25.8	I33.0
I51.5	I33.0
I35.0	I33.0
Z01.7	I33.0
I33.0	Z01.7
I20.9	I21.1
I20.9	I22.1
I21.1	I20.9
I22.1	I20.9
I11.9	N18.9
Z99.2	N18.9
I61.9	N18.9
I46.1	N18.9
N18.9	I11.9
Z99.2	I11.9
I61.9	I11.9
I46.1	I11.9
N18.9	Z99.2
I11.9	Z99.2
I61.9	Z99.2
I46.1	Z99.2
N18.9	I61.9
I11.9	I61.9
Z99.2	I61.9
I46.1	I61.9
N18.9	I46.1
I11.9	I46.1
Z99.2	I46.1
I61.9	I46.1
N28.1	N18.9
T86.1	N18.9
N18.9	N28.1
N39.0	N28.1
T86.1	N28.1
Z01.7	N28.1
N28.1	N39.0
T86.1	N39.0
N18.9	T86.1
N28.1	T86.1
N39.0	T86.1
Z01.7	T86.1
N28.1	Z01.7
T86.1	Z01.7
I70.9	I20.1
I50.9	I20.1
I49.8	I20.1
Z01.7	I20.1
I20.1	I70.9
I20.1	I50.9
I20.1	I49.8
I20.1	Z01.7
T82.8	I25.8
Z95.5	I25.2
T82.8	I25.2
I25.2	Z95.5
T82.8	Z95.5
I25.8	T82.8
I25.2	T82.8
Z95.5	T82.8
Z01.7	T82.8
T82.8	Z01.7
I25.1	I21.4
I21.4	I25.1
I70.9	I09.1
I10.X	I09.1
I70.9	I05.2
I10.X	I05.2
I09.1	I70.9
I05.2	I70.9
I09.1	I10.X
I05.2	I10.X
I20.9	I25.1
I25.1	I20.9
Y83.1	I35.0
Y83.1	I35.1
I35.0	Y83.1
I35.1	Y83.1
I44.7	I35.0
N18.9	I35.0
I50.1	I35.0
I35.0	I44.7
N18.9	I44.7
I50.1	I44.7
Z01.7	I44.7
I35.0	N18.9
I44.7	N18.9
I50.1	N18.9
I35.0	I50.1
I44.7	I50.1
N18.9	I50.1
Z01.7	I50.1
I44.7	Z01.7
I50.1	Z01.7
I24.8	I25.1
I25.1	I24.8
I31.3	N18.9
N26.X	N18.9
N28.8	N18.9
N18.9	I31.3
N26.X	I31.3
N28.8	I31.3
N18.9	N26.X
I31.3	N26.X
N28.8	N26.X
Z01.7	N26.X
N18.9	N28.8
I31.3	N28.8
N26.X	N28.8
N26.X	Z01.7
E11.7	N18.9
E03.9	N18.9
Z29.2	N18.9
E11.7	M32.1
E03.9	M32.1
Z29.2	M32.1
N18.9	E11.7
M32.1	E11.7
E03.9	E11.7
Z29.2	E11.7
N18.9	E03.9
M32.1	E03.9
E11.7	E03.9
Z29.2	E03.9
N18.9	Z29.2
M32.1	Z29.2
E11.7	Z29.2
E03.9	Z29.2
I34.0	I25.8
I23.5	I25.8
I34.0	I25.1
I23.5	I25.1
I25.8	I34.0
I25.1	I34.0
I23.5	I34.0
I25.8	I23.5
I25.1	I23.5
I34.0	I23.5
Z01.7	I23.5
I23.5	Z01.7
I70.9	I21.2
I21.2	I70.9
Y83.1	I20.8
I20.8	Y83.1
Q23.0	Q24.8
Q24.8	Q23.0
Q23.3	Q23.0
Q22.8	Q23.0
Z01.7	Q23.0
Q23.0	Q23.3
Q22.8	Q23.3
Q23.0	Q22.8
Q23.3	Q22.8
Q23.0	Z01.7
T85.8	I09.1
T85.8	Z95.2
T85.8	T82.0
I09.1	T85.8
Z95.2	T85.8
T82.0	T85.8
Z01.7	T85.8
T85.8	Z01.7
I21.1	I21.0
I21.0	I21.1
I20.8	I21.1
I21.1	I20.8
I20.1	I25.8
I20.1	I21.0
I25.8	I20.1
I21.0	I20.1
L53.9	I48.X
L53.9	I50.9
L53.9	I49.8
I48.X	L53.9
I50.9	L53.9
I49.8	L53.9
M35.0	N00.3
M08.3	N00.3
Z01.7	N00.3
Z01.8	N00.3
N00.3	M35.0
M08.3	M35.0
Z01.8	M35.0
N00.3	M08.3
M35.0	M08.3
Z01.7	M08.3
Z01.8	M08.3
N00.3	Z01.7
M08.3	Z01.7
Z01.8	Z01.7
N00.3	Z01.8
M35.0	Z01.8
M08.3	Z01.8
Z01.7	Z01.8
I49.8	I45.6
I45.6	I49.8
I49.8	I11.9
I50.9	I11.9
I10.X	I11.9
E03.9	I11.9
I11.9	I49.8
I11.9	I50.9
I11.9	I10.X
E03.9	I10.X
I11.9	E03.9
I10.X	E03.9
I10.X	N03.2
S37.0	N03.2
E03.9	N03.2
Z01.7	N03.2
N03.2	I10.X
S37.0	I10.X
N03.2	S37.0
I10.X	S37.0
E03.9	S37.0
N03.2	E03.9
S37.0	E03.9
N03.2	Z01.7
E11.2	N17.9
I15.1	N17.9
Z45.2	N17.9
Z01.7	N17.9
N17.9	E11.2
I15.1	E11.2
Z45.2	E11.2
Z01.7	E11.2
N17.9	I15.1
E11.2	I15.1
Z45.2	I15.1
Z01.7	I15.1
N17.9	Z45.2
E11.2	Z45.2
I15.1	Z45.2
N17.9	Z01.7
E11.2	Z01.7
I15.1	Z01.7
J98.4	I31.3
I31.3	J98.4
I10.X	J98.4
Z01.7	J98.4
J98.4	I10.X
J98.4	Z01.7
E11.9	I25.8
I49.8	I21.1
I50.9	I21.1
E11.9	I21.1
I21.1	I49.8
E11.9	I49.8
I21.1	I50.9
E11.9	I50.9
I25.8	E11.9
I21.1	E11.9
I49.8	E11.9
I50.9	E11.9
N03.7	N18.9
M31.0	N18.9
I77.6	N18.9
N18.9	N03.7
M31.0	N03.7
I77.6	N03.7
Z01.7	N03.7
N18.9	M31.0
N03.7	M31.0
I77.6	M31.0
Z01.7	M31.0
N18.9	I77.6
N03.7	I77.6
M31.0	I77.6
Z01.7	I77.6
N03.7	Z01.7
M31.0	Z01.7
I77.6	Z01.7
I99.X	N18.9
N39.0	N03.7
I99.X	N03.7
N03.7	N39.0
I99.X	N39.0
N18.9	I99.X
N03.7	I99.X
N39.0	I99.X
J18.9	Q24.8
E66.9	Q24.8
J18.9	Q23.0
I47.1	Q23.0
E66.9	Q23.0
Q24.8	J18.9
Q23.0	J18.9
I47.1	J18.9
E66.9	J18.9
Q23.0	I47.1
J18.9	I47.1
E66.9	I47.1
Q24.8	E66.9
Q23.0	E66.9
J18.9	E66.9
I47.1	E66.9
E78.1	I25.8
E78.1	I21.0
E78.1	I49.8
E78.1	Z95.5
I25.8	E78.1
I21.0	E78.1
I49.8	E78.1
Z95.5	E78.1
N08.3	N18.9
I15.1	N18.9
D59.4	N18.9
K29.1	N18.9
N18.9	N08.3
I15.1	N08.3
D59.4	N08.3
K29.1	N08.3
N18.9	I15.1
N08.3	I15.1
D59.4	I15.1
K29.1	I15.1
N18.9	D59.4
N08.3	D59.4
I15.1	D59.4
K29.1	D59.4
N18.9	K29.1
N08.3	K29.1
I15.1	K29.1
D59.4	K29.1
E11.2	N18.9
Z49.2	N18.9
I73.9	N18.9
N18.9	E11.2
Z49.2	E11.2
I73.9	E11.2
N18.9	Z49.2
E11.2	Z49.2
I73.9	Z49.2
N18.9	I73.9
E11.2	I73.9
Z49.2	I73.9
Z01.7	I73.9
I73.9	Z01.7
E10.3	N18.9
I73.9	N08.3
E10.3	N08.3
Z01.7	N08.3
N08.3	I73.9
E10.3	I73.9
N18.9	E10.3
N08.3	E10.3
I73.9	E10.3
Z01.7	E10.3
N08.3	Z01.7
E10.3	Z01.7
E78.5	I25.8
E78.5	I21.0
Z95.5	I20.8
E78.5	I20.8
I20.8	Z95.5
E78.5	Z95.5
I25.8	E78.5
I21.0	E78.5
I20.8	E78.5
Z95.5	E78.5
I20.0	I45.8
Z95.8	I45.8
I49.8	I45.8
N20.0	I45.8
I45.8	I20.0
Z95.8	I20.0
N20.0	I20.0
I45.8	Z95.8
I20.0	Z95.8
I49.8	Z95.8
N20.0	Z95.8
I45.8	I49.8
Z95.8	I49.8
N20.0	I49.8
I45.8	N20.0
I20.0	N20.0
Z95.8	N20.0
I49.8	N20.0
I06.2	I09.1
A41.9	I09.1
I09.1	I06.2
I05.1	I06.2
I10.X	I06.2
A41.9	I06.2
I06.2	I05.1
I10.X	I05.1
A41.9	I05.1
I06.2	I10.X
I05.1	I10.X
A41.9	I10.X
I09.1	A41.9
I06.2	A41.9
I05.1	A41.9
I10.X	A41.9
I06.1	I07.0
Z95.2	I07.0
I07.0	I06.1
I07.0	Z95.2
I06.1	I05.0
Z95.2	I05.0
I05.0	I06.1
I05.0	Z95.2
I49.4	I25.8
I25.8	I49.4
I10.X	I49.4
I70.9	I49.4
Z01.7	I49.4
I49.4	I10.X
I49.4	I70.9
I49.4	Z01.7
Y83.1	Q24.8
Y83.1	Q21.1
Q24.8	Y83.1
Q21.1	Y83.1
N39.0	I25.8
N39.0	I24.8
N39.0	I70.9
I25.8	N39.0
I24.8	N39.0
I70.9	N39.0
Z95.2	Q24.8
T82.0	Q24.8
Z95.2	Q23.1
T82.0	Q23.1
Z01.7	Q23.1
Q24.8	Z95.2
Q23.1	Z95.2
Q24.8	T82.0
Q23.1	T82.0
Q23.1	Z01.7
M35.0	N25.8
I67.8	N25.8
Q89.3	N25.8
Z01.7	N25.8
N25.8	M35.0
I67.8	M35.0
Q89.3	M35.0
N25.8	I67.8
M35.0	I67.8
Q89.3	I67.8
Z01.7	I67.8
N25.8	Q89.3
M35.0	Q89.3
I67.8	Q89.3
Z01.7	Q89.3
N25.8	Z01.7
I67.8	Z01.7
Q89.3	Z01.7
Z95.4	I09.1
R57.0	I09.1
T82.0	I07.1
Z95.4	I07.1
R57.0	I07.1
I07.1	T82.0
Z95.4	T82.0
R57.0	T82.0
I09.1	Z95.4
I07.1	Z95.4
T82.0	Z95.4
R57.0	Z95.4
I09.1	R57.0
I07.1	R57.0
T82.0	R57.0
Z95.4	R57.0
I64.X	Q24.8
Q23.0	Q23.1
I64.X	Q23.1
Q23.1	Q23.0
I64.X	Q23.0
Q24.8	I64.X
Q23.1	I64.X
Q23.0	I64.X
E11.9	I35.0
I35.0	E11.9
Z01.7	E11.9
E11.9	Z01.7
Q22.8	Q23.1
Q23.1	Q22.8
I48.X	Q23.1
Q23.1	I48.X
I51.4	I31.1
J98.1	I31.1
I50.0	I31.1
Z01.7	I31.1
I31.1	I51.4
J98.1	I51.4
I50.0	I51.4
Z01.7	I51.4
I31.1	J98.1
I51.4	J98.1
I50.0	J98.1
Z01.7	J98.1
I31.1	I50.0
I51.4	I50.0
J98.1	I50.0
Z01.7	I50.0
I31.1	Z01.7
I51.4	Z01.7
J98.1	Z01.7
I50.0	Z01.7
I49.8	I24.8
I24.8	I49.8
I21.3	I25.8
I20.0	I21.1
I21.3	I21.1
I21.1	I20.0
I21.3	I20.0
I25.8	I21.3
I21.1	I21.3
I20.0	I21.3
Z01.7	I21.3
I21.3	Z01.7
E78.5	I25.1
E78.5	I20.0
E78.5	I70.9
I25.1	E78.5
I20.0	E78.5
I70.9	E78.5
Q22.5	Q24.8
I51.5	Q24.8
Q24.8	Q22.5
Q22.8	Q22.5
I51.5	Q22.5
Z01.7	Q22.5
Q22.5	Q22.8
I51.5	Q22.8
Q24.8	I51.5
Q22.5	I51.5
Q22.8	I51.5
Q22.5	Z01.7
I49.9	I25.8
I47.2	I24.8
I49.9	I24.8
I24.8	I47.2
I49.9	I47.2
I25.8	I49.9
I24.8	I49.9
I47.2	I49.9
I78.0	I27.2
R04.2	I27.2
N17.9	I27.2
I46.1	I27.2
I27.2	I78.0
R04.2	I78.0
N17.9	I78.0
I46.1	I78.0
I27.2	R04.2
I78.0	R04.2
N17.9	R04.2
I46.1	R04.2
I27.2	N17.9
I78.0	N17.9
R04.2	N17.9
I27.2	I46.1
I78.0	I46.1
R04.2	I46.1
I10.X	I35.1
I80.1	I35.1
N18.9	I35.1
I35.1	I10.X
I80.1	I10.X
N18.9	I10.X
I35.1	I80.1
I10.X	I80.1
N18.9	I80.1
Z01.7	I80.1
I35.1	N18.9
I10.X	N18.9
I80.1	N18.9
I80.1	Z01.7
Q61.3	I35.1
Q61.3	I10.X
Q61.3	N18.9
I35.1	Q61.3
I10.X	Q61.3
N18.9	Q61.3
Z01.7	Q61.3
Q61.3	Z01.7
N27.0	Z52.4
E78.2	Z52.4
K57.9	Z52.4
Z52.4	N27.0
E78.2	N27.0
K57.9	N27.0
Z01.7	N27.0
Z52.4	E78.2
N27.0	E78.2
K57.9	E78.2
Z01.7	E78.2
Z52.4	K57.9
N27.0	K57.9
E78.2	K57.9
Z01.7	K57.9
N27.0	Z01.7
E78.2	Z01.7
K57.9	Z01.7
I64.X	I09.1
I64.X	I05.0
I49.8	I05.0
I09.1	I64.X
I05.0	I64.X
I49.8	I64.X
I05.0	I49.8
I64.X	I49.8
K21.9	I48.X
K21.9	I50.9
K21.9	I49.8
I48.X	K21.9
I50.9	K21.9
I49.8	K21.9
Z01.7	K21.9
K21.9	Z01.7
I45.1	I35.0
I27.0	I35.0
I51.8	I35.0
I35.0	I45.1
I27.0	I45.1
I51.8	I45.1
I35.0	I27.0
I45.1	I27.0
I51.8	I27.0
I35.0	I51.8
I45.1	I51.8
I27.0	I51.8
Z01.7	I51.8
I51.8	Z01.7
I44.2	I35.0
Z45.0	I35.0
Z45.9	I35.0
I35.0	I44.2
Z45.0	I44.2
Z45.9	I44.2
Z01.7	I44.2
I35.0	Z45.0
I44.2	Z45.0
I35.0	Z45.9
I44.2	Z45.9
I44.2	Z01.7
Y83.1	I51.3
I49.8	I51.3
I51.3	Y83.1
I51.3	I49.8
I49.8	Q21.1
Q21.1	I49.8
I27.2	Q24.8
I27.9	Q24.8
Q24.8	I27.2
Q22.8	I27.2
I27.9	I27.2
I27.2	Q22.8
I27.9	Q22.8
Q24.8	I27.9
I27.2	I27.9
Q22.8	I27.9
I49.8	I11.0
E11.9	I11.0
E66.9	I11.0
Z01.7	I11.0
I11.0	I49.8
E66.9	I49.8
I11.0	E11.9
E66.9	E11.9
I11.0	E66.9
I49.8	E66.9
E11.9	E66.9
Z01.7	E66.9
I11.0	Z01.7
E66.9	Z01.7
I35.2	I42.0
I36.1	I42.0
R00.0	I42.0
R57.0	I42.0
I42.0	I35.2
I36.1	I35.2
R00.0	I35.2
R57.0	I35.2
I42.0	I36.1
I35.2	I36.1
R00.0	I36.1
I42.0	R00.0
I35.2	R00.0
I36.1	R00.0
R57.0	R00.0
I42.0	R57.0
I35.2	R57.0
R00.0	R57.0
I20.9	I20.0
I20.0	I20.9
T82.8	I20.0
T82.8	I70.9
I20.0	T82.8
I70.9	T82.8
I64.X	I07.1
I07.1	I64.X
I10.X	I21.0
T82.8	I21.0
I21.0	I10.X
T82.8	I10.X
I21.0	T82.8
I10.X	T82.8
I45.1	I24.8
I45.1	Y83.1
I24.8	I45.1
Y83.1	I45.1
I36.1	Q24.8
I36.1	Q21.1
Q24.8	I36.1
Q21.1	I36.1
I48.X	I36.1
I36.1	I48.X
T82.6	I09.1
I09.1	T82.6
Z95.4	T82.6
Z95.2	T82.6
Z01.7	T82.6
T82.6	Z95.4
Z95.2	Z95.4
Z01.7	Z95.4
T82.6	Z95.2
Z95.4	Z95.2
T82.6	Z01.7
Z95.4	Z01.7
Z95.5	Q24.8
M32.9	Q24.8
Z95.5	I50.9
M32.9	I50.9
Q24.8	Z95.5
I50.9	Z95.5
M32.9	Z95.5
Q24.8	M32.9
I50.9	M32.9
Z95.5	M32.9
Z01.7	M32.9
M32.9	Z01.7
I20.0	I21.0
I21.0	I20.0
I25.8	Q24.8
I24.8	Q24.8
I25.8	Q23.1
I24.8	Q23.1
Q24.8	I25.8
Q23.1	I25.8
Q24.8	I24.8
Q23.1	I24.8
J18.9	I10.X
I10.X	J18.9
I49.8	J18.9
Z01.7	J18.9
J18.9	I49.8
J18.9	Z01.7
R07.2	I10.X
R07.2	I50.9
R07.2	I49.8
I10.X	R07.2
I50.9	R07.2
I49.8	R07.2
Z01.7	R07.2
R07.2	Z01.7
J84.9	J84.8
J98.4	J84.8
J40.X	J84.8
Z01.7	J84.8
J84.8	J84.9
J98.4	J84.9
J40.X	J84.9
Z01.7	J84.9
J84.8	J98.4
J84.9	J98.4
J40.X	J98.4
J84.8	J40.X
J84.9	J40.X
J98.4	J40.X
Z01.7	J40.X
J84.8	Z01.7
J84.9	Z01.7
J40.X	Z01.7
I05.2	I06.0
I06.0	I05.2
I07.1	I05.2
I05.2	I07.1
Y83.1	Z95.5
Z95.5	Y83.1
J90.X	Q24.8
J90.X	Q25.3
Z01.7	Q25.3
Q24.8	J90.X
Q25.3	J90.X
I10.X	J90.X
Z01.7	J90.X
J90.X	I10.X
Q25.3	Z01.7
J90.X	Z01.7
I10.X	I71.2
R04.8	I71.2
I49.8	I71.2
Z01.7	I71.2
I71.2	I10.X
R04.8	I10.X
I71.2	R04.8
I10.X	R04.8
I49.8	R04.8
Z01.7	R04.8
I71.2	I49.8
R04.8	I49.8
I71.2	Z01.7
R04.8	Z01.7
I37.1	I27.0
I37.1	I36.1
I27.0	I37.1
I36.1	I37.1
I48.X	I37.1
Z01.7	I37.1
I37.1	I48.X
I37.1	Z01.7
I21.0	I25.5
I20.0	I25.5
Y83.1	I25.5
A41.9	I25.5
I25.5	I21.0
A41.9	I21.0
I25.5	I20.0
A41.9	I20.0
I25.5	Y83.1
A41.9	Y83.1
I25.5	A41.9
I21.0	A41.9
I20.0	A41.9
Y83.1	A41.9
I25.8	I11.0
I21.2	I11.0
I70.9	I11.0
I11.0	I25.8
I11.0	I21.2
I11.0	I70.9
I48.X	I42.2
T82.1	I42.2
Z95.0	I42.2
Z01.7	I42.2
I42.2	I48.X
T82.1	I48.X
Z95.0	I48.X
I42.2	T82.1
I48.X	T82.1
I42.2	Z95.0
I48.X	Z95.0
I42.2	Z01.7
I31.1	I42.0
I42.3	I42.0
I51.3	I42.0
I42.0	I31.1
I42.3	I31.1
I51.3	I31.1
I42.0	I42.3
I31.1	I42.3
I51.3	I42.3
Z01.7	I42.3
I42.0	I51.3
I31.1	I51.3
I42.3	I51.3
I42.3	Z01.7
I49.5	I48.X
Z45.0	I48.X
Z45.9	I48.X
I48.X	I49.5
I48.X	Z45.0
I48.X	Z45.9
I44.0	I48.X
I48.X	I44.0
I49.5	I44.0
I44.0	I49.5
I49.8	R07.4
E11.9	R07.4
E78.5	R07.4
Z01.7	R07.4
R07.4	I49.8
E78.5	I49.8
R07.4	E11.9
E78.5	E11.9
R07.4	E78.5
I49.8	E78.5
E11.9	E78.5
Z01.7	E78.5
R07.4	Z01.7
E78.5	Z01.7
L08.8	I09.1
L03.1	I09.1
[truncated: 11,768 more rows]
