# Supplementary material for: Comorbidity Networks in Cardiovascular Diseases
Source: Front Physiol. 2020 Aug 28;11:1009. doi: 10.3389/fphys.2020.01009 (PMC7485389; doi:10.3389/fphys.2020.01009)
Supplement: Supplementary file 1 [file Data_Sheet_1.ZIP › Supp_Datasheet_1_Network_interactions/ComNet70.csv]

I21.9	I25.8
I44.3	I25.8
I70.9	I25.8
Z01.7	I25.8
I25.8	I21.9
I44.3	I21.9
I70.9	I21.9
Z01.7	I21.9
I25.8	I44.3
I21.9	I44.3
I70.9	I44.3
Z01.7	I44.3
I25.8	I70.9
I21.9	I70.9
I44.3	I70.9
Z01.7	I70.9
I25.8	Z01.7
I21.9	Z01.7
I44.3	Z01.7
I70.9	Z01.7
I21.1	I25.8
Y83.1	I25.8
I25.8	I21.1
I70.9	I21.1
Y83.1	I21.1
Z01.7	I21.1
I21.1	I70.9
Y83.1	I70.9
I25.8	Y83.1
I21.1	Y83.1
I70.9	Y83.1
Z01.7	Y83.1
I21.1	Z01.7
Y83.1	Z01.7
J18.9	I08.0
I10.X	I08.0
I50.9	I08.0
Z01.7	I08.0
I08.0	J18.9
I10.X	J18.9
I50.9	J18.9
Z01.7	J18.9
I08.0	I10.X
J18.9	I10.X
I50.9	I10.X
Z01.7	I10.X
I08.0	I50.9
J18.9	I50.9
I10.X	I50.9
Z01.7	I50.9
I08.0	Z01.7
J18.9	Z01.7
I10.X	Z01.7
I50.9	Z01.7
I24.8	I25.8
I25.8	I24.8
I70.9	I24.8
Y83.1	I24.8
Z01.7	I24.8
I24.8	I70.9
I24.8	Y83.1
I24.8	Z01.7
I49.8	I48.X
I48.X	I49.8
I25.2	I25.8
I25.8	I25.2
I70.9	I25.2
Y83.1	I25.2
Z01.7	I25.2
I25.2	I70.9
I25.2	Y83.1
I25.2	Z01.7
I21.9	I35.0
I10.X	I35.0
I49.8	I35.0
Z01.7	I35.0
I35.0	I21.9
I10.X	I21.9
I49.8	I21.9
I35.0	I10.X
I21.9	I10.X
I49.8	I10.X
I35.0	I49.8
I21.9	I49.8
I10.X	I49.8
Z01.7	I49.8
I35.0	Z01.7
I49.8	Z01.7
I50.9	I35.0
I35.0	I50.9
I49.8	I50.9
I50.9	I49.8
I48.X	I35.2
I44.3	I35.2
I50.9	I35.2
Z01.7	I35.2
I35.2	I48.X
I44.3	I48.X
I50.9	I48.X
Z01.7	I48.X
I35.2	I44.3
I48.X	I44.3
I50.9	I44.3
I35.2	I50.9
I48.X	I50.9
I44.3	I50.9
I35.2	Z01.7
I48.X	Z01.7
I25.1	I25.8
I20.9	I25.8
I25.1	I21.1
I20.9	I21.1
I25.8	I25.1
I21.1	I25.1
I20.9	I25.1
Z01.7	I25.1
I25.8	I20.9
I21.1	I20.9
I25.1	I20.9
Z01.7	I20.9
I25.1	Z01.7
I20.9	Z01.7
I10.X	I25.8
I10.X	I24.8
I10.X	I70.9
I25.8	I10.X
I24.8	I10.X
I70.9	I10.X
I21.0	I25.8
I87.2	I25.8
I25.8	I21.0
I87.2	I21.0
Y83.1	I21.0
Z01.7	I21.0
I25.8	I87.2
I21.0	I87.2
Y83.1	I87.2
Z01.7	I87.2
I21.0	Y83.1
I87.2	Y83.1
I21.0	Z01.7
I87.2	Z01.7
I35.2	I25.1
I70.0	I25.1
I10.X	I25.1
I25.1	I35.2
I70.0	I35.2
I10.X	I35.2
I25.1	I70.0
I35.2	I70.0
I10.X	I70.0
Z01.7	I70.0
I25.1	I10.X
I35.2	I10.X
I70.0	I10.X
I70.0	Z01.7
I34.2	I25.8
I20.0	I25.8
I25.8	I34.2
I20.0	I34.2
I70.9	I34.2
Z01.7	I34.2
I25.8	I20.0
I34.2	I20.0
I70.9	I20.0
Z01.7	I20.0
I34.2	I70.9
I20.0	I70.9
I34.2	Z01.7
I20.0	Z01.7
I99.X	I10.X
I99.X	I70.9
I50.9	I70.9
I10.X	I99.X
I70.9	I99.X
I50.9	I99.X
Z01.7	I99.X
I70.9	I50.9
I99.X	I50.9
I99.X	Z01.7
I48.X	I25.8
I48.X	I25.1
I70.9	I25.1
I25.8	I48.X
I25.1	I48.X
I70.9	I48.X
I25.1	I70.9
I48.X	I70.9
I36.1	I27.0
I45.1	I27.0
I49.8	I27.0
K21.9	I27.0
I27.0	I36.1
I45.1	I36.1
I49.8	I36.1
K21.9	I36.1
I27.0	I45.1
I36.1	I45.1
I49.8	I45.1
K21.9	I45.1
I27.0	I49.8
I36.1	I49.8
I45.1	I49.8
K21.9	I49.8
I27.0	K21.9
I36.1	K21.9
I45.1	K21.9
I49.8	K21.9
I50.0	I27.0
Z01.7	I27.0
I27.0	I50.0
I36.1	I50.0
I45.1	I50.0
Z01.7	I50.0
I50.0	I36.1
Z01.7	I36.1
I50.0	I45.1
Z01.7	I45.1
I27.0	Z01.7
I50.0	Z01.7
I36.1	Z01.7
I45.1	Z01.7
I50.0	I27.2
I36.1	I27.2
I45.1	I27.2
Z01.7	I27.2
I27.2	I50.0
I27.2	I36.1
I27.2	I45.1
I27.2	Z01.7
J84.1	J44.1
J98.4	J44.1
I27.9	J44.1
Z01.7	J44.1
J44.1	J84.1
J98.4	J84.1
I27.9	J84.1
Z01.7	J84.1
J44.1	J98.4
J84.1	J98.4
I27.9	J98.4
Z01.7	J98.4
J44.1	I27.9
J84.1	I27.9
J98.4	I27.9
Z01.7	I27.9
J44.1	Z01.7
J84.1	Z01.7
J98.4	Z01.7
I27.9	Z01.7
J44.9	J98.4
I27.0	J98.4
J98.4	J44.9
I27.9	J44.9
I27.0	J44.9
Z01.7	J44.9
J44.9	I27.9
I27.0	I27.9
J98.4	I27.0
J44.9	I27.0
I27.9	I27.0
J44.9	Z01.7
E11.2	N18.9
E11.3	N18.9
H35.0	N18.9
Z01.7	N18.9
N18.9	E11.2
E11.3	E11.2
H35.0	E11.2
Z01.7	E11.2
N18.9	E11.3
E11.2	E11.3
H35.0	E11.3
Z01.7	E11.3
N18.9	H35.0
E11.2	H35.0
E11.3	H35.0
Z01.7	H35.0
N18.9	Z01.7
E11.2	Z01.7
E11.3	Z01.7
H35.0	Z01.7
I70.9	I20.9
I20.9	I70.9
I31.3	I48.X
I48.X	I31.3
I50.9	I31.3
Z01.7	I31.3
I31.3	I50.9
I31.3	Z01.7
I20.8	I25.8
E11.9	I25.8
I25.8	I20.8
I10.X	I20.8
E11.9	I20.8
I20.8	I10.X
E11.9	I10.X
I25.8	E11.9
I20.8	E11.9
I10.X	E11.9
I12.0	N18.9
D59.4	N18.9
E79.0	N18.9
N18.9	I12.0
D59.4	I12.0
E79.0	I12.0
Z01.7	I12.0
N18.9	D59.4
I12.0	D59.4
E79.0	D59.4
Z01.7	D59.4
N18.9	E79.0
I12.0	E79.0
D59.4	E79.0
Z01.7	E79.0
I12.0	Z01.7
D59.4	Z01.7
E79.0	Z01.7
I10.X	I30.8
I50.9	I30.8
I49.8	I30.8
Z01.7	I30.8
I30.8	I10.X
I30.8	I50.9
I30.8	I49.8
I30.8	Z01.7
I08.2	I25.1
I77.9	I25.1
I08.2	I35.2
I77.9	I35.2
I25.1	I08.2
I35.2	I08.2
I77.9	I08.2
Z01.7	I08.2
I25.1	I77.9
I35.2	I77.9
I08.2	I77.9
Z01.7	I77.9
I08.2	Z01.7
I77.9	Z01.7
I70.9	I21.0
I21.0	I70.9
I10.X	I42.0
I50.9	I42.0
I49.8	I42.0
Z01.7	I42.0
I42.0	I10.X
I42.0	I50.9
I42.0	I49.8
I42.0	Z01.7
I82.8	I49.5
I26.0	I49.5
Z45.9	I49.5
Z01.7	I49.5
I49.5	I82.8
I26.0	I82.8
Z45.9	I82.8
Z01.7	I82.8
I49.5	I26.0
I82.8	I26.0
Z45.9	I26.0
Z01.7	I26.0
I49.5	Z45.9
I82.8	Z45.9
I26.0	Z45.9
Z01.7	Z45.9
I49.5	Z01.7
I82.8	Z01.7
I26.0	Z01.7
Z45.9	Z01.7
T82.1	I49.5
Z95.0	I49.5
I49.5	T82.1
Z95.0	T82.1
Z45.9	T82.1
Z01.7	T82.1
I49.5	Z95.0
T82.1	Z95.0
Z45.9	Z95.0
Z01.7	Z95.0
T82.1	Z45.9
Z95.0	Z45.9
T82.1	Z01.7
Z95.0	Z01.7
I21.0	I21.1
I21.1	I21.0
I47.2	I25.8
I47.2	I21.1
I47.2	I25.1
I25.8	I47.2
I21.1	I47.2
I25.1	I47.2
I05.0	I09.1
I07.1	I09.1
I48.X	I09.1
Z01.7	I09.1
I09.1	I05.0
I07.1	I05.0
I48.X	I05.0
Z01.7	I05.0
I09.1	I07.1
I05.0	I07.1
I48.X	I07.1
Z01.7	I07.1
I09.1	I48.X
I05.0	I48.X
I07.1	I48.X
I09.1	Z01.7
I05.0	Z01.7
I07.1	Z01.7
I45.1	I47.2
I49.8	I47.2
I47.2	I45.1
I47.2	I49.8
I05.2	I09.1
I08.2	I09.1
I51.3	I09.1
I09.1	I05.2
I08.2	I05.2
I51.3	I05.2
Z01.7	I05.2
I09.1	I08.2
I05.2	I08.2
I51.3	I08.2
I09.1	I51.3
I05.2	I51.3
I08.2	I51.3
Z01.7	I51.3
I05.2	Z01.7
I51.3	Z01.7
I24.8	I25.1
I25.1	I24.8
Z45.2	Y61.7
I50.9	Y61.7
I49.8	Y61.7
Z01.7	Y61.7
Y61.7	Z45.2
I50.9	Z45.2
I49.8	Z45.2
Z01.7	Z45.2
Y61.7	I50.9
Z45.2	I50.9
Y61.7	I49.8
Z45.2	I49.8
Y61.7	Z01.7
Z45.2	Z01.7
I21.0	I25.2
I25.1	I25.2
I25.2	I21.0
I25.1	I21.0
I25.2	I25.1
I21.0	I25.1
Z95.2	I35.0
T82.0	I35.0
Z95.4	I35.0
R57.0	I35.0
I35.0	Z95.2
T82.0	Z95.2
Z95.4	Z95.2
R57.0	Z95.2
I35.0	T82.0
Z95.2	T82.0
Z95.4	T82.0
R57.0	T82.0
I35.0	Z95.4
Z95.2	Z95.4
T82.0	Z95.4
R57.0	Z95.4
I35.0	R57.0
Z95.2	R57.0
T82.0	R57.0
Z95.4	R57.0
I44.3	I25.1
E11.9	I25.1
I25.1	I44.3
E11.9	I44.3
E11.9	I70.9
I25.1	E11.9
I44.3	E11.9
I70.9	E11.9
Z95.5	I25.8
Z95.5	I25.2
I25.8	Z95.5
I25.2	Z95.5
I70.9	Z95.5
Z01.7	Z95.5
Z95.5	I70.9
Z95.5	Z01.7
Z95.5	I20.0
I20.0	Z95.5
I46.1	I25.8
I10.X	I21.0
I46.1	I21.0
I10.X	Y83.1
I46.1	Y83.1
I21.0	I10.X
Y83.1	I10.X
I46.1	I10.X
I25.8	I46.1
I21.0	I46.1
Y83.1	I46.1
I10.X	I46.1
I10.X	I25.2
I25.2	I10.X
Z45.2	I71.0
I10.X	I71.0
I50.9	I71.0
Z01.7	I71.0
I71.0	Z45.2
I10.X	Z45.2
I71.0	I10.X
Z45.2	I10.X
I71.0	I50.9
I71.0	Z01.7
J90.X	I09.1
J15.2	I09.1
I09.1	J90.X
J15.2	J90.X
I48.X	J90.X
Z01.7	J90.X
I09.1	J15.2
J90.X	J15.2
I48.X	J15.2
Z01.7	J15.2
J90.X	I48.X
J15.2	I48.X
J90.X	Z01.7
J15.2	Z01.7
Z95.2	I09.1
Z95.2	I48.X
I09.1	Z95.2
I48.X	Z95.2
J15.2	Z95.2
Z01.7	Z95.2
Z95.2	J15.2
Z95.2	Z01.7
N18.9	I42.0
N18.9	I10.X
I42.0	N18.9
I10.X	N18.9
I50.9	N18.9
N18.9	I50.9
I49.8	I47.1
I47.1	I49.8
E11.3	I25.8
Z95.5	I25.1
E11.3	I25.1
I25.1	Z95.5
E11.3	Z95.5
I25.8	E11.3
I25.1	E11.3
Z95.5	E11.3
I83.1	I25.8
I83.1	I21.0
I83.1	I70.9
I25.8	I83.1
I21.0	I83.1
I70.9	I83.1
Z01.7	I83.1
I83.1	Z01.7
I67.4	I09.1
I67.4	I05.0
I67.4	I07.1
I09.1	I67.4
I05.0	I67.4
I07.1	I67.4
Z01.7	I67.4
I67.4	Z01.7
I08.2	I05.0
I05.0	I08.2
I48.X	I08.2
I08.2	I48.X
I10.X	Z03.5
I50.9	Z03.5
Z01.7	Z03.5
Z03.5	I10.X
Z03.5	I50.9
Z03.5	Z01.7
I74.3	I26.0
M32.9	I26.0
R58.X	I26.0
I26.0	I74.3
M32.9	I74.3
R58.X	I74.3
Z01.7	I74.3
I26.0	M32.9
I74.3	M32.9
R58.X	M32.9
Z01.7	M32.9
I26.0	R58.X
I74.3	R58.X
M32.9	R58.X
Z01.7	R58.X
I74.3	Z01.7
M32.9	Z01.7
R58.X	Z01.7
I87.2	I26.0
I49.8	I26.0
D52.9	I26.0
I87.2	I74.3
I49.8	I74.3
D52.9	I74.3
I26.0	I87.2
I74.3	I87.2
I49.8	I87.2
D52.9	I87.2
I26.0	I49.8
I74.3	I49.8
I87.2	I49.8
D52.9	I49.8
I26.0	D52.9
I74.3	D52.9
I87.2	D52.9
I49.8	D52.9
I49.8	I25.8
I49.8	I20.9
I49.8	I70.9
I25.8	I49.8
I20.9	I49.8
I70.9	I49.8
I09.8	I09.1
I09.8	I05.0
I09.8	I07.1
I09.1	I09.8
I05.0	I09.8
I07.1	I09.8
Z01.7	I09.8
I09.8	Z01.7
I06.1	I09.1
I09.1	I06.1
I05.0	I06.1
I48.X	I06.1
Z01.7	I06.1
I06.1	I05.0
I06.1	I48.X
I06.1	Z01.7
Z45.2	I71.2
I10.X	I71.2
I50.9	I71.2
Z01.7	I71.2
I71.2	Z45.2
I71.2	I10.X
I71.2	I50.9
I71.2	Z01.7
I49.0	I25.8
I49.0	I21.1
I49.0	I47.2
Z01.7	I47.2
I25.8	I49.0
I21.1	I49.0
I47.2	I49.0
Z01.7	I49.0
I47.2	Z01.7
I49.0	Z01.7
I06.2	I09.1
I10.X	I09.1
I09.1	I06.2
I05.0	I06.2
I10.X	I06.2
Z01.7	I06.2
I06.2	I05.0
I10.X	I05.0
I09.1	I10.X
I06.2	I10.X
I05.0	I10.X
I06.2	Z01.7
I21.2	I25.8
I21.2	I21.0
I25.8	I21.2
I21.0	I21.2
I70.9	I21.2
Z01.7	I21.2
I21.2	I70.9
I21.2	Z01.7
N18.9	I09.1
N18.9	Z95.2
N18.9	I48.X
I09.1	N18.9
Z95.2	N18.9
I48.X	N18.9
I50.9	I25.8
I50.9	I24.8
I25.8	I50.9
I24.8	I50.9
T82.0	I09.1
Z95.2	I08.2
T82.0	I08.2
I08.2	Z95.2
I09.1	T82.0
I08.2	T82.0
Z01.7	T82.0
T82.0	Z01.7
C41.2	I31.9
I50.9	I31.9
I49.8	I31.9
Z01.7	I31.9
I31.9	C41.2
I50.9	C41.2
I49.8	C41.2
Z01.7	C41.2
I31.9	I50.9
C41.2	I50.9
I31.9	I49.8
C41.2	I49.8
I31.9	Z01.7
C41.2	Z01.7
Z95.8	I25.8
Z95.8	Z95.5
I25.8	Z95.8
Z95.5	Z95.8
I70.9	Z95.8
Z01.7	Z95.8
Z95.8	I70.9
Z95.8	Z01.7
Y83.1	I20.9
I20.9	Y83.1
I49.0	I42.0
T82.7	I42.0
I33.0	I42.0
A41.9	I42.0
I42.0	I49.0
T82.7	I49.0
I33.0	I49.0
A41.9	I49.0
I42.0	T82.7
I49.0	T82.7
I33.0	T82.7
A41.9	T82.7
I42.0	I33.0
I49.0	I33.0
T82.7	I33.0
A41.9	I33.0
I42.0	A41.9
I49.0	A41.9
T82.7	A41.9
I33.0	A41.9
I44.3	I42.0
Z45.0	I42.0
Z45.9	I42.0
I42.0	I44.3
Z45.0	I44.3
Z45.9	I44.3
I42.0	Z45.0
I44.3	Z45.0
Z45.9	Z45.0
I42.0	Z45.9
I44.3	Z45.9
Z45.0	Z45.9
I44.0	I09.1
I44.0	I05.0
I44.0	I07.1
I09.1	I44.0
I05.0	I44.0
I07.1	I44.0
Z01.7	I44.0
I44.0	Z01.7
I25.5	I25.1
I25.1	I25.5
I21.0	I25.5
I70.9	I25.5
Z01.7	I25.5
I25.5	I21.0
I25.5	I70.9
I25.5	Z01.7
I25.5	I42.0
I25.1	I42.0
I21.0	I42.0
I42.0	I25.5
I42.0	I25.1
I42.0	I21.0
I25.4	I25.8
I25.4	I21.1
I10.X	I21.1
I25.8	I25.4
I21.1	I25.4
I10.X	I25.4
Z01.7	I25.4
I21.1	I10.X
I25.4	I10.X
I25.4	Z01.7
I34.0	I25.8
T82.8	I25.8
I34.0	I21.1
T82.8	I21.1
I25.8	I34.0
I21.1	I34.0
T82.8	I34.0
Z01.7	I34.0
I25.8	T82.8
I21.1	T82.8
I34.0	T82.8
Z01.7	T82.8
I34.0	Z01.7
T82.8	Z01.7
E11.7	N18.9
T81.4	N18.9
Z43.6	N18.9
N18.9	E11.7
T81.4	E11.7
Z43.6	E11.7
Z01.7	E11.7
N18.9	T81.4
E11.7	T81.4
Z43.6	T81.4
Z01.7	T81.4
N18.9	Z43.6
E11.7	Z43.6
T81.4	Z43.6
Z01.7	Z43.6
E11.7	Z01.7
T81.4	Z01.7
Z43.6	Z01.7
Z49.2	N18.9
E66.9	N18.9
N18.9	Z49.2
E11.2	Z49.2
E66.9	Z49.2
Z01.7	Z49.2
Z49.2	E11.2
E66.9	E11.2
N18.9	E66.9
Z49.2	E66.9
E11.2	E66.9
Z01.7	E66.9
Z49.2	Z01.7
E66.9	Z01.7
Q25.1	Q24.8
I50.9	Q24.8
I49.8	Q24.8
Z01.7	Q24.8
Q24.8	Q25.1
I50.9	Q25.1
I49.8	Q25.1
Z01.7	Q25.1
Q24.8	I50.9
Q25.1	I50.9
Q24.8	I49.8
Q25.1	I49.8
Q24.8	Z01.7
Q25.1	Z01.7
I44.4	I42.2
I70.9	I42.2
I50.9	I42.2
Z01.7	I42.2
I42.2	I44.4
I70.9	I44.4
I50.9	I44.4
Z01.7	I44.4
I42.2	I70.9
I44.4	I70.9
I42.2	I50.9
I44.4	I50.9
I42.2	Z01.7
I44.4	Z01.7
I07.0	I09.1
R57.0	I09.1
I09.1	I07.0
T82.0	I07.0
Z95.2	I07.0
R57.0	I07.0
I07.0	T82.0
I07.0	Z95.2
I09.1	R57.0
I07.0	R57.0
M81.9	I35.0
M81.9	I50.9
M81.9	I49.8
I35.0	M81.9
I50.9	M81.9
I49.8	M81.9
Z01.7	M81.9
M81.9	Z01.7
I10.X	Z95.5
Z95.5	I10.X
Y83.1	I25.1
A41.9	I25.1
A41.9	I20.9
A41.9	I70.9
I25.1	Y83.1
A41.9	Y83.1
I25.1	A41.9
I20.9	A41.9
I70.9	A41.9
Y83.1	A41.9
I08.1	I09.1
I09.1	I08.1
I48.X	I08.1
Z01.7	I08.1
I08.1	I48.X
I08.1	Z01.7
Y83.1	I20.0
I20.0	Y83.1
E66.9	I35.0
E66.9	I10.X
E66.9	I49.8
I35.0	E66.9
I10.X	E66.9
I49.8	E66.9
I35.1	I71.2
I34.0	I71.2
I36.1	I71.2
I71.2	I35.1
I34.0	I35.1
I36.1	I35.1
Z01.7	I35.1
I71.2	I34.0
I35.1	I34.0
I36.1	I34.0
I71.2	I36.1
I35.1	I36.1
I34.0	I36.1
I35.1	Z01.7
I21.4	I25.8
I21.4	I21.1
I25.8	I21.4
I21.1	I21.4
I25.1	I21.4
Z01.7	I21.4
I21.4	I25.1
I21.4	Z01.7
I70.9	I21.4
I10.X	I21.4
I21.4	I70.9
I21.4	I10.X
G45.9	I09.1
G45.9	Z95.2
G45.9	T82.0
I09.1	G45.9
Z95.2	G45.9
T82.0	G45.9
Z01.7	G45.9
G45.9	Z01.7
I48.X	T82.0
T82.0	I48.X
I44.2	I25.8
Y83.1	Z95.5
I44.2	Z95.5
Z95.5	Y83.1
I44.2	Y83.1
I25.8	I44.2
Z95.5	I44.2
Y83.1	I44.2
Z01.7	I44.2
I44.2	Z01.7
I45.1	I35.0
I44.6	I35.0
I35.0	I45.1
I44.6	I45.1
I50.9	I45.1
I35.0	I44.6
I45.1	I44.6
I50.9	I44.6
Z01.7	I44.6
I45.1	I50.9
I44.6	I50.9
I44.6	Z01.7
Z95.5	I20.9
I20.9	Z95.5
I06.0	I09.1
I09.1	I06.0
I05.0	I06.0
I48.X	I06.0
Z01.7	I06.0
I06.0	I05.0
I06.0	I48.X
I06.0	Z01.7
I21.1	I25.5
I34.0	I25.5
I36.1	I25.5
I25.5	I21.1
I36.1	I21.1
I25.5	I34.0
I25.5	I36.1
I21.1	I36.1
I35.1	I33.0
R68.8	I33.0
I33.0	I35.1
R68.8	I35.1
A41.9	I35.1
I33.0	R68.8
I35.1	R68.8
A41.9	R68.8
I35.1	A41.9
R68.8	A41.9
J22.X	I25.8
J22.X	I25.1
I25.8	J22.X
I25.1	J22.X
I70.9	J22.X
Z01.7	J22.X
J22.X	I70.9
J22.X	Z01.7
I24.8	I21.0
I21.0	I24.8
I50.9	I09.1
I50.9	I05.0
I50.9	I08.2
I09.1	I50.9
I05.0	I50.9
I08.2	I50.9
I82.8	I11.0
Y83.1	I11.0
I49.8	I11.0
Z01.7	I11.0
I11.0	I82.8
Y83.1	I82.8
I49.8	I82.8
I11.0	Y83.1
I82.8	Y83.1
I49.8	Y83.1
I11.0	I49.8
I82.8	I49.8
Y83.1	I49.8
I11.0	Z01.7
I36.1	I33.0
I11.0	I33.0
I82.8	I33.0
Z01.7	I33.0
I33.0	I36.1
I11.0	I36.1
I82.8	I36.1
I33.0	I11.0
I36.1	I11.0
I33.0	I82.8
I36.1	I82.8
I33.0	Z01.7
I25.1	I20.8
I70.9	I20.8
I20.8	I25.1
I20.8	I70.9
Y83.1	I82.2
I10.X	I82.2
N18.9	I82.2
Z01.7	I82.2
I82.2	Y83.1
N18.9	Y83.1
I82.2	I10.X
I82.2	N18.9
Y83.1	N18.9
I82.2	Z01.7
I45.1	I25.8
I44.4	I25.8
I45.1	I24.8
I44.4	I24.8
I25.8	I45.1
I24.8	I45.1
I44.4	I45.1
I25.8	I44.4
I24.8	I44.4
I45.1	I44.4
A41.9	I25.8
Z95.5	I21.0
A41.9	I21.0
I21.0	Z95.5
A41.9	Z95.5
I25.8	A41.9
I21.0	A41.9
Z95.5	A41.9
I70.1	N18.9
Z49.1	N18.9
N18.9	I70.1
Z49.2	I70.1
Z49.1	I70.1
Z01.7	I70.1
I70.1	Z49.2
Z49.1	Z49.2
N18.9	Z49.1
I70.1	Z49.1
Z49.2	Z49.1
Z01.7	Z49.1
I70.1	Z01.7
Z49.1	Z01.7
I21.2	I21.1
I24.8	I21.1
I21.1	I21.2
I24.8	I21.2
I21.1	I24.8
I21.2	I24.8
E78.5	I25.8
E78.5	I21.1
E78.5	I25.1
E78.5	I24.8
I25.8	E78.5
I21.1	E78.5
I25.1	E78.5
I24.8	E78.5
N03.7	N18.9
E14.2	N18.9
N14.1	N18.9
N18.9	N03.7
E14.2	N03.7
N14.1	N03.7
Z01.7	N03.7
N18.9	E14.2
N03.7	E14.2
N14.1	E14.2
Z01.7	E14.2
N18.9	N14.1
N03.7	N14.1
E14.2	N14.1
Z01.7	N14.1
N03.7	Z01.7
E14.2	Z01.7
N14.1	Z01.7
I27.0	I27.2
I27.2	I27.0
Q25.4	Q24.8
I48.X	Q24.8
B95.7	Q24.8
Q24.8	Q25.4
I48.X	Q25.4
B95.7	Q25.4
Z01.7	Q25.4
Q24.8	I48.X
Q25.4	I48.X
B95.7	I48.X
Q24.8	B95.7
Q25.4	B95.7
I48.X	B95.7
Z01.7	B95.7
Q25.4	Z01.7
B95.7	Z01.7
I20.0	I21.1
I21.1	I20.0
I50.9	I20.9
I20.9	I50.9
I36.1	I25.8
I34.0	I21.0
I36.1	I21.0
I21.0	I34.0
I25.8	I36.1
I21.0	I36.1
Y83.1	I21.9
I21.9	Y83.1
Z95.2	I05.0
Z95.2	I07.1
I05.0	Z95.2
I07.1	Z95.2
T82.0	I07.1
I07.1	T82.0
J44.9	I42.0
N17.9	I42.0
I42.0	J44.9
N17.9	J44.9
I10.X	J44.9
I42.0	N17.9
J44.9	N17.9
I10.X	N17.9
Z01.7	N17.9
J44.9	I10.X
N17.9	I10.X
N17.9	Z01.7
I35.0	I51.7
I70.0	I51.7
I48.X	I51.7
Z01.7	I51.7
I51.7	I35.0
I70.0	I35.0
I48.X	I35.0
I51.7	I70.0
I35.0	I70.0
I48.X	I70.0
I51.7	I48.X
I35.0	I48.X
I70.0	I48.X
I51.7	Z01.7
I34.0	I25.1
I36.1	I25.1
I25.1	I34.0
I25.1	I36.1
Q24.5	Q24.8
Q23.3	Q24.8
Q22.8	Q24.8
Q24.8	Q24.5
Q23.3	Q24.5
Q22.8	Q24.5
Z01.7	Q24.5
Q24.8	Q23.3
Q24.5	Q23.3
Q22.8	Q23.3
Z01.7	Q23.3
Q24.8	Q22.8
Q24.5	Q22.8
Q23.3	Q22.8
Z01.7	Q22.8
Q24.5	Z01.7
Q23.3	Z01.7
Q22.8	Z01.7
Q23.0	Q23.1
I49.8	Q23.1
I50.9	Q23.1
Z01.7	Q23.1
Q23.1	Q23.0
I49.8	Q23.0
I50.9	Q23.0
Z01.7	Q23.0
Q23.1	I49.8
Q23.0	I49.8
Q23.1	I50.9
Q23.0	I50.9
Q23.1	Z01.7
Q23.0	Z01.7
I49.8	I11.9
I10.X	I11.9
Z01.7	I11.9
I11.9	I49.8
I11.9	I10.X
I11.9	Z01.7
E11.9	I11.0
E66.9	I11.0
E11.9	I49.8
I11.0	E11.9
I49.8	E11.9
E66.9	E11.9
Z01.7	E11.9
I11.0	E66.9
E11.9	E66.9
E11.9	Z01.7
I50.9	I11.0
I11.0	I50.9
E66.9	I50.9
I50.9	E66.9
I20.8	I21.0
I20.8	I21.2
I21.0	I20.8
I21.2	I20.8
Z01.7	I20.8
I20.8	Z01.7
I10.X	I07.1
I07.1	I10.X
N18.9	I25.8
N18.9	I24.8
N18.9	I70.9
I25.8	N18.9
I24.8	N18.9
I70.9	N18.9
I48.X	I34.0
I27.2	I34.0
I10.X	I34.0
I34.0	I48.X
I27.2	I48.X
I10.X	I48.X
I34.0	I27.2
I48.X	I27.2
I10.X	I27.2
I34.0	I10.X
I48.X	I10.X
I27.2	I10.X
I10.X	I35.1
I49.8	I35.1
I10.X	I33.0
I49.8	I33.0
I35.1	I10.X
I33.0	I10.X
I35.1	I49.8
I33.0	I49.8
I73.9	I25.8
I73.9	I21.1
I73.9	I24.8
I25.8	I73.9
I21.1	I73.9
I24.8	I73.9
Z01.7	I73.9
I73.9	Z01.7
Z95.2	I47.1
Z01.7	I47.1
Z95.2	I49.8
I47.1	Z95.2
I49.8	Z95.2
I47.1	Z01.7
I42.0	B57.2
I48.X	B57.2
I47.2	B57.2
Z01.7	B57.2
B57.2	I42.0
I48.X	I42.0
I47.2	I42.0
B57.2	I48.X
I42.0	I48.X
I47.2	I48.X
B57.2	I47.2
I42.0	I47.2
I48.X	I47.2
B57.2	Z01.7
I11.0	I25.8
I11.0	I24.8
I25.8	I11.0
I24.8	I11.0
I70.9	I11.0
I11.0	I70.9
Z95.2	I06.2
T82.0	I06.2
I06.2	Z95.2
I06.2	T82.0
Z01.7	Z45.0
Z45.0	Z01.7
Q23.0	Q24.8
Q24.6	Q24.8
Z45.9	Q24.8
Q24.8	Q23.0
Q24.6	Q23.0
Z45.9	Q23.0
Q24.8	Q24.6
Q23.0	Q24.6
Z45.9	Q24.6
Z01.7	Q24.6
Q24.8	Z45.9
Q23.0	Z45.9
Q24.6	Z45.9
Q24.6	Z01.7
I20.9	I36.1
I36.1	I20.9
I31.9	I25.8
I31.9	I25.1
I25.8	I31.9
I25.1	I31.9
I70.9	I31.9
I31.9	I70.9
I49.5	I51.5
Q21.1	I51.5
Z45.0	I51.5
Z01.7	I51.5
I51.5	I49.5
Q21.1	I49.5
Z45.0	I49.5
I51.5	Q21.1
I49.5	Q21.1
Z45.0	Q21.1
Z01.7	Q21.1
I51.5	Z45.0
I49.5	Z45.0
Q21.1	Z45.0
I51.5	Z01.7
Q21.1	Z01.7
Z45.9	I51.5
Y83.1	I51.5
Y83.1	I49.5
I51.5	Z45.9
Q21.1	Z45.9
Y83.1	Z45.9
Z45.9	Q21.1
Y83.1	Q21.1
I51.5	Y83.1
I49.5	Y83.1
Z45.9	Y83.1
Q21.1	Y83.1
I45.1	I51.5
I51.5	I45.1
Z45.0	I45.1
Z45.9	I45.1
I45.1	Z45.0
I45.1	Z45.9
I10.X	I45.6
I50.9	I45.6
I49.8	I45.6
Z01.7	I45.6
I45.6	I10.X
I45.6	I50.9
I45.6	I49.8
I45.6	Z01.7
I20.0	I24.8
I24.8	I20.0
I47.1	I48.X
I64.X	I48.X
I48.X	I47.1
I10.X	I47.1
I64.X	I47.1
I47.1	I10.X
I64.X	I10.X
I48.X	I64.X
I47.1	I64.X
I10.X	I64.X
Z01.7	I64.X
I64.X	Z01.7
I42.8	I40.0
Z45.9	I40.0
J44.9	I40.0
Z01.7	I40.0
I40.0	I42.8
Z45.9	I42.8
J44.9	I42.8
Z01.7	I42.8
I40.0	Z45.9
I42.8	Z45.9
J44.9	Z45.9
I40.0	J44.9
I42.8	J44.9
Z45.9	J44.9
I40.0	Z01.7
I42.8	Z01.7
I71.4	I71.0
I74.0	I71.0
Y83.1	I71.0
I71.0	I71.4
I74.0	I71.4
Y83.1	I71.4
Z01.7	I71.4
I71.0	I74.0
I71.4	I74.0
Y83.1	I74.0
Z01.7	I74.0
I71.0	Y83.1
I71.4	Y83.1
I74.0	Y83.1
I71.4	Z01.7
I74.0	Z01.7
I20.0	I21.0
I21.0	I20.0
I27.2	I27.9
I87.2	I27.9
I83.9	I27.9
I27.9	I27.2
I87.2	I27.2
I83.9	I27.2
I27.9	I87.2
I27.2	I87.2
I83.9	I87.2
I27.9	I83.9
I27.2	I83.9
I87.2	I83.9
Z01.7	I83.9
I83.9	Z01.7
Q23.1	Q24.8
E11.9	Q24.8
Q24.8	Q23.1
E11.9	Q23.1
Q24.8	E11.9
Q23.1	E11.9
I50.9	I64.X
I49.8	I64.X
I64.X	I50.9
I64.X	I49.8
I31.9	I48.X
I48.X	I31.9
I64.X	I31.9
I31.9	I64.X
I35.1	I51.5
I34.0	I51.5
I36.1	I51.5
I51.5	I35.1
I51.5	I34.0
I51.5	I36.1
I80.2	I26.0
Y83.1	I26.0
Z50.9	I26.0
I26.0	I80.2
Y83.1	I80.2
Z50.9	I80.2
Z01.7	I80.2
I26.0	Y83.1
I80.2	Y83.1
Z50.9	Y83.1
I26.0	Z50.9
I80.2	Z50.9
Y83.1	Z50.9
Z01.7	Z50.9
I80.2	Z01.7
Z50.9	Z01.7
I80.0	I26.0
Z95.8	I26.0
I80.0	I80.2
Z95.8	I80.2
I26.0	I80.0
I80.2	I80.0
Z95.8	I80.0
Z01.7	I80.0
I26.0	Z95.8
I80.2	Z95.8
I80.0	Z95.8
I80.0	Z01.7
I80.1	I26.0
I26.0	I80.1
I80.2	I80.1
I49.8	I80.1
Z01.7	I80.1
I80.1	I80.2
I49.8	I80.2
I80.1	I49.8
I80.2	I49.8
I80.1	Z01.7
E11.9	I50.9
I50.9	E11.9
N03.2	N18.9
I15.1	N18.9
I64.X	N18.9
N18.9	N03.2
I15.1	N03.2
I64.X	N03.2
Z01.7	N03.2
N18.9	I15.1
N03.2	I15.1
I64.X	I15.1
Z01.7	I15.1
N18.9	I64.X
N03.2	I64.X
I15.1	I64.X
N03.2	Z01.7
I15.1	Z01.7
N04.8	N18.9
N10.X	N18.9
Y54.8	N18.9
N18.9	N04.8
N10.X	N04.8
I10.X	N04.8
Y54.8	N04.8
N18.9	N10.X
N04.8	N10.X
I10.X	N10.X
Y54.8	N10.X
N04.8	I10.X
N10.X	I10.X
Y54.8	I10.X
N18.9	Y54.8
N04.8	Y54.8
N10.X	Y54.8
I10.X	Y54.8
I25.9	I25.8
I25.9	I25.1
I46.1	I25.1
I25.8	I25.9
I25.1	I25.9
I24.8	I25.9
I46.1	I25.9
I25.9	I24.8
I46.1	I24.8
I25.1	I46.1
I25.9	I46.1
I24.8	I46.1
I27.2	J98.4
I27.2	J84.1
J98.4	I27.2
J84.1	I27.2
I20.8	I21.1
I21.1	I20.8
R57.0	I25.8
R57.0	I21.0
R57.0	I70.9
R57.0	Y83.1
I25.8	R57.0
I21.0	R57.0
I70.9	R57.0
Y83.1	R57.0
I49.8	I21.0
I50.9	I21.0
I21.0	I49.8
I21.0	I50.9
I36.1	I35.2
I34.0	I35.2
I49.8	I35.2
E11.9	I35.2
I35.2	I36.1
E11.9	I36.1
I35.2	I34.0
I49.8	I34.0
E11.9	I34.0
I35.2	I49.8
I34.0	I49.8
I35.2	E11.9
I36.1	E11.9
I34.0	E11.9
N08.3	N18.9
I11.9	N18.9
N18.9	N08.3
I15.1	N08.3
I11.9	N08.3
Z01.7	N08.3
N08.3	I15.1
I11.9	I15.1
N18.9	I11.9
N08.3	I11.9
I15.1	I11.9
N08.3	Z01.7
I13.2	N18.9
E87.1	N18.9
N18.9	I13.2
E87.1	I13.2
Z01.7	I13.2
N18.9	E87.1
I13.2	E87.1
Z01.7	E87.1
I13.2	Z01.7
E87.1	Z01.7
I05.1	I09.1
I09.1	I05.1
I50.9	I05.1
I48.X	I05.1
I05.1	I50.9
I05.1	I48.X
I48.9	I25.8
I48.9	I21.0
N18.9	I21.0
I48.9	I20.0
N18.9	I20.0
I25.8	I48.9
I21.0	I48.9
I20.0	I48.9
N18.9	I48.9
I21.0	N18.9
I20.0	N18.9
I48.9	N18.9
E11.9	I21.0
I20.0	I25.1
I25.1	I20.0
E11.9	I20.0
I21.0	E11.9
I20.0	E11.9
I49.8	I51.4
I10.X	I51.4
E11.9	I51.4
Z01.7	I51.4
I51.4	I49.8
I51.4	I10.X
I51.4	E11.9
I51.4	Z01.7
I49.8	Z95.5
Z95.5	I49.8
E66.9	I25.8
Z95.5	I21.1
E66.9	I21.1
E66.9	I20.0
I21.1	Z95.5
E66.9	Z95.5
I25.8	E66.9
I21.1	E66.9
I20.0	E66.9
Z95.5	E66.9
I49.8	I25.1
I49.8	I20.8
I25.1	I49.8
I20.8	I49.8
K81.0	I25.8
K81.0	I20.8
K81.0	I49.8
I25.8	K81.0
I20.8	K81.0
I49.8	K81.0
Z01.7	K81.0
K81.0	Z01.7
I49.8	I24.8
I24.8	I49.8
I70.9	I34.0
I34.0	I70.9
T82.1	I42.0
Z95.0	I42.0
I42.0	T82.1
Z45.0	T82.1
I42.0	Z95.0
Z45.0	Z95.0
T82.1	Z45.0
Z95.0	Z45.0
N17.9	I35.0
E78.5	I35.0
I46.1	I35.0
I35.0	N17.9
E78.5	N17.9
I46.1	N17.9
E78.5	I10.X
I35.0	E78.5
N17.9	E78.5
I10.X	E78.5
I46.1	E78.5
I35.0	I46.1
N17.9	I46.1
E78.5	I46.1
I42.9	I64.X
I64.X	I42.9
I10.X	I42.9
I50.9	I42.9
Z01.7	I42.9
I42.9	I10.X
I42.9	I50.9
I42.9	Z01.7
I35.1	I25.8
I35.1	I20.0
I25.8	I35.1
I20.0	I35.1
I70.9	I35.1
I35.1	I70.9
I24.8	I25.2
I25.2	I24.8
S37.0	N05.9
I10.X	N05.9
E11.9	N05.9
Z01.7	N05.9
N05.9	S37.0
I10.X	S37.0
E11.9	S37.0
Z01.7	S37.0
N05.9	I10.X
S37.0	I10.X
N05.9	E11.9
S37.0	E11.9
N05.9	Z01.7
S37.0	Z01.7
I33.0	Q24.8
I33.0	Q23.3
Q24.8	I33.0
Q23.3	I33.0
Q22.8	I33.0
I33.0	Q22.8
Z45.0	I48.X
Z45.9	I48.X
I48.X	Z45.0
I48.X	Z45.9
Z49.2	N03.2
Z49.1	N03.2
N03.2	Z49.2
N03.2	Z49.1
I26.0	I27.9
I74.5	I27.9
I74.3	I27.9
I27.9	I26.0
I74.5	I26.0
I27.9	I74.5
I26.0	I74.5
I74.3	I74.5
Z01.7	I74.5
I27.9	I74.3
I74.5	I74.3
I74.5	Z01.7
I24.8	I21.9
I21.9	I24.8
I27.2	I09.1
I27.2	I05.0
I27.2	I07.1
I09.1	I27.2
I05.0	I27.2
I07.1	I27.2
C90.0	E85.3
I50.9	E85.3
I49.8	E85.3
Z01.7	E85.3
E85.3	C90.0
I50.9	C90.0
I49.8	C90.0
Z01.7	C90.0
E85.3	I50.9
C90.0	I50.9
E85.3	I49.8
C90.0	I49.8
E85.3	Z01.7
C90.0	Z01.7
I51.7	I09.1
I51.7	I05.2
I07.1	I05.2
I09.1	I51.7
I05.2	I51.7
I07.1	I51.7
I05.2	I07.1
I51.7	I07.1
I25.4	I35.1
I73.9	I35.1
I48.X	I35.1
R57.0	I35.1
I35.1	I25.4
I73.9	I25.4
I48.X	I25.4
R57.0	I25.4
I35.1	I73.9
I25.4	I73.9
I48.X	I73.9
R57.0	I73.9
I35.1	I48.X
I25.4	I48.X
I73.9	I48.X
R57.0	I48.X
I35.1	R57.0
I25.4	R57.0
I73.9	R57.0
I48.X	R57.0
I49.5	I35.1
I64.X	I35.1
I35.1	I49.5
I64.X	I49.5
I48.X	I49.5
I35.1	I64.X
I49.5	I64.X
I49.5	I48.X
I20.9	I35.1
I35.1	I20.9
I46.1	I09.1
Z95.2	I05.2
I46.1	I05.2
I46.1	I07.1
I05.2	Z95.2
I46.1	Z95.2
I09.1	I46.1
I05.2	I46.1
I07.1	I46.1
Z95.2	I46.1
T65.8	I10.X
T65.8	N17.9
I71.0	N17.9
I10.X	T65.8
N17.9	T65.8
I71.0	T65.8
I46.1	T65.8
N17.9	I71.0
T65.8	I71.0
I46.1	I71.0
T65.8	I46.1
I71.0	I46.1
K52.9	N18.9
E11.9	N18.9
I46.1	N18.9
K52.9	Z49.1
E11.9	Z49.1
I46.1	Z49.1
N18.9	K52.9
Z49.1	K52.9
E11.9	K52.9
I46.1	K52.9
N18.9	E11.9
Z49.1	E11.9
K52.9	E11.9
I46.1	E11.9
N18.9	I46.1
Z49.1	I46.1
K52.9	I46.1
E11.9	I46.1
Z49.1	I10.X
I49.8	N18.9
I10.X	Z49.1
I49.8	Z49.1
N18.9	I49.8
Z49.1	I49.8
I71.2	I71.0
I34.0	I71.0
I11.0	I71.0
A41.9	I71.0
I71.0	I71.2
I11.0	I71.2
A41.9	I71.2
I71.0	I34.0
I11.0	I34.0
A41.9	I34.0
I71.0	I11.0
I71.2	I11.0
I34.0	I11.0
A41.9	I11.0
I71.0	A41.9
I71.2	A41.9
I34.0	A41.9
I11.0	A41.9
I87.2	I25.5
I87.2	I34.0
I87.2	I36.1
I25.5	I87.2
I34.0	I87.2
I36.1	I87.2
I22.0	I25.5
I25.5	I22.0
I34.0	I22.0
I36.1	I22.0
Z01.7	I22.0
I22.0	I34.0
I22.0	I36.1
I22.0	Z01.7
I21.1	I11.0
I44.4	I11.0
I11.0	I21.1
I44.4	I21.1
I49.8	I21.1
I11.0	I44.4
I21.1	I44.4
I49.8	I44.4
I21.1	I49.8
I44.4	I49.8
I44.7	I35.0
I35.0	I44.7
I51.7	I44.7
I50.9	I44.7
Z01.7	I44.7
I44.7	I51.7
I50.9	I51.7
I44.7	I50.9
I51.7	I50.9
I44.7	Z01.7
Z45.0	I10.X
Z45.9	I10.X
I10.X	Z45.0
I10.X	Z45.9
I50.9	I35.1
I35.1	I50.9
I35.1	I42.0
I44.7	I42.0
I42.0	I35.1
I44.7	I35.1
I42.0	I44.7
I35.1	I44.7
I49.8	I44.7
I44.7	I49.8
I48.X	I05.2
I50.9	I05.2
I05.2	I48.X
I05.2	I50.9
I27.2	I11.0
I49.5	I11.0
I49.5	I36.1
I11.0	I27.2
I49.5	I27.2
I11.0	I49.5
I36.1	I49.5
I27.2	I49.5
S37.0	N18.9
I10.X	E11.7
S37.0	E11.7
E11.7	I10.X
N18.9	S37.0
E11.7	S37.0
F31.9	I45.6
F31.9	I50.9
F31.9	I49.8
I45.6	F31.9
I50.9	F31.9
I49.8	F31.9
Z01.7	F31.9
F31.9	Z01.7
I11.0	I26.0
I27.2	I26.0
I26.0	I11.0
I80.2	I11.0
I11.0	I80.2
I27.2	I80.2
I26.0	I27.2
I80.2	I27.2
Z49.2	E14.2
Z49.1	E14.2
E14.2	Z49.2
E14.2	Z49.1
I20.9	I21.0
I21.0	I20.9
I49.8	Z03.5
E78.5	Z03.5
E78.5	I50.9
Z03.5	I49.8
E78.5	I49.8
Z03.5	E78.5
I50.9	E78.5
I49.8	E78.5
Z01.7	E78.5
E78.5	Z01.7
C73.X	I35.0
C73.X	I10.X
C73.X	I49.8
I35.0	C73.X
I10.X	C73.X
I49.8	C73.X
Z01.7	C73.X
C73.X	Z01.7
I45.1	I35.1
I45.1	I34.0
I35.1	I45.1
I34.0	I45.1
I10.X	I45.1
I45.1	I10.X
I50.1	I25.8
I50.1	I21.0
I50.1	I24.8
I25.8	I50.1
I21.0	I50.1
I24.8	I50.1
Z01.7	I50.1
I50.1	Z01.7
I70.0	I74.2
I50.9	I74.2
I49.8	I74.2
Z01.7	I74.2
I74.2	I70.0
I50.9	I70.0
I49.8	I70.0
I74.2	I50.9
I70.0	I50.9
I74.2	I49.8
I70.0	I49.8
I74.2	Z01.7
I09.8	I06.1
I07.1	I06.1
I06.1	I09.8
I06.1	I07.1
I21.4	I25.2
I25.2	I21.4
I24.8	I21.4
I21.4	I24.8
I35.0	I51.5
I51.5	I35.0
I36.1	I35.0
I34.0	I35.0
I35.0	I36.1
I35.0	I34.0
I20.9	I24.8
I24.8	I20.9
I10.X	I49.5
I49.5	I10.X
J44.9	I35.0
J44.9	I34.0
J44.9	I36.1
I35.0	J44.9
I34.0	J44.9
I36.1	J44.9
[truncated: 11,320 more rows]
