# Supplementary material for: Comorbidity Networks in Cardiovascular Diseases
Source: Front Physiol. 2020 Aug 28;11:1009. doi: 10.3389/fphys.2020.01009 (PMC7485389; doi:10.3389/fphys.2020.01009)
Supplement: Supplementary file 1 [file Data_Sheet_1.ZIP › Supp_Datasheet_1_Network_interactions/ComNet10.csv]

Q24.8	C38.0
Q21.1	C38.0
Q25.0	C38.0
Z01.7	C38.0
C38.0	Q24.8
Q21.1	Q24.8
Q25.0	Q24.8
Z01.7	Q24.8
C38.0	Q21.1
Q24.8	Q21.1
Q25.0	Q21.1
Z01.7	Q21.1
C38.0	Q25.0
Q24.8	Q25.0
Q21.1	Q25.0
Z01.7	Q25.0
C38.0	Z01.7
Q24.8	Z01.7
Q21.1	Z01.7
Q25.0	Z01.7
Q20.1	Q24.8
I49.8	Q24.8
Q24.8	Q20.1
I49.8	Q20.1
Z01.7	Q20.1
Q24.8	I49.8
Q20.1	I49.8
Z01.7	I49.8
Q20.1	Z01.7
I49.8	Z01.7
Q21.2	Q24.8
Q27.8	Q24.8
R57.0	Q24.8
Q24.8	Q21.2
Q27.8	Q21.2
R57.0	Q21.2
Q24.8	Q27.8
Q21.2	Q27.8
R57.0	Q27.8
Q24.8	R57.0
Q21.2	R57.0
Q27.8	R57.0
Q22.4	Q24.8
Q24.8	Q22.4
I49.8	Q22.4
Q22.4	I49.8
Q24.0	Q24.8
Q20.6	Q24.8
Q26.2	Q24.8
Q24.8	Q24.0
Q20.6	Q24.0
Q26.2	Q24.0
Z01.7	Q24.0
Q24.8	Q20.6
Q24.0	Q20.6
Q26.2	Q20.6
Z01.7	Q20.6
Q24.8	Q26.2
Q24.0	Q26.2
Q20.6	Q26.2
Z01.7	Q26.2
Q24.0	Z01.7
Q20.6	Z01.7
Q26.2	Z01.7
Q25.5	Q24.8
Q22.8	Q24.8
Q24.8	Q25.5
Q25.0	Q25.5
Q22.8	Q25.5
R57.0	Q25.5
Q25.5	Q25.0
Q22.8	Q25.0
R57.0	Q25.0
Q24.8	Q22.8
Q25.5	Q22.8
Q25.0	Q22.8
R57.0	Q22.8
Q25.5	R57.0
Q25.0	R57.0
Q22.8	R57.0
Q23.8	Q24.8
Q23.2	Q24.8
Q25.2	Q24.8
I46.1	Q24.8
Q24.8	Q23.8
Q23.2	Q23.8
Q25.2	Q23.8
I46.1	Q23.8
Q24.8	Q23.2
Q23.8	Q23.2
Q25.2	Q23.2
I46.1	Q23.2
Q24.8	Q25.2
Q23.8	Q25.2
Q23.2	Q25.2
I46.1	Q25.2
Q24.8	I46.1
Q23.8	I46.1
Q23.2	I46.1
Q25.2	I46.1
Q20.3	Q24.8
Q24.8	Q20.3
Q21.1	Q20.3
Q25.0	Q20.3
I46.1	Q20.3
Q20.3	Q21.1
I46.1	Q21.1
Q20.3	Q25.0
I46.1	Q25.0
Q20.3	I46.1
Q21.1	I46.1
Q25.0	I46.1
I49.8	Q26.2
Q26.2	I49.8
Q21.0	Q24.8
Q24.3	Q24.8
Q21.0	Q20.1
Q24.3	Q20.1
Q24.8	Q21.0
Q20.1	Q21.0
Q24.3	Q21.0
Z01.7	Q21.0
Q24.8	Q24.3
Q20.1	Q24.3
Q21.0	Q24.3
Z01.7	Q24.3
Q21.0	Z01.7
Q24.3	Z01.7
Q23.3	Q24.8
Q22.2	Q24.8
Q24.8	Q23.3
Q22.8	Q23.3
Q22.2	Q23.3
Z01.7	Q23.3
Q23.3	Q22.8
Q22.2	Q22.8
Z01.7	Q22.8
Q24.8	Q22.2
Q23.3	Q22.2
Q22.8	Q22.2
Z01.7	Q22.2
Q23.3	Z01.7
Q22.8	Z01.7
Q22.2	Z01.7
Q23.0	Q24.8
Q24.8	Q23.0
Q23.2	Q23.0
I49.8	Q23.0
R57.0	Q23.0
Q23.0	Q23.2
I49.8	Q23.2
R57.0	Q23.2
Q23.0	I49.8
Q23.2	I49.8
R57.0	I49.8
Q23.0	R57.0
Q23.2	R57.0
I49.8	R57.0
Q24.6	Q24.8
Q24.6	Q21.1
Q24.6	Q25.0
Q24.8	Q24.6
Q21.1	Q24.6
Q25.0	Q24.6
Z01.7	Q24.6
Q24.6	Z01.7
Z01.7	Q20.3
Q20.3	Z01.7
Q22.1	Q24.8
Q22.1	Q20.1
Q22.1	Q21.0
Q24.8	Q22.1
Q20.1	Q22.1
Q21.0	Q22.1
Z01.7	Q22.1
Q22.1	Z01.7
Z45.0	Q24.8
Z45.0	Q25.0
Z45.0	Q24.6
R57.0	Q24.6
Q24.8	Z45.0
Q25.0	Z45.0
Q24.6	Z45.0
R57.0	Z45.0
Q24.6	R57.0
Z45.0	R57.0
Q21.1	Q20.1
R57.0	Q20.1
Q21.1	Q21.0
R57.0	Q21.0
Q20.1	Q21.1
Q21.0	Q21.1
R57.0	Q21.1
Q20.1	R57.0
Q21.0	R57.0
Q21.1	R57.0
Q22.0	Q24.8
Q24.8	Q22.0
Q21.0	Q22.0
Q21.1	Q22.0
Z01.7	Q22.0
Q22.0	Q21.0
Q22.0	Q21.1
Q22.0	Z01.7
Y83.1	Q24.8
Y83.1	Q20.3
I49.8	Q20.3
Q24.8	Y83.1
Q20.3	Y83.1
I49.8	Y83.1
I46.1	Y83.1
Q20.3	I49.8
Y83.1	I49.8
I46.1	I49.8
Y83.1	I46.1
I49.8	I46.1
R57.0	Q20.3
Q20.3	R57.0
Q25.4	Q24.8
Q25.1	Q24.8
Q25.4	Q21.0
Q25.1	Q21.0
Q24.8	Q25.4
Q21.0	Q25.4
Q25.1	Q25.4
Z01.7	Q25.4
Q24.8	Q25.1
Q21.0	Q25.1
Q25.4	Q25.1
Z01.7	Q25.1
Q25.4	Z01.7
Q25.1	Z01.7
Q21.3	Q24.8
Q25.6	Q24.8
Q24.8	Q21.3
Q25.6	Q21.3
I49.8	Q21.3
Z01.7	Q21.3
Q24.8	Q25.6
Q21.3	Q25.6
I49.8	Q25.6
Z01.7	Q25.6
Q21.3	I49.8
Q25.6	I49.8
Q21.3	Z01.7
Q25.6	Z01.7
J12.9	Z03.5
I49.8	Z03.5
Z01.7	Z03.5
Z03.5	J12.9
I49.8	J12.9
Z01.7	J12.9
Z03.5	I49.8
J12.9	I49.8
Z03.5	Z01.7
J12.9	Z01.7
Q25.6	Q25.5
Z01.7	Q25.5
Q25.6	Q25.0
Q25.5	Q25.6
Q25.0	Q25.6
Q25.5	Z01.7
Y83.1	Q25.1
I49.8	Q25.1
Q25.1	Y83.1
Z01.7	Y83.1
Q25.1	I49.8
Y83.1	Z01.7
Q22.6	Q24.8
Q24.8	Q22.6
Q25.5	Q22.6
Q25.0	Q22.6
I46.1	Q22.6
Q22.6	Q25.5
I46.1	Q25.5
Q22.6	Q25.0
Q22.6	I46.1
Q25.5	I46.1
Q25.4	Q20.1
Q20.1	Q25.4
Q25.0	Q21.0
I27.0	Q21.0
Q21.0	Q25.0
Q25.1	Q25.0
I27.0	Q25.0
Q25.0	Q25.1
I27.0	Q25.1
Q21.0	I27.0
Q25.0	I27.0
Q25.1	I27.0
Z01.7	I27.0
I27.0	Z01.7
I50.9	Q24.8
I50.9	Q21.1
I50.9	Q25.0
Q24.8	I50.9
Q21.1	I50.9
Q25.0	I50.9
Z01.7	I50.9
I50.9	Z01.7
J06.9	Q24.8
J06.9	Q21.0
J06.9	Q25.0
J06.9	Q25.1
Q24.8	J06.9
Q21.0	J06.9
Q25.0	J06.9
Q25.1	J06.9
I49.8	Q21.0
Q21.0	I49.8
Q21.1	Q25.1
I46.1	Q25.1
Q21.1	Q25.4
I46.1	Q25.4
Q25.1	Q21.1
Q25.4	Q21.1
Q25.1	I46.1
Q25.4	I46.1
Q21.0	Q25.5
I50.9	Q25.5
Q25.5	Q21.0
I50.9	Q21.0
Q25.5	I50.9
Q21.0	I50.9
N17.9	Q24.8
Q24.8	N17.9
R57.0	N17.9
Q25.5	N17.9
I46.1	N17.9
N17.9	R57.0
I46.1	R57.0
N17.9	Q25.5
N17.9	I46.1
R57.0	I46.1
Q21.1	Q21.2
Q21.0	Q21.2
Z01.7	Q21.2
Q21.2	Q21.1
Q21.2	Q21.0
Q21.2	Z01.7
I27.2	Q24.8
I27.2	Q20.1
I27.2	Q21.0
Q24.8	I27.2
Q20.1	I27.2
Q21.0	I27.2
R57.0	I27.2
I27.2	R57.0
Q25.0	Q25.4
Q23.2	Q25.4
Q25.4	Q25.0
Q23.2	Q25.0
Q25.4	Q23.2
Q25.0	Q23.2
Z01.7	Q23.2
Q23.2	Z01.7
Y83.1	Q25.5
Y83.1	Q22.6
Z01.7	Q22.6
Y83.1	Q25.0
Q25.5	Y83.1
Q22.6	Y83.1
Q25.0	Y83.1
Q22.6	Z01.7
Q22.6	Q22.0
Q25.0	Q22.0
Q22.0	Q22.6
Q22.0	Q25.0
Q24.2	Q24.8
I82.2	Q24.8
Q24.8	Q24.2
I82.2	Q24.2
Y83.1	Q24.2
Z01.7	Q24.2
Q24.8	I82.2
Q24.2	I82.2
Y83.1	I82.2
Z01.7	I82.2
Q24.2	Y83.1
I82.2	Y83.1
Q24.2	Z01.7
I82.2	Z01.7
Q25.7	Q24.8
I28.8	Q24.8
T82.5	Q24.8
Q24.8	Q25.7
I28.8	Q25.7
T82.5	Q25.7
R57.0	Q25.7
Q24.8	I28.8
Q25.7	I28.8
T82.5	I28.8
R57.0	I28.8
Q24.8	T82.5
Q25.7	T82.5
I28.8	T82.5
R57.0	T82.5
Q25.7	R57.0
I28.8	R57.0
T82.5	R57.0
T82.8	Q24.8
I74.5	Q24.8
T82.8	Q25.5
I74.5	Q25.5
Q24.8	T82.8
Q25.5	T82.8
I74.5	T82.8
Z01.7	T82.8
Q24.8	I74.5
Q25.5	I74.5
T82.8	I74.5
Z01.7	I74.5
T82.8	Z01.7
I74.5	Z01.7
I27.0	Q24.8
Q21.0	Q22.4
I27.0	Q22.4
Z01.7	Q22.4
Q22.4	Q21.0
Q24.8	I27.0
Q22.4	I27.0
Q22.4	Z01.7
Q20.0	Q24.8
Q24.8	Q20.0
I27.2	Q20.0
I49.8	Q20.0
Z01.7	Q20.0
Q20.0	I27.2
I49.8	I27.2
Z01.7	I27.2
Q20.0	I49.8
I27.2	I49.8
Q20.0	Z01.7
I27.2	Z01.7
I27.2	Q25.0
I27.2	Y83.1
Q25.0	I27.2
Y83.1	I27.2
Y83.1	Q22.1
Q25.0	Q22.1
Q22.1	Y83.1
Q22.1	Q25.0
Q20.1	Q22.4
Q21.1	Q22.4
Q22.4	Q20.1
Q22.4	Q21.1
M30.3	Q24.8
I77.6	Q24.8
Q24.8	M30.3
I49.8	M30.3
I77.6	M30.3
Z01.7	M30.3
M30.3	I49.8
I77.6	I49.8
Q24.8	I77.6
M30.3	I77.6
I49.8	I77.6
Z01.7	I77.6
M30.3	Z01.7
I77.6	Z01.7
Q22.1	Q21.1
I49.8	Q21.1
Q21.1	Q22.1
I49.8	Q22.1
Q21.1	I49.8
Q22.1	I49.8
I49.8	Q25.0
Q25.0	I49.8
Q20.5	Q24.8
Q24.8	Q20.5
Q20.1	Q20.5
Q25.1	Q20.5
Z01.7	Q20.5
Q20.5	Q20.1
Q25.1	Q20.1
Q20.5	Q25.1
Q20.1	Q25.1
Q20.5	Z01.7
Q24.4	Q24.8
Q24.4	Q21.0
Q24.8	Q24.4
Q21.0	Q24.4
I49.8	Q24.4
Z01.7	Q24.4
Q24.4	I49.8
Q24.4	Z01.7
I49.8	I27.0
I27.0	I49.8
Q23.4	Q24.8
Q24.8	Q23.4
Q23.2	Q23.4
Q23.0	Q23.4
Z01.7	Q23.4
Q23.4	Q23.2
Q23.4	Q23.0
Z01.7	Q23.0
Q23.4	Z01.7
Q23.0	Z01.7
E03.1	Q24.8
E03.1	Q25.0
E03.1	Y83.1
Q24.8	E03.1
Q25.0	E03.1
Y83.1	E03.1
Z01.7	E03.1
E03.1	Z01.7
Q20.3	Q20.5
Q23.4	Q20.5
Q20.5	Q20.3
Q23.4	Q20.3
Q20.5	Q23.4
Q20.3	Q23.4
Q25.6	Q22.1
Q25.5	Q22.1
Q22.1	Q25.6
Q22.1	Q25.5
Y83.1	Q25.4
Q25.4	Y83.1
A41.9	Q24.8
A41.9	Q22.1
A41.9	Q25.0
A41.9	Q21.1
Q24.8	A41.9
Q22.1	A41.9
Q25.0	A41.9
Q21.1	A41.9
Q60.5	Q24.8
Q60.5	Q21.0
Q60.5	I27.0
Q24.8	Q60.5
Q21.0	Q60.5
I27.0	Q60.5
Z01.7	Q60.5
Q60.5	Z01.7
Y83.1	Q21.1
Q21.1	Y83.1
I48.X	Q24.8
I48.X	Q21.1
Q24.8	I48.X
Q21.1	I48.X
I49.8	I48.X
Z01.7	I48.X
I48.X	I49.8
I48.X	Z01.7
Q24.4	Q20.1
Q20.1	Q24.4
Q23.3	Q24.4
Q25.4	Q24.4
Q24.4	Q23.3
Q25.4	Q23.3
Q24.4	Q25.4
Q23.3	Q25.4
Q26.1	Q24.8
Q25.6	Q21.2
Q26.1	Q21.2
Q21.2	Q25.6
Q26.1	Q25.6
Q24.8	Q26.1
Q21.2	Q26.1
Q25.6	Q26.1
Z01.7	Q26.1
Q26.1	Z01.7
Q23.1	Q24.8
Q23.1	Q25.0
Q24.8	Q23.1
Q25.0	Q23.1
I27.0	Q23.1
Z01.7	Q23.1
Q23.1	I27.0
Q23.1	Z01.7
Q24.3	Q22.4
Q22.1	Q22.4
Q22.4	Q24.3
Q22.1	Q24.3
Q22.4	Q22.1
Q24.3	Q22.1
I50.0	Q24.8
I27.0	Q21.1
I50.0	Q21.1
Q21.1	I27.0
I50.0	I27.0
Q24.8	I50.0
Q21.1	I50.0
I27.0	I50.0
Z01.7	I50.0
I50.0	Z01.7
Q24.3	Q21.3
Q22.1	Q21.3
Q21.3	Q24.3
Q21.3	Q22.1
Q26.2	Q25.1
Q25.1	Q26.2
Q25.0	Q26.2
Q26.2	Q25.0
I49.1	Q24.8
Q25.0	Q21.2
I49.1	Q21.2
Q21.2	Q25.0
I49.1	Q25.0
Q24.8	I49.1
Q21.2	I49.1
Q25.0	I49.1
Z01.7	I49.1
I49.1	Z01.7
Q21.2	Q20.6
Q23.4	Q20.6
Q20.6	Q21.2
Q23.4	Q21.2
Q20.6	Q23.4
Q21.2	Q23.4
Q22.5	Q24.8
Q24.8	Q22.5
Q21.1	Q22.5
Q21.0	Q22.5
Z01.7	Q22.5
Q22.5	Q21.1
Q22.5	Q21.0
Q22.5	Z01.7
J98.1	Q24.8
J98.1	Q21.3
J98.1	Q22.1
Q24.8	J98.1
Q21.3	J98.1
Q22.1	J98.1
Z01.7	J98.1
J98.1	Z01.7
Q21.2	Q24.0
Q24.0	Q21.2
Q20.8	Q24.8
Q24.8	Q20.8
Q22.0	Q20.8
Q21.1	Q20.8
I49.8	Q20.8
Q20.8	Q22.0
I49.8	Q22.0
Q20.8	Q21.1
Q20.8	I49.8
Q22.0	I49.8
Y83.1	Q21.3
Q21.3	Y83.1
I27.0	Q21.2
I49.8	Q21.2
Q21.2	I27.0
Q21.2	I49.8
Q25.4	Q21.3
Q25.4	Q22.1
Q21.3	Q25.4
Q22.1	Q25.4
I49.8	Q25.4
Q25.4	I49.8
Q21.0	Q20.3
Q20.3	Q21.0
Q89.3	Q24.8
Q24.8	Q89.3
I50.9	Q89.3
I49.8	Q89.3
Z01.7	Q89.3
Q89.3	I50.9
I49.8	I50.9
Q89.3	I49.8
I50.9	I49.8
Q89.3	Z01.7
Q25.3	Q24.8
Q25.3	Q22.1
Q24.8	Q25.3
Q22.1	Q25.3
Q21.1	Q25.3
Z01.7	Q25.3
Q25.3	Q21.1
Q25.3	Z01.7
Y83.1	Q21.0
Q21.0	Y83.1
I27.0	Y83.1
Y83.1	I27.0
Q21.1	Q24.2
Q25.0	Q24.2
Q24.2	Q21.1
Q24.2	Q25.0
Q22.8	Q22.5
Q22.8	Q21.1
Q22.5	Q22.8
Q21.1	Q22.8
I44.2	Q24.8
I44.2	Q20.3
Z45.0	Q20.3
Q24.8	I44.2
Q20.3	I44.2
Z45.0	I44.2
Z01.7	I44.2
Q20.3	Z45.0
I44.2	Z45.0
Z01.7	Z45.0
I44.2	Z01.7
Z45.0	Z01.7
Q36.9	I33.0
Q35.9	I33.0
Q79.6	I33.0
Z01.7	I33.0
I33.0	Q36.9
Q35.9	Q36.9
Q79.6	Q36.9
Z01.7	Q36.9
I33.0	Q35.9
Q36.9	Q35.9
Q79.6	Q35.9
Z01.7	Q35.9
I33.0	Q79.6
Q36.9	Q79.6
Q35.9	Q79.6
Z01.7	Q79.6
I33.0	Z01.7
Q36.9	Z01.7
Q35.9	Z01.7
Q79.6	Z01.7
Q21.1	Q23.3
Q21.1	Q24.4
Q23.3	Q21.1
Q24.4	Q21.1
I45.1	Q24.8
I45.1	Q21.1
Q24.8	I45.1
Q21.1	I45.1
I27.0	I45.1
Z01.7	I45.1
I45.1	I27.0
I45.1	Z01.7
I27.2	Q21.1
Q21.1	I27.2
T82.1	Q24.8
S39.9	Q24.8
T82.1	Q24.6
S39.9	Q24.6
Q24.8	T82.1
Q24.6	T82.1
S39.9	T82.1
Z01.7	T82.1
Q24.8	S39.9
Q24.6	S39.9
T82.1	S39.9
Z01.7	S39.9
T82.1	Z01.7
S39.9	Z01.7
Q96.9	Q24.8
Q96.9	Q21.1
Q24.8	Q96.9
Q21.1	Q96.9
I49.8	Q96.9
Z01.7	Q96.9
Q96.9	I49.8
Q96.9	Z01.7
Q22.3	Q24.8
Q22.3	Q20.1
Q22.3	Q21.0
Q24.8	Q22.3
Q20.1	Q22.3
Q21.0	Q22.3
Z01.7	Q22.3
Q22.3	Z01.7
Q25.0	Q24.0
Y83.1	Q24.0
Q24.0	Q25.0
Q24.0	Y83.1
Q25.5	Q21.3
Q25.0	Q21.3
Q21.3	Q25.5
Q21.3	Q25.0
Q23.2	Q25.1
Q23.2	Y83.1
Q25.1	Q23.2
Y83.1	Q23.2
I50.9	I27.2
I27.2	I50.9
Q28.1	Q24.8
Q28.1	Q25.0
Q28.1	Q21.0
Q24.8	Q28.1
Q25.0	Q28.1
Q21.0	Q28.1
Z01.7	Q28.1
Q28.1	Z01.7
Q25.6	Q20.0
Q21.0	Q20.0
Q20.0	Q25.6
Q21.0	Q25.6
Q20.0	Q21.0
Q25.6	Q21.0
I49.3	Q24.8
I49.3	Q21.1
Q24.8	I49.3
Q21.1	I49.3
I49.8	I49.3
Z01.7	I49.3
I49.3	I49.8
I49.3	Z01.7
R57.8	Q24.8
Q26.1	Q20.6
R57.8	Q20.6
R57.8	Q21.2
Q20.6	Q26.1
R57.8	Q26.1
Q24.8	R57.8
Q20.6	R57.8
Q21.2	R57.8
Q26.1	R57.8
Z95.8	Q24.8
Z95.8	Q22.0
T82.8	Q22.0
Q24.8	Z95.8
Q22.0	Z95.8
T82.8	Z95.8
Z01.7	Z95.8
Q22.0	T82.8
Z95.8	T82.8
Z95.8	Z01.7
J21.9	Q24.8
J21.9	Q25.5
J21.9	Q22.6
Q24.8	J21.9
Q25.5	J21.9
Q22.6	J21.9
Z01.7	J21.9
J21.9	Z01.7
J21.9	Z95.8
I49.8	Z95.8
Z95.8	J21.9
I49.8	J21.9
Z95.8	I49.8
J21.9	I49.8
Q21.1	Q23.0
Y83.1	Q23.0
Q23.0	Q21.1
Q23.0	Y83.1
Q22.0	Q20.5
Q22.0	Q20.1
Q20.5	Q22.0
Q20.1	Q22.0
Q24.1	Q24.8
Q24.8	Q24.1
Q21.2	Q24.1
Q25.5	Q24.1
Z01.7	Q24.1
Q24.1	Q21.2
Q25.5	Q21.2
Q24.1	Q25.5
Q21.2	Q25.5
Q24.1	Z01.7
Q24.5	Q24.8
Q24.5	Q21.2
Q24.5	Q25.0
Q24.8	Q24.5
Q21.2	Q24.5
Q25.0	Q24.5
R57.0	Q24.5
Q24.5	R57.0
Q22.0	Q22.1
Q22.8	Q22.1
Q22.1	Q22.0
Q22.8	Q22.0
Q22.1	Q22.8
Q22.0	Q22.8
Q25.1	Q23.4
Q25.0	Q23.4
R57.0	Q23.4
Q23.4	Q25.1
R57.0	Q25.1
Q23.4	Q25.0
Q23.4	R57.0
Q25.1	R57.0
I31.3	Q24.8
T81.1	Q24.8
I31.3	Q25.5
T81.1	Q25.5
Q24.8	I31.3
Q25.5	I31.3
T81.1	I31.3
I46.1	I31.3
Q24.8	T81.1
Q25.5	T81.1
I31.3	T81.1
I46.1	T81.1
I31.3	I46.1
T81.1	I46.1
I49.9	Q24.8
I49.9	Q24.0
Q26.2	Q21.2
I49.9	Q21.2
Q21.2	Q26.2
I49.9	Q26.2
Q24.8	I49.9
Q24.0	I49.9
Q21.2	I49.9
Q26.2	I49.9
I49.8	I47.1
Z01.7	I47.1
I47.1	I49.8
I47.1	Z01.7
Q24.5	M30.3
M30.3	Q24.5
I49.8	Q24.5
Z01.7	Q24.5
Q24.5	I49.8
Q24.5	Z01.7
R57.1	Q24.8
Q24.3	Q21.2
R57.1	Q21.2
Q21.2	Q24.3
R57.1	Q24.3
R57.1	Q21.0
Q24.8	R57.1
Q21.2	R57.1
Q24.3	R57.1
Q21.0	R57.1
Q21.0	Q21.3
Q21.3	Q21.0
Q21.3	Q21.2
Q21.2	Q21.3
Q20.4	Q24.8
Z95.5	Q24.8
Q24.8	Q20.4
Q25.5	Q20.4
Z95.5	Q20.4
Z01.7	Q20.4
Q20.4	Q25.5
Z95.5	Q25.5
Q24.8	Z95.5
Q20.4	Z95.5
Q25.5	Z95.5
Z01.7	Z95.5
Q20.4	Z01.7
Z95.5	Z01.7
Q27.8	Q25.0
Q27.8	Y83.1
Q25.0	Q27.8
Y83.1	Q27.8
Z01.7	Q27.8
Q27.8	Z01.7
P28.1	Q24.8
P28.1	Q21.0
P28.1	I27.0
Q24.8	P28.1
Q21.0	P28.1
I27.0	P28.1
Z01.7	P28.1
P28.1	Z01.7
I46.1	Q23.4
Q23.4	I46.1
Q25.5	Q20.5
I46.1	Q20.5
Q25.5	Q20.1
I46.1	Q20.1
Q20.5	Q25.5
Q20.1	Q25.5
Q20.5	I46.1
Q20.1	I46.1
R57.8	Q25.1
A41.9	Q25.1
Q25.1	R57.8
A41.9	R57.8
Q25.1	A41.9
R57.8	A41.9
I49.8	I51.3
Z01.7	I51.3
I51.3	I49.8
I51.3	Z01.7
J18.9	Q24.8
J18.9	Q21.0
Q24.8	J18.9
Q21.0	J18.9
I49.8	J18.9
Z01.7	J18.9
J18.9	I49.8
J18.9	Z01.7
I27.0	Q26.2
Q26.2	I27.0
I44.2	Q21.0
I44.2	Q21.1
Q21.0	I44.2
Q21.1	I44.2
Q27.8	Q21.1
Q27.8	Q21.0
Q21.1	Q27.8
Q21.0	Q27.8
I27.2	Q25.1
Q25.1	I27.2
Q20.6	Q89.3
Q21.1	Q89.3
Q89.3	Q20.6
Q21.1	Q20.6
Q89.3	Q21.1
Q20.6	Q21.1
Q20.1	Q20.8
Z01.7	Q20.8
Q20.8	Q20.1
Q20.8	Z01.7
Q21.3	Q22.0
R57.0	Q22.0
Q22.0	Q21.3
R57.0	Q21.3
Q22.0	R57.0
Q21.3	R57.0
Q21.2	Q89.3
Q89.3	Q21.2
Q23.0	Q21.0
Q21.0	Q23.0
Q25.5	Q24.0
R57.0	Q24.0
Q24.0	Q25.5
Q24.0	R57.0
I49.9	Q20.3
I49.9	Q25.0
Q20.3	I49.9
Q25.0	I49.9
R57.0	I49.9
I49.9	R57.0
G41.0	Q24.8
I50.1	Q24.8
G41.0	Q23.0
I50.1	Q23.0
I46.1	Q23.0
Q24.8	G41.0
Q23.0	G41.0
I50.1	G41.0
I46.1	G41.0
Q24.8	I50.1
Q23.0	I50.1
G41.0	I50.1
I46.1	I50.1
Q23.0	I46.1
G41.0	I46.1
I50.1	I46.1
Q85.1	C38.0
I49.8	C38.0
C38.0	Q85.1
I49.8	Q85.1
Z01.7	Q85.1
C38.0	I49.8
Q85.1	I49.8
Q85.1	Z01.7
I46.1	Q21.0
Q21.0	I46.1
Q25.7	Q21.3
Q25.7	Q22.1
Q21.3	Q25.7
Q22.1	Q25.7
Z01.7	Q25.7
Q25.7	Z01.7
Q90.9	Q24.8
Q90.9	Q21.3
Q90.9	Q25.0
Q24.8	Q90.9
Q21.3	Q90.9
Q25.0	Q90.9
Z01.7	Q90.9
Q90.9	Z01.7
R57.0	Q20.6
R57.0	Q26.2
Q20.6	R57.0
Q26.2	R57.0
I49.8	C22.2
C22.2	I49.8
I50.1	Q21.0
C22.2	Q21.0
Q21.0	I50.1
I49.8	I50.1
C22.2	I50.1
Z01.7	I50.1
I50.1	I49.8
Q21.0	C22.2
I50.1	C22.2
Z01.7	C22.2
I50.1	Z01.7
C22.2	Z01.7
Q22.8	Q21.0
Q21.0	Q22.8
I27.2	Q22.8
Q22.8	I27.2
R57.8	Q25.0
Z45.0	Q27.8
R57.8	Q27.8
Q27.8	Z45.0
R57.8	Z45.0
Q25.0	R57.8
Q27.8	R57.8
Z45.0	R57.8
Q25.6	Q20.4
R57.0	Q20.4
Q20.4	Q25.6
R57.0	Q25.6
Q20.4	R57.0
Q25.6	R57.0
Q25.6	Q22.0
Y83.1	Q22.0
Q22.0	Q25.6
Y83.1	Q25.6
Q22.0	Y83.1
Q25.6	Y83.1
R57.0	Y83.1
Y83.1	R57.0
I47.1	Q24.8
I47.1	Q20.5
Q24.8	I47.1
Q20.5	I47.1
Q21.1	Q20.5
Q20.5	Q21.1
Q25.6	Q25.7
Q25.7	Q25.6
Q23.4	Q21.3
Q21.3	Q23.4
I49.8	Q23.4
Q23.4	I49.8
D47.1	Q24.8
D47.1	Q21.0
D47.1	Q21.1
Q24.8	D47.1
Q21.0	D47.1
Q21.1	D47.1
Z01.7	D47.1
D47.1	Z01.7
Q21.1	Q25.5
Q25.5	Q21.1
I27.2	Q26.2
Q26.2	I27.2
Q25.0	Q23.0
Q23.0	Q25.0
Q21.1	Q26.2
Q26.2	Q21.1
R57.0	I27.0
I27.0	R57.0
J85.1	Q24.8
J85.1	Q25.1
J85.1	Y83.1
Q24.8	J85.1
Q25.1	J85.1
Y83.1	J85.1
Z01.7	J85.1
J85.1	Z01.7
Q20.4	Q20.6
Q20.6	Q20.4
Q21.2	Q20.4
Q20.4	Q21.2
G93.1	Q24.8
G93.1	Q25.0
G93.1	Q25.1
Q24.8	G93.1
Q25.0	G93.1
Q25.1	G93.1
Z01.7	G93.1
G93.1	Z01.7
Q20.4	Q89.3
Q20.1	Q89.3
Q89.3	Q20.4
Q20.1	Q20.4
Q89.3	Q20.1
Q20.4	Q20.1
I97.1	Q24.8
I97.1	Q21.2
I50.1	Q21.2
I46.1	Q21.2
Q24.8	I97.1
Q21.2	I97.1
I50.1	I97.1
I46.1	I97.1
Q21.2	I50.1
I97.1	I50.1
Q21.2	I46.1
I97.1	I46.1
I49.8	C76.5
Z01.7	C76.5
C76.5	I49.8
C76.5	Z01.7
Q22.9	Q24.8
Q22.9	Q21.1
Q24.8	Q22.9
Q21.1	Q22.9
Q22.8	Q22.9
Z01.7	Q22.9
Q22.9	Q22.8
Q22.9	Z01.7
Q25.3	Q20.0
R57.0	Q20.0
Q20.0	Q25.3
Q21.0	Q25.3
R57.0	Q25.3
Q25.3	Q21.0
Q20.0	R57.0
Q25.3	R57.0
Q25.7	Q22.0
Q25.7	Q21.1
Q22.0	Q25.7
Q21.1	Q25.7
Q25.1	Q23.0
I27.0	Q23.0
Q23.0	Q25.1
Q23.0	I27.0
Q22.0	Q24.0
Q21.0	Q24.0
A41.9	Q24.0
Q24.0	Q22.0
A41.9	Q22.0
Q24.0	Q21.0
A41.9	Q21.0
Q24.0	A41.9
Q22.0	A41.9
Q21.0	A41.9
Q22.1	Q20.8
Q20.8	Q22.1
Q25.7	Q21.0
Q21.0	Q25.7
I49.8	Q25.7
Q25.7	I49.8
Q50.1	Q24.8
Q50.1	Q25.1
Q24.8	Q50.1
Q25.1	Q50.1
Z01.7	Q50.1
Q50.1	Z01.7
J90.X	Q24.8
J90.X	Q25.1
J90.X	Q25.0
Q24.8	J90.X
Q25.1	J90.X
Q25.0	J90.X
R57.0	J90.X
J90.X	R57.0
Q23.2	Q21.0
Q23.2	Q24.4
Q21.0	Q23.2
Q24.4	Q23.2
B96.0	Z03.5
Z03.5	B96.0
Q25.6	Q20.8
Z95.5	Q20.8
Q20.8	Q25.6
Z95.5	Q25.6
Q20.8	Z95.5
Q25.6	Z95.5
I49.8	Z95.5
Z95.5	I49.8
Q26.2	Q26.8
Q21.0	Q26.8
Q25.0	Q26.8
I46.1	Q26.8
Q26.8	Q26.2
Q21.0	Q26.2
I46.1	Q26.2
Q26.8	Q21.0
Q26.2	Q21.0
Q26.8	Q25.0
Q26.8	I46.1
Q26.2	I46.1
Q25.0	Q23.3
I27.0	Q23.3
Q23.3	Q25.0
Q23.3	I27.0
Y83.1	Q23.1
Q23.3	Q23.1
Q23.1	Y83.1
Q23.3	Y83.1
Q23.1	Q23.3
Y83.1	Q23.3
T81.5	Z03.5
Z03.5	T81.5
I49.8	T81.5
Z01.7	T81.5
T81.5	I49.8
T81.5	Z01.7
Q23.1	Q25.1
Q23.8	Q25.1
Q25.1	Q23.1
Q23.8	Q23.1
Q25.1	Q23.8
Q23.1	Q23.8
Z01.7	Q23.8
Q23.8	Z01.7
I27.2	Q21.2
Q90.9	Q21.2
Q21.2	I27.2
Q90.9	I27.2
Q21.2	Q90.9
I27.2	Q90.9
Q25.0	Q25.7
Q25.7	Q25.0
Q25.0	Q20.0
Q20.0	Q25.0
Q22.8	Q23.2
I27.2	Q23.2
Q23.2	Q22.8
Q23.2	I27.2
Q25.4	Q20.0
Q25.5	Q20.0
Q20.0	Q25.4
Q25.5	Q25.4
R57.0	Q25.4
Q20.0	Q25.5
Q25.4	Q25.5
Q25.4	R57.0
Q87.8	Q24.8
Q87.8	Q21.0
Q24.8	Q87.8
Q21.0	Q87.8
I49.8	Q87.8
Z01.7	Q87.8
Q87.8	I49.8
Q87.8	Z01.7
P28.4	Q24.8
P28.4	Q26.2
P28.4	Q21.1
Q24.8	P28.4
Q26.2	P28.4
Q21.1	P28.4
Z01.7	P28.4
P28.4	Z01.7
Q26.1	Q22.0
Q26.1	Q21.0
Q22.0	Q26.1
Q21.0	Q26.1
Q26.1	Q20.3
Q26.1	Q21.1
Q20.3	Q26.1
Q21.1	Q26.1
R57.0	Q26.1
Q26.1	R57.0
D15.1	Q24.8
D15.1	Q21.0
D15.1	I27.0
Q24.8	D15.1
Q21.0	D15.1
I27.0	D15.1
Z01.7	D15.1
D15.1	Z01.7
I51.2	Q24.8
I51.2	Q22.1
I51.2	Q22.8
Q24.8	I51.2
Q22.1	I51.2
Q22.8	I51.2
Z01.7	I51.2
I51.2	Z01.7
Q22.3	Q22.1
Q22.1	Q22.3
Q22.8	Q22.3
Q22.3	Q22.8
J06.9	Z03.5
E86.X	Z03.5
Z03.5	J06.9
I49.8	J06.9
E86.X	J06.9
Z01.7	J06.9
J06.9	I49.8
E86.X	I49.8
Z03.5	E86.X
J06.9	E86.X
I49.8	E86.X
Z01.7	E86.X
J06.9	Z01.7
E86.X	Z01.7
Q22.1	Q21.2
Q21.2	Q22.1
Q90.9	Y83.1
Y83.1	Q90.9
P28.4	I27.2
I27.2	P28.4
Q90.9	Q21.0
Q90.9	Q21.1
Q21.0	Q90.9
Q21.1	Q90.9
Q24.5	Q20.0
Q27.8	Q20.0
Q20.0	Q24.5
Q27.8	Q24.5
Q20.0	Q27.8
Q24.5	Q27.8
Z50.9	Q24.8
Z50.9	Q23.0
Z50.9	Y83.1
Q24.8	Z50.9
Q23.0	Z50.9
Y83.1	Z50.9
Z01.7	Z50.9
Z50.9	Z01.7
Q20.1	Q20.6
Q20.1	Q21.2
Q20.6	Q20.1
Q21.2	Q20.1
Q25.0	Q20.1
Q20.1	Q25.0
Q24.3	Q23.4
Q23.4	Q24.3
Q21.4	Q24.8
Q24.8	Q21.4
Q25.4	Q21.4
I27.0	Q21.4
Z01.7	Q21.4
Q21.4	Q25.4
I27.0	Q25.4
Q21.4	I27.0
Q25.4	I27.0
Q21.4	Z01.7
Q25.7	Q20.0
I46.1	Q20.0
Q20.0	Q25.7
I46.1	Q25.7
Q20.0	I46.1
Q25.7	I46.1
Q25.7	Q24.3
Q24.3	Q25.7
Q26.4	Q24.8
Q24.8	Q26.4
Y83.1	Q26.4
N17.9	Q26.4
R57.8	Q26.4
Q26.4	Y83.1
N17.9	Y83.1
R57.8	Y83.1
Q26.4	N17.9
Y83.1	N17.9
R57.8	N17.9
Q26.4	R57.8
Y83.1	R57.8
N17.9	R57.8
Q25.0	Q21.4
Q21.1	Q21.4
Q21.4	Q25.0
Q21.4	Q21.1
J43.9	Q24.8
J43.9	Q25.0
J43.9	Y83.1
Q24.8	J43.9
Q25.0	J43.9
Y83.1	J43.9
Z01.7	J43.9
J43.9	Z01.7
I49.8	Q23.3
Q23.3	I49.8
Q21.1	Q23.2
Q23.2	Q21.1
A41.9	Y83.1
Y83.1	A41.9
Z01.7	A41.9
A41.9	Z01.7
Q21.0	Q20.5
Q20.5	Q21.0
I49.8	Q20.5
Q20.5	I49.8
Q23.4	Q24.1
Q24.1	Q23.4
Q26.1	Q21.3
Q26.1	Q22.1
Q21.3	Q26.1
Q22.1	Q26.1
Q21.1	Q25.6
Q25.6	Q21.1
Z95.5	Q22.1
Q22.1	Z95.5
Q22.6	Q24.0
Q22.6	Q21.2
Q24.0	Q22.6
Q21.2	Q22.6
Q26.3	Q24.8
Q26.3	Q21.3
Q24.8	Q26.3
Q21.3	Q26.3
Q26.1	Q26.3
Z01.7	Q26.3
Q26.3	Q26.1
Q26.3	Z01.7
Z95.8	Q25.7
Q25.7	Z95.8
Q21.1	Q26.4
Q25.0	Q26.4
Z01.7	Q26.4
Q26.4	Q21.1
Q26.4	Q25.0
Q26.4	Z01.7
I49.8	Q25.3
Q25.3	I49.8
Q25.4	Q23.0
Q23.0	Q25.4
Q23.1	Q21.2
Q21.2	Q23.1
I49.8	Q23.1
Q23.1	I49.8
Q22.1	Q26.2
Q26.2	Q22.1
I49.8	Q20.4
Q20.4	I49.8
Q25.0	Q20.4
Q20.4	Q25.0
Z95.2	Q24.8
I44.2	I48.X
Z45.0	I48.X
Z95.2	I48.X
I48.X	I44.2
Z95.2	I44.2
I48.X	Z45.0
Z95.2	Z45.0
Q24.8	Z95.2
I48.X	Z95.2
I44.2	Z95.2
Z45.0	Z95.2
I31.3	Q25.1
I31.3	Q25.4
Q25.1	I31.3
Q25.4	I31.3
Z01.7	I31.3
I31.3	Z01.7
Q21.1	Q21.3
Q21.3	Q21.1
Q23.3	Q21.0
Q21.0	Q23.3
I50.9	Y83.1
Y83.1	I50.9
Q39.0	Q24.8
Q39.0	Q21.1
Q39.0	Q26.1
Q24.8	Q39.0
Q21.1	Q39.0
Q26.1	Q39.0
Z01.7	Q39.0
Q39.0	Z01.7
Q22.1	Q25.1
Q22.0	Q25.1
Q25.1	Q22.1
Q25.1	Q22.0
Q21.2	Q22.0
Q20.4	Q22.0
I46.1	Q22.0
Q22.0	Q21.2
Q22.0	Q20.4
I46.1	Q20.4
Q22.0	I46.1
Q20.4	I46.1
Q25.1	Q20.3
Q20.3	Q25.1
I42.4	Q24.8
Q24.8	I42.4
I49.8	I42.4
Z01.7	I42.4
I42.4	I49.8
I42.4	Z01.7
Q25.4	Q22.0
Q22.0	Q25.4
A08.3	Q24.8
A08.3	Q25.0
A08.3	I49.8
Q24.8	A08.3
Q25.0	A08.3
I49.8	A08.3
Z01.7	A08.3
A08.3	Z01.7
T82.5	Q21.1
Z95.8	Q21.1
Q21.1	T82.5
Z95.8	T82.5
Z01.7	T82.5
Q21.1	Z95.8
T82.5	Z95.8
T82.5	Z01.7
I27.2	Q23.0
Q23.0	I27.2
Q24.2	Q20.0
Q20.0	Q24.2
Q27.8	Q25.1
Q25.1	Q27.8
Q22.1	Q20.3
Q20.3	Q22.1
Q25.1	Q20.8
Q25.0	Q20.8
Q20.8	Q25.1
Q20.8	Q25.0
Q25.7	Q23.4
Q25.7	Q25.1
Q23.4	Q25.7
Q25.1	Q25.7
I97.1	Q21.0
Q21.0	I97.1
R57.0	I97.1
I97.1	R57.0
P54.8	Q24.8
P54.8	Q25.1
R57.1	Q25.1
Q24.8	P54.8
Q25.1	P54.8
R57.1	P54.8
Q25.1	R57.1
P54.8	R57.1
Q22.1	Q22.6
Q22.6	Q22.1
Q20.3	Q22.4
Q22.4	Q20.3
Q25.4	Q20.3
Q20.3	Q25.4
Q44.7	Q24.8
Q44.7	Q21.3
Q24.8	Q44.7
Q21.3	Q44.7
I49.8	Q44.7
Z01.7	Q44.7
Q44.7	I49.8
Q44.7	Z01.7
J94.0	Q24.8
Q21.1	Q26.3
J94.0	Q26.3
Q26.3	Q21.1
J94.0	Q21.1
Q24.8	J94.0
Q26.3	J94.0
Q21.1	J94.0
Z01.7	J94.0
J94.0	Z01.7
Q23.2	Q21.2
Q25.4	Q21.2
Q21.2	Q23.2
Q21.2	Q25.4
N39.0	Q24.8
N39.0	Q21.2
J18.9	Q21.2
Q24.8	N39.0
Q21.2	N39.0
J18.9	N39.0
Z01.7	N39.0
Q21.2	J18.9
N39.0	J18.9
N39.0	Z01.7
I44.2	Q25.0
Q25.0	I44.2
Q35.9	Q24.8
Q35.9	Q21.1
Q24.8	Q35.9
Q21.1	Q35.9
I49.8	Q35.9
Q35.9	I49.8
Q23.8	Q21.0
Q23.8	Q23.3
Q21.0	Q23.8
Q23.3	Q23.8
Q20.1	Q20.3
Q20.3	Q20.1
Q25.0	Q24.4
Q24.4	Q25.0
Y83.1	Q24.3
Q24.3	Y83.1
Q22.0	Q22.4
R57.0	Q22.4
Q22.4	Q22.0
Q22.4	R57.0
J06.9	Q26.3
J06.9	Q21.1
Q26.3	J06.9
Q21.1	J06.9
Q24.5	Q21.0
Q21.0	Q24.5
Q21.1	Q24.5
Q24.5	Q21.1
Q23.4	Q20.1
Q20.1	Q23.4
Q25.4	Q23.4
Q23.4	Q25.4
Z95.5	Q21.3
Z95.5	Q25.0
Q21.3	Z95.5
Q25.0	Z95.5
I47.0	Q24.8
I47.0	Q25.7
Q24.8	I47.0
Q25.7	I47.0
I49.8	I47.0
Z01.7	I47.0
I47.0	I49.8
I47.0	Z01.7
I21.1	Q24.8
I71.2	Q24.8
I21.1	Q21.0
I71.2	Q21.0
Q24.8	I21.1
Q21.0	I21.1
I71.2	I21.1
Z01.7	I21.1
Q24.8	I71.2
Q21.0	I71.2
I21.1	I71.2
Z01.7	I71.2
I21.1	Z01.7
I71.2	Z01.7
Q20.1	Q21.3
Q21.3	Q20.1
Q22.4	Q24.0
Q24.0	Q22.4
Z95.8	Q25.4
Q25.4	Z95.8
Q20.5	Q24.0
T82.8	Q24.0
Q24.0	Q20.5
T82.8	Q20.5
Q24.0	T82.8
Q20.5	T82.8
I26.9	Q24.8
I26.9	Q24.0
Q25.4	Q24.0
Q24.8	I26.9
Q24.0	I26.9
Q25.4	I26.9
Z01.7	I26.9
Q24.0	Q25.4
I26.9	Q25.4
I26.9	Z01.7
Q21.1	Q20.4
Q20.4	Q21.1
Q90.9	J94.0
I49.8	J94.0
J94.0	Q90.9
I49.8	Q90.9
J94.0	I49.8
Q90.9	I49.8
J94.0	Q21.0
J94.0	Q25.0
Q21.0	J94.0
Q25.0	J94.0
Q22.8	Q20.1
Q22.6	Q20.1
Q20.1	Q22.8
Q22.6	Q22.8
Q20.1	Q22.6
Q22.8	Q22.6
T82.1	I44.2
I44.2	T82.1
Z45.0	T82.1
T82.1	Z45.0
Q25.4	Q22.6
Q22.6	Q25.4
R50.9	Q24.8
R50.9	Z95.8
R50.9	I49.8
Q24.8	R50.9
Z95.8	R50.9
I49.8	R50.9
Z01.7	R50.9
R50.9	Z01.7
Q24.3	Q20.3
Q20.3	Q24.3
I49.8	Q26.4
Q26.4	I49.8
Q25.0	Q22.4
Q22.4	Q25.0
Q87.4	Q24.8
Q87.4	Q25.4
Q24.8	Q87.4
Q25.4	Q87.4
I49.8	Q87.4
Z01.7	Q87.4
Q87.4	I49.8
Q87.4	Z01.7
T81.4	Q24.8
T81.5	Q24.8
Q24.8	T81.4
T81.5	T81.4
I49.8	T81.4
Z01.7	T81.4
Q24.8	T81.5
T81.4	T81.5
T81.4	I49.8
T81.4	Z01.7
J86.0	Q24.8
Q24.8	J86.0
I49.8	J86.0
Z01.7	J86.0
J86.0	I49.8
J86.0	Z01.7
J94.0	Q25.4
Q25.4	J94.0
Q21.1	Q24.0
Q26.3	Q24.0
Q24.0	Q21.1
Q24.0	Q26.3
Z95.8	Q21.0
Z95.8	I27.0
Q21.0	Z95.8
I27.0	Z95.8
Q90.9	T81.4
T81.4	Q90.9
Y83.1	T81.5
Z45.2	T81.5
T81.5	Y83.1
Z45.2	Y83.1
T81.5	Z45.2
Y83.1	Z45.2
I49.8	Z45.2
Z01.7	Z45.2
Z45.2	I49.8
Z45.2	Z01.7
I49.1	Q25.1
Q25.1	I49.1
Q25.7	Q21.2
Q21.2	Q25.7
Q25.0	Q26.1
Q26.1	Q25.0
I21.0	Q24.8
Q24.8	I21.0
J94.0	I21.0
Z95.8	I21.0
Z01.7	I21.0
I21.0	J94.0
Z95.8	J94.0
I21.0	Z95.8
J94.0	Z95.8
I21.0	Z01.7
I42.4	Q22.9
R57.0	Q22.9
I42.4	Q22.8
Q22.9	I42.4
Q22.8	I42.4
R57.0	I42.4
Q22.9	R57.0
I42.4	R57.0
I64.X	I47.1
I47.1	I64.X
I49.8	I64.X
Z01.7	I64.X
I64.X	I49.8
I64.X	Z01.7
P36.1	Q24.8
P36.1	Q25.0
P36.1	Q21.1
R57.8	Q21.1
Q24.8	P36.1
Q25.0	P36.1
Q21.1	P36.1
R57.8	P36.1
Q21.1	R57.8
P36.1	R57.8
Y83.1	Q21.4
I49.8	Q21.4
Q21.4	Y83.1
Q21.4	I49.8
I42.1	Q24.8
I42.1	Q24.2
Q23.0	Q24.2
Q24.8	I42.1
Q24.2	I42.1
Q23.0	I42.1
Z01.7	I42.1
Q24.2	Q23.0
I42.1	Q23.0
I42.1	Z01.7
I26.9	Q26.2
I82.2	Q26.2
Q26.2	I26.9
I82.2	I26.9
Q26.2	I82.2
I26.9	I82.2
Q23.1	Q21.0
Q23.1	Q24.4
Q21.0	Q23.1
Q24.4	Q23.1
N17.9	Q20.3
Q20.3	N17.9
P23.6	Q24.8
P23.6	Q26.2
Q24.8	P23.6
Q26.2	P23.6
R57.0	P23.6
P23.6	R57.0
I49.9	Q22.5
I49.9	Q21.1
Q22.5	I49.9
Q21.1	I49.9
Z01.7	I49.9
I49.9	Z01.7
Y83.1	Q24.5
Q24.5	Y83.1
Z45.2	Q24.8
Z45.2	Q21.3
Z45.2	Q25.0
Q24.8	Z45.2
Q21.3	Z45.2
Q25.0	Z45.2
Q21.1	Q22.6
Q22.6	Q21.1
I49.8	Q22.8
Q22.8	I49.8
J00.X	Q24.8
J00.X	Q25.0
J00.X	I49.8
Q24.8	J00.X
Q25.0	J00.X
I49.8	J00.X
Z01.7	J00.X
J00.X	Z01.7
Y83.1	T82.8
T82.8	Y83.1
Q25.8	Q24.8
Q24.8	Q25.8
Q23.0	Q25.8
Q22.1	Q25.8
R57.0	Q25.8
Q25.8	Q23.0
Q22.1	Q23.0
Q25.8	Q22.1
Q23.0	Q22.1
R57.0	Q22.1
Q25.8	R57.0
Q22.1	R57.0
I65.2	Q24.8
I65.2	Q25.6
Q24.8	I65.2
Q25.6	I65.2
Y83.1	I65.2
R57.0	I65.2
I65.2	Y83.1
I65.2	R57.0
Z45.8	Q24.8
Z45.8	Q25.0
Z45.8	I49.8
Q24.8	Z45.8
Q25.0	Z45.8
I49.8	Z45.8
Z01.7	Z45.8
Z45.8	Z01.7
Q22.1	Q20.5
Q20.5	Q22.1
Q23.2	Q20.1
Q20.1	Q23.2
I21.0	Q21.3
J94.0	Q21.3
Q21.3	I21.0
Q21.3	J94.0
I21.1	Q21.3
I21.1	J94.0
Q21.3	I21.1
J94.0	I21.1
Q26.1	Q25.4
Q25.4	Q26.1
Q23.1	Q23.0
Q23.0	Q23.1
I49.8	I40.0
Z01.7	I40.0
I40.0	I49.8
I40.0	Z01.7
I31.3	Q25.0
I31.3	Q21.1
Q25.0	I31.3
Q21.1	I31.3
Q90.9	I27.0
I27.0	Q90.9
Q26.1	Q20.4
Q20.4	Q26.1
I49.8	Q25.8
Z01.7	Q25.8
Q25.8	I49.8
Q25.8	Z01.7
Z95.5	Q22.0
Q22.0	Z95.5
I87.1	Q24.8
I87.1	Q26.2
I28.8	Q26.2
Q24.8	I87.1
Q26.2	I87.1
I28.8	I87.1
Z01.7	I87.1
Q26.2	I28.8
I87.1	I28.8
Z01.7	I28.8
I87.1	Z01.7
I28.8	Z01.7
Q25.6	Q24.3
Q24.3	Q25.6
I27.0	Q20.1
Q20.1	I27.0
R57.8	Q20.3
R57.8	Q21.0
Q20.3	R57.8
Q21.0	R57.8
I49.8	Q28.1
Q28.1	I49.8
I97.1	Q26.2
R57.8	Q26.2
I97.1	Q21.1
Q26.2	I97.1
Q21.1	I97.1
R57.8	I97.1
Q26.2	R57.8
I97.1	R57.8
Q24.3	Q25.4
Q25.4	Q24.3
I27.2	Q25.4
Q25.4	I27.2
I49.8	Q24.2
Q24.2	I49.8
Q20.2	Q24.8
Q24.8	Q20.2
Q25.0	Q20.2
I49.8	Q20.2
Z01.7	Q20.2
Q20.2	Q25.0
Q20.2	I49.8
Q20.2	Z01.7
I47.1	Q21.1
Q21.1	I47.1
R57.0	I47.1
I47.1	R57.0
[truncated: 3,928 more rows]
