# Supplementary material for: Comorbidity Networks in Cardiovascular Diseases
Source: Front Physiol. 2020 Aug 28;11:1009. doi: 10.3389/fphys.2020.01009 (PMC7485389; doi:10.3389/fphys.2020.01009)
Supplement: Supplementary file 2 [file Data_Sheet_2.ZIP]

Archive with 24 entries (23 files):
- Supp_Datasheet_2_Network_statistics/
- __MACOSX/._Supp_Datasheet_2_Network_statistics
- Supp_Datasheet_2_Network_statistics/net_81_90.csv
- __MACOSX/Supp_Datasheet_2_Network_statistics/._net_81_90.csv
- Supp_Datasheet_2_Network_statistics/net_21_30.csv
- __MACOSX/Supp_Datasheet_2_Network_statistics/._net_21_30.csv
- Supp_Datasheet_2_Network_statistics/net_51_60.csv
- __MACOSX/Supp_Datasheet_2_Network_statistics/._net_51_60.csv
- Supp_Datasheet_2_Network_statistics/net_61_70.csv
- __MACOSX/Supp_Datasheet_2_Network_statistics/._net_61_70.csv
- Supp_Datasheet_2_Network_statistics/net_31_40.csv
- __MACOSX/Supp_Datasheet_2_Network_statistics/._net_31_40.csv
- Supp_Datasheet_2_Network_statistics/net_90_plus.csv
- __MACOSX/Supp_Datasheet_2_Network_statistics/._net_90_plus.csv
- Supp_Datasheet_2_Network_statistics/net_11_20.csv
- __MACOSX/Supp_Datasheet_2_Network_statistics/._net_11_20.csv
- Supp_Datasheet_2_Network_statistics/net_71_80.csv
- __MACOSX/Supp_Datasheet_2_Network_statistics/._net_71_80.csv
- Supp_Datasheet_2_Network_statistics/net_0_10.csv
- __MACOSX/Supp_Datasheet_2_Network_statistics/._net_0_10.csv
- Supp_Datasheet_2_Network_statistics/net_all_ages.csv
- __MACOSX/Supp_Datasheet_2_Network_statistics/._net_all_ages.csv
- Supp_Datasheet_2_Network_statistics/net_41_50.csv
- __MACOSX/Supp_Datasheet_2_Network_statistics/._net_41_50.csv
