# Supplementary material for: Comorbidity Networks in Cardiovascular Diseases
Source: Front Physiol. 2020 Aug 28;11:1009. doi: 10.3389/fphys.2020.01009 (PMC7485389; doi:10.3389/fphys.2020.01009)
Supplement: Supplementary file 2 [file Data_Sheet_2.ZIP › Supp_Datasheet_2_Network_statistics/net_all_ages.csv]

AverageShortestPathLength	BetweennessCentrality	ClosenessCentrality	ClusteringCoefficient	Degree	Eccentricity	IsSingleNode	name	NeighborhoodConnectivity	NumberOfDirectedEdges	NumberOfUndirectedEdges	PartnerOfMultiEdgedNodePairs	Radiality	selected	SelfLoops	shared name	Stress	TopologicalCoefficient
1.67663043	0.07393802	0.59643436	0.09070573	490	3	false	Q24.8	61.02857143	490	0	0	0.86467391	false	0	Q24.8	1902624	0.04185773
1.9673913	0.00540912	0.50828729	0.42389937	106	3	false	C38.0	149.86792453	106	0	0	0.80652174	false	0	C38.0	175258	0.10598863
1.84103261	0.01232334	0.54317343	0.2083232	257	3	false	Q21.1	94.22957198	257	0	0	0.83179348	false	0	Q21.1	549786	0.06503076
2.04347826	0.00394227	0.4893617	0.2711478	160	3	false	Q25.0	100.35	160	0	0	0.79130435	false	0	Q25.0	170376	0.08040865
2.14945652	3.7928E-4	0.46523388	0.47286822	87	3	false	Q20.1	121.7816092	87	0	0	0.7701087	false	0	Q20.1	25026	0.10453357
1.52173913	0.14729294	0.65714286	0.05706192	707	3	false	I49.8	48.26449788	707	0	0	0.89565217	false	0	I49.8	2691314	0.03287676
2.18410326	2.3938E-4	0.45785381	0.50503083	79	3	false	Q21.2	122.96202532	79	0	0	0.76317935	false	0	Q21.2	15528	0.10959182
2.28668478	3.992E-5	0.43731432	0.69579832	35	3	false	Q27.8	158.17142857	35	0	0	0.74266304	false	0	Q27.8	2436	0.15583392
1.86277174	0.00825685	0.53683443	0.24165149	244	3	false	R57.0	100.82786885	244	0	0	0.82744565	false	0	R57.0	385954	0.070509
2.14945652	1.4179E-4	0.46523388	0.55875706	60	3	false	Q22.4	143.71666667	60	0	0	0.7701087	false	0	Q22.4	12054	0.12056767
2.19225543	2.8527E-4	0.45615122	0.61795918	50	3	false	Q24.0	151.46	50	0	0	0.76154891	false	0	Q24.0	14396	0.13297629
2.34103261	2.812E-5	0.42716193	0.67563025	35	3	false	Q20.6	131.62857143	35	0	0	0.73179348	false	0	Q20.6	1984	0.14077922
2.13247283	6.7802E-4	0.46893915	0.43005518	79	3	false	Q26.2	131.34177215	79	0	0	0.77350543	false	0	Q26.2	33874	0.1096342
2.18070652	1.8259E-4	0.45856698	0.49278846	65	3	false	Q25.5	126.53846154	65	0	0	0.7638587	false	0	Q25.5	14882	0.11090137
2.0625	0.00169822	0.48484848	0.39344262	122	3	false	Q22.8	123.86065574	122	0	0	0.7875	false	0	Q22.8	103302	0.09845839
2.29144022	1.411E-4	0.43640676	0.72923077	26	3	false	Q23.8	189.73076923	26	0	0	0.74171196	false	0	Q23.8	4786	0.18655926
2.24592391	7.55E-5	0.44525106	0.68170732	41	3	false	Q23.2	162.70731707	41	0	0	0.75081522	false	0	Q23.2	3718	0.15220516
2.59307065	0.0	0.38564318	1.0	4	4	false	Q25.2	222.75	4	0	0	0.68138587	false	0	Q25.2	0	0.36818182
1.78668478	0.02284672	0.55969582	0.16579454	334	3	false	I46.1	83.90419162	334	0	0	0.84266304	false	0	I46.1	840036	0.05778526
2.14538043	1.8349E-4	0.4661178	0.51499445	74	3	false	Q20.3	136.55405405	74	0	0	0.77092391	false	0	Q20.3	15774	0.11533282
1.89741848	0.00625348	0.52703187	0.22918597	203	3	false	Q21.0	97.42857143	203	0	0	0.8205163	false	0	Q21.0	309532	0.06861167
2.22554348	1.4967E-4	0.44932845	0.57740113	60	3	false	Q24.3	132.86666667	60	0	0	0.7548913	false	0	Q24.3	9744	0.12302469
2.08220109	0.00127191	0.48026101	0.37934363	112	3	false	Q23.3	122.51785714	112	0	0	0.78355978	false	0	Q23.3	67398	0.09888447
2.17934783	7.842E-5	0.45885287	0.58173077	65	3	false	Q22.2	145.35384615	65	0	0	0.76413043	false	0	Q22.2	7700	0.12716872
2.02105978	0.0013399	0.49478992	0.384	126	3	false	Q23.0	131.05555556	126	0	0	0.79578804	false	0	Q23.0	78168	0.09966202
2.21059783	3.1406E-4	0.45236632	0.628734	38	3	false	Q24.6	177.23684211	38	0	0	0.75788043	false	0	Q24.6	19654	0.15768402
2.00407609	7.9796E-4	0.49898305	0.44657973	94	3	false	Q22.1	132.82978723	94	0	0	0.79918478	false	0	Q22.1	60360	0.09681471
1.91168478	0.00569545	0.52309879	0.30003413	188	3	false	Z45.0	111.4787234	188	0	0	0.81766304	false	0	Z45.0	290218	0.07883927
2.16032609	5.2131E-4	0.46289308	0.48463532	74	3	false	Q22.0	125.13513514	74	0	0	0.76793478	false	0	Q22.0	25820	0.10768945
1.79415761	0.02148327	0.55736463	0.17473884	325	3	false	Y83.1	85.10153846	325	0	0	0.84116848	false	0	Y83.1	762810	0.05869072
1.984375	0.00119857	0.50393701	0.40377293	108	3	false	Q25.4	127.96296296	108	0	0	0.803125	false	0	Q25.4	76416	0.09225881
1.97826087	0.00234283	0.50549451	0.35522434	114	3	false	Q25.1	125.28070175	114	0	0	0.80434783	false	0	Q25.1	108434	0.09013
2.01494565	0.00171033	0.4962913	0.33561774	103	3	false	Q21.3	114.27184466	103	0	0	0.79701087	false	0	Q21.3	77212	0.08483433
2.18070652	3.6164E-4	0.45856698	0.53964194	69	3	false	Q25.6	131.89855072	69	0	0	0.7638587	false	0	Q25.6	17634	0.11600576
2.27513587	4.38E-6	0.43953419	0.77777778	10	3	false	J12.9	318.2	10	0	0	0.74497283	false	0	J12.9	480	0.30104068
2.14809783	0.00226899	0.46552815	0.2729398	59	3	false	Z03.5	116.3559322	59	0	0	0.77038043	false	0	Z03.5	83972	0.09743633
2.296875	1.437E-5	0.43537415	0.82174688	34	3	false	Q22.6	157.41176471	34	0	0	0.740625	false	0	Q22.6	1006	0.15725451
1.81453804	0.01586916	0.55110446	0.18531837	296	3	false	I27.0	88.81081081	296	0	0	0.83709239	false	0	I27.0	605480	0.0612911
1.57336957	0.09856741	0.63557858	0.06975991	629	3	false	I50.9	53.6581876	629	0	0	0.88532609	false	0	I50.9	2197040	0.03647735
2.02921196	6.8353E-4	0.49280214	0.42372881	59	3	false	J06.9	170.28813559	59	0	0	0.79415761	false	0	J06.9	41332	0.12429791
1.81317935	0.02404755	0.55151742	0.16117573	294	3	false	N17.9	85.06802721	294	0	0	0.83736413	false	0	N17.9	862026	0.05854647
1.84782609	0.01219932	0.54117647	0.21583517	254	3	false	I27.2	96.46062992	254	0	0	0.83043478	false	0	I27.2	510558	0.06689364
2.27309783	5.662E-5	0.43992827	0.64137931	30	3	false	Q24.2	167.2	30	0	0	0.74538043	false	0	Q24.2	3690	0.16076923
2.05910326	1.3267E-4	0.4856483	0.60249554	34	3	false	I82.2	220.41176471	34	0	0	0.78817935	false	0	I82.2	9510	0.16314712
2.22554348	3.2172E-4	0.44932845	0.55815313	59	3	false	Q25.7	131.50847458	59	0	0	0.7548913	false	0	Q25.7	12474	0.12165446
2.26290761	1.735E-5	0.44190934	0.62962963	27	3	false	I28.8	194.44444444	27	0	0	0.74741848	false	0	I28.8	2060	0.18378492
2.07336957	1.9195E-4	0.48230668	0.5989899	45	3	false	T82.5	175.93333333	45	0	0	0.78532609	false	0	T82.5	16240	0.13338388
1.95923913	0.00176732	0.51040222	0.39221086	124	3	false	T82.8	136.27419355	124	0	0	0.80815217	false	0	T82.8	106524	0.09678565
2.25679348	1.282E-5	0.44310656	0.73230769	26	3	false	I74.5	203.19230769	26	0	0	0.7486413	false	0	I74.5	1518	0.19025497
2.24524457	1.4199E-4	0.44538578	0.65159574	48	3	false	Q20.0	151.60416667	48	0	0	0.75095109	false	0	Q20.0	5356	0.14261916
2.27038043	1.457E-5	0.44045482	0.64761905	21	3	false	M30.3	220.0952381	21	0	0	0.74592391	false	0	M30.3	1100	0.20901732
2.14130435	2.9013E-4	0.46700508	0.35384615	26	3	false	I77.6	146.15384615	26	0	0	0.77173913	false	0	I77.6	14158	0.11805642
2.2798913	1.447E-5	0.4386174	0.72064777	39	3	false	Q20.5	149.76923077	39	0	0	0.74402174	false	0	Q20.5	1560	0.14668877
2.16847826	1.7325E-4	0.46115288	0.54960317	64	3	false	Q24.4	147.296875	64	0	0	0.76630435	false	0	Q24.4	10738	0.12698006
2.26766304	6.675E-5	0.44098262	0.66701903	44	3	false	Q23.4	143.54545455	44	0	0	0.74646739	false	0	Q23.4	3768	0.13882539
2.38586957	7.88E-6	0.4191344	0.78571429	8	3	false	E03.1	276.75	8	0	0	0.72282609	false	0	E03.1	564	0.30887277
1.84714674	0.01196458	0.54137551	0.22988729	249	3	false	A41.9	101.05220884	249	0	0	0.83057065	false	0	A41.9	526272	0.06978744
2.30502717	3.4167E-4	0.43383436	0.53846154	14	4	false	Q60.5	200.85714286	14	0	0	0.73899457	false	0	Q60.5	10816	0.19886846
1.74456522	0.03228751	0.57320872	0.13471755	390	3	false	I48.X	74.38461538	390	0	0	0.85108696	false	0	I48.X	1036394	0.05101825
2.26086957	2.2369E-4	0.44230769	0.67246377	46	3	false	Q26.1	157.89130435	46	0	0	0.74782609	false	0	Q26.1	8350	0.15152716
1.89470109	0.00504776	0.52778774	0.30209389	189	3	false	Q23.1	115.92592593	189	0	0	0.82105978	false	0	Q23.1	252304	0.08061608
1.91236413	0.00300798	0.52291297	0.33825207	168	3	false	I50.0	125.79761905	168	0	0	0.81752717	false	0	I50.0	179950	0.0877862
2.14877717	3.079E-5	0.46538097	0.7021041	43	3	false	I49.1	209.06976744	43	0	0	0.77024457	false	0	I49.1	3360	0.17278493
2.05163043	5.2118E-4	0.48741722	0.52259165	69	3	false	Q22.5	154.33333333	69	0	0	0.78967391	false	0	Q22.5	31734	0.11630244
2.3451087	1.2E-5	0.42641947	0.5952381	21	4	false	J98.1	169.57142857	21	0	0	0.73097826	false	0	J98.1	912	0.17963075
2.2798913	7.714E-5	0.4386174	0.60739687	38	3	false	Q20.8	146.57894737	38	0	0	0.74402174	false	0	Q20.8	3474	0.14342363
2.08763587	2.0639E-4	0.47901074	0.6179078	48	3	false	Q89.3	169.60416667	48	0	0	0.78247283	false	0	Q89.3	16806	0.13096847
2.21875	5.312E-5	0.45070423	0.62564103	40	3	false	Q25.3	173.25	40	0	0	0.75625	false	0	Q25.3	3784	0.15608108
1.90013587	0.00439023	0.52627816	0.34519035	186	3	false	I44.2	121.61827957	186	0	0	0.81997283	false	0	I44.2	241272	0.0848697
2.91576087	0.0	0.34296365	1.0	3	4	false	Q36.9	60.66666667	3	0	0	0.61684783	false	0	Q36.9	0	0.35897436
1.91779891	0.00555551	0.5214311	0.33403776	169	3	false	I33.0	121.8816568	169	0	0	0.81644022	false	0	I33.0	225462	0.08559105
2.41711957	1.1024E-4	0.41371557	0.66666667	6	3	false	Q35.9	272.16666667	6	0	0	0.71657609	false	0	Q35.9	2748	0.31944444
2.47350543	7.141E-5	0.40428454	0.66666667	7	4	false	Q79.6	179.28571429	7	0	0	0.70529891	false	0	Q79.6	1808	0.23314137
1.86820652	0.00507073	0.53527273	0.26561265	231	3	false	I45.1	105.21212121	231	0	0	0.8263587	false	0	I45.1	272632	0.07331855
2.06317935	0.00151763	0.48468884	0.43755831	123	3	false	T82.1	134.91056911	123	0	0	0.78736413	false	0	T82.1	106446	0.10741287
2.36209239	8.4E-7	0.42335347	0.85714286	8	3	false	S39.9	290.375	8	0	0	0.72758152	false	0	S39.9	150	0.31189581
2.33355978	4.474E-5	0.42852984	0.71212121	12	3	false	Q96.9	257.58333333	12	0	0	0.73328804	false	0	Q96.9	1034	0.26582387
2.37160326	5.42E-6	0.42165569	0.78362573	19	3	false	Q22.3	173.94736842	19	0	0	0.72567935	false	0	Q22.3	252	0.19199489
2.39945652	0.0	0.41676104	1.0	8	3	false	Q28.1	270.75	8	0	0	0.7201087	false	0	Q28.1	0	0.30907534
2.20584239	1.916E-5	0.45334155	0.68945869	27	3	false	I49.3	219.66666667	27	0	0	0.75883152	false	0	I49.3	1326	0.1923526
2.08627717	8.6332E-4	0.4793227	0.48795518	85	3	false	R57.8	153.90588235	85	0	0	0.78274457	false	0	R57.8	49262	0.12214753
1.921875	0.00416772	0.5203252	0.30726437	158	3	false	Z95.8	118.7721519	158	0	0	0.815625	false	0	Z95.8	203264	0.08311557
2.36548913	2.0E-7	0.42274555	0.95238095	7	3	false	J21.9	333.85714286	7	0	0	0.72690217	false	0	J21.9	24	0.36014794
2.2642663	1.9116E-4	0.44164416	0.61742424	33	3	false	Q24.1	145.66666667	33	0	0	0.74714674	false	0	Q24.1	10958	0.13873016
2.10733696	3.0962E-4	0.47453256	0.48995984	84	3	false	Q24.5	153.02380952	84	0	0	0.77853261	false	0	Q24.5	25934	0.1244096
1.87228261	0.00857756	0.5341074	0.24784668	216	3	false	I31.3	106.22685185	216	0	0	0.82554348	false	0	I31.3	361238	0.0735643
2.27309783	1.1127E-4	0.43992827	0.73809524	21	3	false	T81.1	202.61904762	21	0	0	0.74538043	false	0	T81.1	5994	0.19315448
2.10529891	0.00130394	0.47499193	0.46553447	78	3	false	I49.9	149.23076923	78	0	0	0.77894022	false	0	I49.9	75424	0.12044453
1.90013587	0.00407024	0.52627816	0.31078621	188	3	false	I47.1	117.37765957	188	0	0	0.81997283	false	0	I47.1	212690	0.08202492
1.95788043	0.0021514	0.51075642	0.42419726	122	3	false	R57.1	143.33606557	122	0	0	0.80842391	false	0	R57.1	111950	0.10151279
2.23029891	1.1126E-4	0.44837039	0.57861635	54	3	false	Q20.4	129.14814815	54	0	0	0.75394022	false	0	Q20.4	7072	0.11969244
1.9048913	0.00340468	0.52496434	0.32153829	188	3	false	Z95.5	118.67553191	188	0	0	0.81902174	false	0	Z95.5	181858	0.08333956
2.59307065	0.0	0.38564318	1.0	5	4	false	P28.1	265.0	5	0	0	0.68138587	false	0	P28.1	0	0.44314381
1.95108696	9.9645E-4	0.51253482	0.45050563	119	3	false	I51.3	144.47058824	119	0	0	0.80978261	false	0	I51.3	67562	0.10138287
1.8763587	0.00690203	0.53294714	0.26065163	210	3	false	J18.9	110.37619048	210	0	0	0.82472826	false	0	J18.9	339094	0.07643781
2.30434783	2.215E-5	0.43396226	0.6025641	13	3	false	G41.0	222.38461538	13	0	0	0.73913043	false	0	G41.0	1242	0.219965
1.94497283	0.00174582	0.514146	0.42344707	127	3	false	I50.1	145.70866142	127	0	0	0.81100543	false	0	I50.1	91794	0.10217999
2.49524457	2.66E-6	0.40076232	0.6	6	4	false	Q85.1	181.0	6	0	0	0.70095109	false	0	Q85.1	60	0.24525745
2.19497283	1.0475E-4	0.45558651	0.59146341	41	3	false	Q90.9	178.53658537	41	0	0	0.76100543	false	0	Q90.9	5792	0.15606345
2.49456522	0.0	0.40087146	1.0	3	4	false	C22.2	345.66666667	3	0	0	0.70108696	false	0	C22.2	0	0.46460573
2.53125	7.4E-6	0.39506173	0.66666667	6	4	false	D47.1	250.83333333	6	0	0	0.69375	false	0	D47.1	598	0.36564626
2.27377717	1.01E-6	0.43979683	0.87619048	15	3	false	J85.1	285.33333333	15	0	0	0.74524457	false	0	J85.1	178	0.27071474
2.13586957	1.324E-5	0.46819338	0.74666667	25	3	false	G93.1	224.84	25	0	0	0.77282609	false	0	G93.1	2050	0.18030473
2.06453804	6.0803E-4	0.48436986	0.52773109	85	3	false	I97.1	163.42352941	85	0	0	0.78709239	false	0	I97.1	41144	0.1264888
2.52105978	0.0	0.39665858	0.0	1	4	false	C76.5	707.0	1	0	0	0.69578804	false	0	C76.5	0	0.0
2.30366848	5.59E-6	0.43409024	0.76679842	23	4	false	Q22.9	193.56521739	23	0	0	0.7392663	false	0	Q22.9	796	0.19298626
2.6548913	0.0	0.37666325	1.0	4	4	false	Q50.1	235.0	4	0	0	0.66902174	false	0	Q50.1	0	0.45988258
1.90964674	0.00310989	0.52365706	0.34954363	166	3	false	J90.X	129.30722892	166	0	0	0.81807065	false	0	J90.X	177640	0.08985909
3.14741848	0.0	0.3177207	0.0	1	4	false	B96.0	59.0	1	0	0	0.5705163	false	0	B96.0	0	0.0
2.11480978	9.651E-5	0.47285577	0.67126437	30	3	false	Q26.8	187.83333333	30	0	0	0.77703804	false	0	Q26.8	9394	0.14755172
2.08831522	0.00284295	0.47885491	0.37460317	36	3	false	T81.5	175.44444444	36	0	0	0.78233696	false	0	T81.5	76530	0.1344189
2.22894022	9.66E-6	0.44864371	0.64444444	10	3	false	Q87.8	280.1	10	0	0	0.75421196	false	0	Q87.8	1476	0.24897778
2.40217391	3.0E-8	0.41628959	0.97222222	9	3	false	P28.4	250.77777778	9	0	0	0.71956522	false	0	P28.4	4	0.28791938
2.21807065	5.033E-5	0.45084227	0.63333333	16	3	false	D15.1	273.125	16	0	0	0.75638587	false	0	D15.1	2348	0.24063877
2.55502717	5.0E-7	0.39138527	0.76190476	7	4	false	I51.2	205.71428571	7	0	0	0.68899457	false	0	I51.2	86	0.31551271
2.1888587	5.832E-5	0.45685909	0.44155844	22	3	false	E86.X	159.81818182	22	0	0	0.76222826	false	0	E86.X	5516	0.13636364
2.56997283	3.0E-8	0.38910917	0.9	5	4	false	Z50.9	248.4	5	0	0	0.68600543	false	0	Z50.9	4	0.3899529
2.32336957	4.87E-6	0.43040936	0.8	31	3	false	Q21.4	156.51612903	31	0	0	0.73532609	false	0	Q21.4	516	0.16219288
2.22826087	2.5606E-4	0.44878049	0.61219512	41	3	false	Q26.4	166.02439024	41	0	0	0.75434783	false	0	Q26.4	10876	0.15162045
2.20652174	1.975E-4	0.45320197	0.66896552	30	3	false	J43.9	207.4	30	0	0	0.75869565	false	0	J43.9	8494	0.18224956
2.23029891	1.2011E-4	0.44837039	0.58843537	49	3	false	Q26.3	153.36734694	49	0	0	0.75394022	false	0	Q26.3	8254	0.14148279
1.87024457	0.00820139	0.53468943	0.26920123	217	3	false	Z95.2	108.87557604	217	0	0	0.82595109	false	0	Z95.2	368258	0.07529431
2.6576087	0.0	0.37627812	1.0	3	4	false	Q39.0	264.33333333	3	0	0	0.66847826	false	0	Q39.0	0	0.52034121
2.16032609	2.578E-4	0.46289308	0.62403913	54	3	false	I42.4	175.59259259	54	0	0	0.76793478	false	0	I42.4	14880	0.14855549
2.42866848	0.0	0.41174825	1.0	3	3	false	A08.3	452.33333333	3	0	0	0.7142663	false	0	A08.3	0	0.53977725
2.65964674	0.0	0.37598978	1.0	3	4	false	P54.8	242.0	3	0	0	0.66807065	false	0	P54.8	0	0.47265625
2.42866848	0.0	0.41174825	1.0	3	3	false	Q44.7	433.33333333	3	0	0	0.7142663	false	0	Q44.7	0	0.51710422
2.37024457	6.7E-7	0.42189739	0.86813187	14	3	false	J94.0	218.85714286	14	0	0	0.72595109	false	0	J94.0	110	0.2397121
1.88383152	0.00969462	0.53083303	0.23397382	190	3	false	N39.0	107.25263158	190	0	0	0.8232337	false	0	N39.0	426504	0.07381461
2.38722826	8.3E-7	0.41889585	0.73333333	6	3	false	I47.0	295.33333333	6	0	0	0.72255435	false	0	I47.0	142	0.3296131
1.91304348	0.00431015	0.52272727	0.3111725	181	3	false	I21.1	114.80662983	181	0	0	0.8173913	false	0	I21.1	218462	0.08090672
1.95516304	0.00185596	0.5114663	0.41625344	121	3	false	I71.2	142.42975207	121	0	0	0.80896739	false	0	I71.2	105130	0.100515
2.078125	9.0726E-4	0.48120301	0.48221154	65	3	false	I26.9	164.49230769	65	0	0	0.784375	false	0	I26.9	41562	0.12731603
2.11888587	1.343E-4	0.47194614	0.50877193	19	3	false	R50.9	245.26315789	19	0	0	0.77622283	false	0	R50.9	8562	0.1919117
2.13722826	0.00131142	0.46789574	0.43449883	66	3	false	Q87.4	146.74242424	66	0	0	0.77255435	false	0	Q87.4	68822	0.12187909
1.96535326	7.2826E-4	0.50881438	0.46360582	95	3	false	T81.4	161.10526316	95	0	0	0.80692935	false	0	T81.4	58236	0.11281881
2.15081522	9.8224E-4	0.46493999	0.44155844	22	3	false	J86.0	193.18181818	22	0	0	0.76983696	false	0	J86.0	26302	0.15731418
1.97146739	0.00234505	0.50723639	0.38503775	94	3	false	Z45.2	148.89361702	94	0	0	0.80570652	false	0	Z45.2	107476	0.10485466
1.89334239	0.00456257	0.52816649	0.29754163	195	3	false	I21.0	112.97435897	195	0	0	0.82133152	false	0	I21.0	238010	0.07878268
1.87907609	0.00586107	0.53217643	0.29995025	201	3	false	I64.X	116.82089552	201	0	0	0.82418478	false	0	I64.X	301152	0.08062174
2.6548913	0.0	0.37666325	1.0	4	4	false	P36.1	248.0	4	0	0	0.66902174	false	0	P36.1	0	0.4853229
2.00883152	4.8271E-4	0.49780183	0.54185693	73	3	false	I42.1	174.79452055	73	0	0	0.7982337	false	0	I42.1	28036	0.12611437
2.63586957	0.0	0.37938144	1.0	3	4	false	P23.6	271.0	3	0	0	0.67282609	false	0	P23.6	0	0.49542962
2.33967391	1.1753E-4	0.42740999	0.70909091	11	3	false	J00.X	269.90909091	11	0	0	0.73206522	false	0	J00.X	4942	0.28086274
2.36277174	2.09E-6	0.42323174	0.84761905	15	3	false	Q25.8	223.86666667	15	0	0	0.72744565	false	0	Q25.8	104	0.24254243
2.0	5.2356E-4	0.5	0.522334	71	3	false	I65.2	169.43661972	71	0	0	0.8	false	0	I65.2	30940	0.12093977
2.06861413	1.1272E-4	0.48341544	0.64919355	32	3	false	Z45.8	233.6875	32	0	0	0.78627717	false	0	Z45.8	9360	0.1745239
2.22961957	1.493E-5	0.44850701	0.78656126	23	3	false	I40.0	235.2173913	23	0	0	0.75407609	false	0	I40.0	930	0.21171682
2.09442935	1.671E-4	0.47745702	0.51587302	36	3	false	I87.1	194.22222222	36	0	0	0.78111413	false	0	I87.1	11588	0.14974728
2.35326087	1.98E-6	0.42494226	0.82971014	24	3	false	Q20.2	158.79166667	24	0	0	0.72934783	false	0	Q20.2	150	0.17111171
2.55842391	1.4E-7	0.39086564	0.9047619	7	4	false	Q65.1	232.14285714	7	0	0	0.68831522	false	0	Q65.1	24	0.35935427
1.9388587	0.00250204	0.51576734	0.40362454	143	3	false	I49.5	135.65734266	143	0	0	0.81222826	false	0	I49.5	141630	0.09560066
1.90217391	0.00434147	0.52571429	0.30611911	192	3	false	Z45.9	113.93229167	192	0	0	0.81956522	false	0	Z45.9	231726	0.08000863
2.20380435	2.1765E-4	0.45376079	0.63076923	26	3	false	I42.3	208.69230769	26	0	0	0.75923913	false	0	I42.3	11592	0.18210498
1.90828804	0.00315525	0.5240299	0.36551948	176	3	false	I44.0	124.09659091	176	0	0	0.81834239	false	0	I44.0	176470	0.08672019
1.9361413	0.00165476	0.51649123	0.41747756	146	3	false	I47.2	135.75342466	146	0	0	0.81277174	false	0	I47.2	106454	0.095601
2.62567935	0.0	0.38085382	1.0	3	4	false	Z45.5	261.66666667	3	0	0	0.67486413	false	0	Z45.5	0	0.4672619
2.22214674	6.6E-6	0.45001529	0.71895425	18	3	false	J14.X	250.22222222	18	0	0	0.75557065	false	0	J14.X	922	0.22202504
2.51019022	2.84E-6	0.39837618	0.66666667	4	4	false	G40.3	205.25	4	0	0	0.69796196	false	0	G40.3	30	0.28506944
2.52038043	0.0	0.3967655	1.0	2	4	false	Z03.3	355.5	2	0	0	0.69592391	false	0	Z03.3	0	0.50282885
2.6548913	0.0	0.37666325	1.0	4	4	false	P36.4	227.75	4	0	0	0.66902174	false	0	P36.4	0	0.44569472
2.18070652	2.528E-5	0.45856698	0.61818182	11	3	false	Z53.0	290.90909091	11	0	0	0.7638587	false	0	Z53.0	3228	0.24343857
2.12703804	1.962E-4	0.47013734	0.65287356	30	3	false	Q87.1	204.53333333	30	0	0	0.77459239	false	0	Q87.1	7814	0.16297477
2.16168478	4.0457E-4	0.46260214	0.397669	66	3	false	G90.9	133.43939394	66	0	0	0.76766304	false	0	G90.9	20696	0.11424606
1.85258152	0.00914219	0.53978731	0.21661044	250	3	false	I35.0	95.772	250	0	0	0.8294837	false	0	I35.0	364146	0.06655455
2.046875	7.7265E-4	0.48854962	0.48453959	109	3	false	Z95.0	148.08256881	109	0	0	0.790625	false	0	Z95.0	57268	0.11443784
1.61820652	0.07985172	0.61796809	0.08229092	564	3	false	I10.X	58.31382979	564	0	0	0.8763587	false	0	I10.X	1861686	0.03969507
2.42663043	0.0	0.41209406	1.0	3	3	false	P11.3	462.0	3	0	0	0.71467391	false	0	P11.3	0	0.54934602
2.00815217	0.001165	0.49797023	0.45288045	78	3	false	I45.6	157.06410256	78	0	0	0.79836957	false	0	I45.6	45830	0.11364986
2.22961957	2.28E-6	0.44850701	0.75	8	3	false	K04.7	326.625	8	0	0	0.75407609	false	0	K04.7	612	0.29007549
2.59782609	1.7E-7	0.38493724	0.9	5	4	false	Q75.0	234.0	5	0	0	0.68043478	false	0	Q75.0	6	0.39593909
2.16847826	1.9252E-4	0.46115288	0.50246305	29	3	false	N25.8	170.79310345	29	0	0	0.76630435	false	0	N25.8	11044	0.1429231
2.47350543	0.0	0.40428454	1.0	4	4	false	A08.5	331.75	4	0	0	0.70529891	false	0	A08.5	0	0.42861757
2.37771739	3.0E-8	0.42057143	0.93333333	6	3	false	J38.0	340.66666667	6	0	0	0.72445652	false	0	J38.0	2	0.37435897
1.95244565	0.00274965	0.51217815	0.3902651	118	3	false	I31.9	141.99152542	118	0	0	0.80951087	false	0	I31.9	131918	0.09971315
2.38315217	2.1E-7	0.41961231	0.96428571	8	3	false	Q33.2	278.75	8	0	0	0.72336957	false	0	Q33.2	48	0.30972222
1.82269022	0.01455834	0.54863958	0.20020113	279	3	false	I42.0	92.61648746	279	0	0	0.83546196	false	0	I42.0	601766	0.06369772
2.15828804	4.954E-5	0.46333019	0.64295875	38	3	false	I45.8	211.31578947	38	0	0	0.76834239	false	0	I45.8	4664	0.17594987
2.34171196	9.03E-6	0.427038	0.72727273	11	3	false	G81.9	247.81818182	11	0	0	0.73165761	false	0	G81.9	364	0.25868286
2.04347826	3.6769E-4	0.4893617	0.54105999	102	3	false	I44.3	157.88235294	102	0	0	0.79130435	false	0	I44.3	30902	0.12089001
2.01222826	7.2049E-4	0.49696151	0.56002115	62	3	false	T82.7	182.17741935	62	0	0	0.79755435	false	0	T82.7	37490	0.13087458
2.20652174	1.599E-5	0.45320197	0.6884058	24	3	false	J98.6	239.25	24	0	0	0.75869565	false	0	J98.6	1856	0.20913462
2.3451087	2.34E-6	0.42641947	0.78181818	11	3	false	J02.9	286.63636364	11	0	0	0.73097826	false	0	J02.9	248	0.30077268
2.35733696	3.2E-7	0.42420749	0.89285714	8	3	false	Q87.2	342.625	8	0	0	0.72853261	false	0	Q87.2	36	0.36527186
2.11480978	2.07E-5	0.47285577	0.7124183	18	3	false	K21.9	285.33333333	18	0	0	0.77703804	false	0	K21.9	2392	0.22204929
2.42866848	0.0	0.41174825	1.0	3	3	false	L92.9	412.66666667	3	0	0	0.7142663	false	0	L92.9	0	0.49244232
2.15421196	5.89E-6	0.46420687	0.78021978	14	3	false	L92.8	298.28571429	14	0	0	0.76915761	false	0	L92.8	630	0.24231171
2.27649457	2.351E-5	0.43927186	0.68571429	15	3	false	I30.1	258.93333333	15	0	0	0.74470109	false	0	I30.1	1378	0.24660317
1.89538043	0.00856817	0.52759857	0.18297339	192	3	false	Z49.2	89.046875	192	0	0	0.82092391	false	0	Z49.2	385396	0.06209684
2.40353261	0.0	0.41605427	1.0	3	3	false	Q42.0	507.33333333	3	0	0	0.71929348	false	0	Q42.0	0	0.57980952
2.57336957	3.6E-7	0.38859556	0.82142857	8	4	false	I27.1	215.0	8	0	0	0.68532609	false	0	I27.1	36	0.340729
2.13586957	1.304E-4	0.46819338	0.70027752	47	3	false	J85.3	204.23404255	47	0	0	0.77282609	false	0	J85.3	7246	0.16672167
1.97826087	4.8364E-4	0.50549451	0.51874145	86	3	false	I69.4	171.04651163	86	0	0	0.80434783	false	0	I69.4	34304	0.12062518
2.30027174	4.2E-6	0.43473125	0.84444444	10	4	false	Z49.X	275.9	10	0	0	0.73994565	false	0	Z49.X	1028	0.27022527
2.61277174	0.0	0.38273531	1.0	3	4	false	I4.1	325.0	3	0	0	0.67744565	false	0	I4.1	0	0.56228374
2.15964674	1.735E-4	0.46303869	0.69747899	35	3	false	R68.8	218.25714286	35	0	0	0.76807065	false	0	R68.8	7896	0.18157832
1.96331522	0.00116002	0.50934256	0.50526316	115	3	false	I21.9	154.40869565	115	0	0	0.80733696	false	0	I21.9	72594	0.1094321
2.1548913	1.6258E-4	0.46406053	0.70040486	39	3	false	I63.9	204.58974359	39	0	0	0.76902174	false	0	I63.9	9316	0.16978402
2.02649457	0.00114393	0.49346296	0.41144781	55	3	false	Z01.8	172.2	55	0	0	0.79470109	false	0	Z01.8	59926	0.12496372
2.18682065	2.2507E-4	0.45728487	0.62689076	35	3	false	I27.8	201.22857143	35	0	0	0.76263587	false	0	I27.8	10058	0.17317433
2.06861413	8.1E-5	0.48341544	0.64285714	28	3	false	Z01.9	248.5	28	0	0	0.78627717	false	0	Z01.9	8478	0.18503351
2.4048913	1.8716E-4	0.41581921	0.28571429	15	3	false	Z03.8	125.53333333	15	0	0	0.71902174	false	0	Z03.8	3430	0.14579946
2.11956522	7.381E-5	0.47179487	0.57549858	27	3	false	J45.9	214.48148148	27	0	0	0.77608696	false	0	J45.9	5940	0.16901614
2.31182065	1.4E-7	0.43255951	0.98181818	11	3	false	Q87.0	327.45454545	11	0	0	0.73763587	false	0	Q87.0	22	0.32680094
2.09442935	0.00153632	0.47745702	0.5031617	82	3	false	I49.4	155.12195122	82	0	0	0.78111413	false	0	I49.4	55638	0.12399836
2.0	3.6904E-4	0.5	0.64561404	76	3	false	I49.0	187.46052632	76	0	0	0.8	false	0	I49.0	26880	0.13428404
2.15964674	6.551E-5	0.46303869	0.76955603	44	3	false	I45.3	198.0	44	0	0	0.76807065	false	0	I45.3	3802	0.16596815
2.28804348	0.0	0.43705463	1.0	7	3	false	L03.3	426.28571429	7	0	0	0.7423913	false	0	L03.3	0	0.40949636
1.98777174	4.578E-4	0.50307587	0.59839357	84	3	false	I42.2	174.38095238	84	0	0	0.80244565	false	0	I42.2	28452	0.12402628
2.0794837	4.2754E-4	0.4808886	0.53629287	98	3	false	I25.4	153.46938776	98	0	0	0.78410326	false	0	I25.4	32978	0.1220918
2.34986413	7.67E-6	0.42555652	0.62857143	15	3	false	I72.1	189.6	15	0	0	0.73002717	false	0	I72.1	796	0.20127389
2.29415761	6.658E-5	0.43588984	0.66176471	17	3	false	Q67.5	224.70588235	17	0	0	0.74116848	false	0	Q67.5	1736	0.21986877
2.51970109	0.0	0.39687247	1.0	3	4	false	Q66.5	245.33333333	3	0	0	0.69605978	false	0	Q66.5	0	0.34700613
2.32336957	1.0437E-4	0.43040936	0.58333333	9	3	false	G62.8	256.66666667	9	0	0	0.73532609	false	0	G62.8	3782	0.26004728
2.32540761	4.61E-6	0.43003214	0.71111111	10	3	false	C91.0	255.4	10	0	0	0.73491848	false	0	C91.0	184	0.25981689
2.34782609	3.921E-5	0.42592593	0.8	10	3	false	Y84.0	279.9	10	0	0	0.73043478	false	0	Y84.0	1928	0.29463158
2.1875	9.84E-6	0.45714286	0.74703557	23	3	false	I28.0	256.52173913	23	0	0	0.7625	false	0	I28.0	1298	0.21868861
2.00271739	5.5052E-4	0.49932157	0.44543651	64	3	false	G40.9	175.140625	64	0	0	0.79945652	false	0	G40.9	40394	0.12474403
1.91304348	0.00446164	0.52272727	0.34310286	171	3	false	I35.1	121.38596491	171	0	0	0.8173913	false	0	I35.1	207062	0.08494469
2.08084239	3.416E-5	0.4805746	0.66856061	33	3	false	I25.9	225.3030303	33	0	0	0.78383152	false	0	I25.9	3964	0.17068411
2.3267663	9.9E-7	0.42978102	0.85714286	7	3	false	K90.4	360.71428571	7	0	0	0.73464674	false	0	K90.4	108	0.36657956
2.65285326	0.0	0.37695262	1.0	3	4	false	Q31.1	252.33333333	3	0	0	0.66942935	false	0	Q31.1	0	0.48432502
2.42255435	0.0	0.41278744	1.0	6	3	false	I33.9	304.5	6	0	0	0.71548913	false	0	I33.9	0	0.36078199
1.83491848	0.01067223	0.54498334	0.21004398	266	3	false	I34.0	93.18421053	266	0	0	0.8330163	false	0	I34.0	475080	0.06430932
2.41304348	0.0	0.41441441	1.0	4	3	false	B33.2	474.5	4	0	0	0.7173913	false	0	B33.2	0	0.55174419
2.51970109	0.0	0.39687247	1.0	2	4	false	M71.2	361.0	2	0	0	0.69605978	false	0	M71.2	0	0.50988701
2.62771739	4.553E-5	0.38055843	0.73333333	6	4	false	G91.9	169.0	6	0	0	0.67445652	false	0	G91.9	1662	0.30560579
2.953125	0.0	0.33862434	1.0	3	4	false	Q04.2	45.33333333	3	0	0	0.609375	false	0	Q04.2	0	0.40840841
2.40149457	5.3E-7	0.41640736	0.77777778	9	4	false	Q63.2	247.77777778	9	0	0	0.71970109	false	0	Q63.2	48	0.28382334
2.16372283	7.463E-5	0.46216641	0.77936508	36	3	false	I42.8	225.86111111	36	0	0	0.76725543	false	0	I42.8	4862	0.18900511
2.61616848	2.0E-7	0.38223838	0.85714286	7	4	false	Q27.0	201.71428571	7	0	0	0.6767663	false	0	Q27.0	34	0.3582847
2.10326087	2.165E-5	0.4754522	0.72773109	35	3	false	I77.1	211.37142857	35	0	0	0.77934783	false	0	I77.1	2590	0.16449138
2.49252717	0.0	0.40119924	1.0	5	4	false	R01.0	263.4	5	0	0	0.70149457	false	0	R01.0	0	0.35403226
1.94497283	0.00218322	0.514146	0.41593992	129	3	false	I51.7	144.3875969	129	0	0	0.81100543	false	0	I51.7	126222	0.10139578
1.9517663	0.00323695	0.51235642	0.34780952	126	3	false	I71.0	128.71428571	126	0	0	0.80964674	false	0	I71.0	151814	0.09083577
2.00339674	2.608E-4	0.49915226	0.54534161	70	3	false	I74.3	171.82857143	70	0	0	0.79932065	false	0	I74.3	20974	0.12299826
2.16576087	9.7181E-4	0.46173149	0.61290323	31	3	false	J94.2	210.61290323	31	0	0	0.76684783	false	0	J94.2	29336	0.17595063
2.02445652	9.0062E-4	0.49395973	0.57738095	49	3	false	I80.1	203.59183673	49	0	0	0.7951087	false	0	I80.1	41078	0.14678575
2.41168478	0.0	0.41464789	1.0	4	3	false	P22.0	378.75	4	0	0	0.71766304	false	0	P22.0	0	0.43938515
1.82336957	0.02057231	0.54843517	0.14391144	272	3	false	Z49.1	79.02573529	272	0	0	0.83532609	false	0	Z49.1	780694	0.05416179
1.578125	0.17009943	0.63366337	0.05639872	626	3	false	N18.9	48.34504792	626	0	0	0.884375	false	0	N18.9	3679676	0.03304078
2.20380435	5.423E-5	0.45376079	0.74725275	14	3	false	D53.9	267.85714286	14	0	0	0.75923913	false	0	D53.9	2450	0.23131014
2.14470109	4.8375E-4	0.46626544	0.42450142	27	3	false	E43.X	173.0	27	0	0	0.77105978	false	0	E43.X	16576	0.14042208
2.21535326	2.628E-5	0.45139528	0.64102564	13	4	false	N13.5	232.23076923	13	0	0	0.75692935	false	0	N13.5	2824	0.20317653
2.55978261	1.37E-6	0.39065817	0.63888889	9	4	false	J95.5	197.0	9	0	0	0.68804348	false	0	J95.5	248	0.30733229
2.09578804	3.354E-4	0.47714749	0.49655172	30	3	false	E87.6	199.73333333	30	0	0	0.78084239	false	0	E87.6	16262	0.15352293
2.65421196	0.0	0.37675966	1.0	3	4	false	B96.5	273.0	3	0	0	0.66915761	false	0	B96.5	0	0.525
2.40421196	1.8E-7	0.41593671	0.8	6	3	false	G31.9	291.83333333	6	0	0	0.71915761	false	0	G31.9	36	0.33505549
2.42730978	0.0	0.41197873	1.0	4	3	false	G80.9	327.0	4	0	0	0.71453804	false	0	G80.9	0	0.3897497
2.39266304	0.0013587	0.41794435	0.5	4	4	false	C49.8	344.5	4	0	0	0.72146739	false	0	C49.8	16808	0.38679775
3.3919837	0.0	0.29481274	0.0	1	5	false	Z03.1	4.0	1	0	0	0.52160326	false	0	Z03.1	0	0.0
2.11345109	3.2883E-4	0.47315976	0.51786522	67	3	false	J93.1	171.02985075	67	0	0	0.77730978	false	0	J93.1	25168	0.13815012
2.24388587	7.728E-5	0.44565546	0.66190476	21	3	false	R00.0	212.0	21	0	0	0.75122283	false	0	R00.0	4056	0.19413919
2.3111413	2.3E-7	0.43268665	0.86666667	6	3	false	Q82.8	405.66666667	6	0	0	0.73777174	false	0	Q82.8	76	0.40244709
2.56793478	6.0E-8	0.38941799	0.95238095	7	4	false	P27.1	242.42857143	7	0	0	0.68641304	false	0	P27.1	14	0.38298353
2.42527174	0.0	0.41232493	1.0	3	3	false	Q32.3	451.66666667	3	0	0	0.71494565	false	0	Q32.3	0	0.5357849
2.44633152	0.0	0.40877534	1.0	4	3	false	G90.1	390.0	4	0	0	0.7107337	false	0	G90.1	0	0.48088779
2.05774457	8.647E-5	0.48596897	0.64102564	27	3	false	Z01.0	269.40740741	27	0	0	0.78845109	false	0	Z01.0	8556	0.19809368
1.70855978	0.049373	0.58528827	0.10888328	443	3	false	I25.8	67.00677201	443	0	0	0.85828804	false	0	I25.8	1532672	0.04595801
2.41440217	1.461E-5	0.4141812	0.76190476	7	4	false	R23.0	261.57142857	7	0	0	0.71711957	false	0	R23.0	660	0.3055741
2.64741848	2.0E-8	0.37772646	0.95238095	7	4	false	X70.9	186.42857143	7	0	0	0.6705163	false	0	X70.9	2	0.35920727
2.38654891	0.0	0.41901509	1.0	6	3	false	D82.1	318.5	6	0	0	0.72269022	false	0	D82.1	0	0.35507246
1.99116848	2.4313E-4	0.50221767	0.56802994	87	3	false	I44.1	167.65517241	87	0	0	0.8017663	false	0	I44.1	26522	0.11992502
2.13858696	1.2205E-4	0.46759848	0.72987974	47	3	false	I40.1	203.0	47	0	0	0.77228261	false	0	I40.1	5638	0.16625717
2.18206522	4.171E-5	0.45828144	0.76529161	38	3	false	I25.3	211.65789474	38	0	0	0.76358696	false	0	I25.3	3520	0.18152478
1.88451087	0.00652926	0.53064167	0.283638	211	3	false	I25.1	109.71090047	211	0	0	0.82309783	false	0	I25.1	320962	0.0766673
2.05095109	3.5896E-4	0.48757867	0.57061224	50	3	false	I34.1	187.22	50	0	0	0.78980978	false	0	I34.1	19702	0.13899035
1.98913043	0.0027821	0.50273224	0.40959041	78	3	false	M31.4	155.92307692	78	0	0	0.80217391	false	0	M31.4	104720	0.11058374
2.42866848	0.0	0.41174825	1.0	3	3	false	E59.X	452.33333333	3	0	0	0.7142663	false	0	E59.X	0	0.53977725
1.85326087	0.01238024	0.53958944	0.22226506	250	3	false	I36.1	96.824	250	0	0	0.82934783	false	0	I36.1	511850	0.06733241
2.46535326	0.0	0.40562138	1.0	3	4	false	C62.9	403.66666667	3	0	0	0.70692935	false	0	C62.9	0	0.51291825
2.67459239	0.0	0.37388875	1.0	3	4	false	Q21.00	207.66666667	3	0	0	0.66508152	false	0	Q21.00	0	0.42380952
2.3580163	2.4E-7	0.42408528	0.89285714	8	3	false	M08.0	309.375	8	0	0	0.72839674	false	0	M08.0	28	0.33017609
2.09307065	3.1457E-4	0.47776696	0.61387755	50	3	false	I40.9	198.8	50	0	0	0.78138587	false	0	I40.9	13756	0.15470817
2.14673913	6.373E-5	0.46582278	0.72125436	42	3	false	Z95.1	207.33333333	42	0	0	0.77065217	false	0	Z95.1	5606	0.17078528
2.6080163	0.0	0.38343319	1.0	4	4	false	Q21.5	246.25	4	0	0	0.67839674	false	0	Q21.5	0	0.42166096
2.51494565	6.7E-6	0.39762291	0.58333333	9	4	false	J86.9	181.88888889	9	0	0	0.69701087	false	0	J86.9	424	0.25474634
2.41168478	5.03E-6	0.41464789	0.66666667	4	3	false	K02.9	346.5	4	0	0	0.71766304	false	0	K02.9	750	0.40197216
2.67119565	0.0	0.37436419	1.0	4	4	false	P36.9	174.25	4	0	0	0.66576087	false	0	P36.9	0	0.35273279
2.26086957	4.38E-6	0.44230769	0.86666667	16	3	false	R04.0	273.8125	16	0	0	0.74782609	false	0	R04.0	366	0.25542211
2.6576087	0.0	0.37627812	1.0	3	4	false	Q33.3	268.66666667	3	0	0	0.66847826	false	0	Q33.3	0	0.52887139
2.04619565	6.438E-5	0.48871182	0.74920635	36	3	false	R09.2	240.86111111	36	0	0	0.79076087	false	0	R09.2	4864	0.17606806
1.98913043	6.4456E-4	0.50273224	0.61200828	70	3	false	J22.X	196.04285714	70	0	0	0.80217391	false	0	J22.X	35626	0.13825307
2.0482337	2.2692E-4	0.48822554	0.54790823	39	3	false	J18.1	206.43589744	39	0	0	0.79035326	false	0	J18.1	12950	0.15156821
2.4375	2.092E-4	0.41025641	0.53333333	6	3	false	J06.8	271.16666667	6	0	0	0.7125	false	0	J06.8	5222	0.32988646
2.42866848	0.0	0.41174825	1.0	3	3	false	M21.5	422.0	3	0	0	0.7142663	false	0	M21.5	0	0.50357995
2.00339674	4.0209E-4	0.49915226	0.52813067	58	3	false	J96.0	189.94827586	58	0	0	0.79932065	false	0	J96.0	29010	0.1348107
2.3736413	7.0E-8	0.42129365	0.9047619	7	3	false	Q93.8	314.0	7	0	0	0.72527174	false	0	Q93.8	4	0.3431694
2.05842391	1.1363E-4	0.48580858	0.66714083	38	3	false	I31.1	221.47368421	38	0	0	0.78831522	false	0	I31.1	7992	0.16429799
2.39538043	1.67E-6	0.41747022	0.76363636	11	4	false	Z01.3	265.90909091	11	0	0	0.72092391	false	0	Z01.3	316	0.30216942
2.11141304	2.744E-5	0.47361647	0.71428571	21	3	false	Y60.5	257.38095238	21	0	0	0.77771739	false	0	Y60.5	2786	0.1999852
2.67391304	0.0	0.37398374	1.0	3	4	false	Q57.1	227.0	3	0	0	0.66521739	false	0	Q57.1	0	0.46232179
2.10733696	7.82E-6	0.47453256	0.8442029	24	3	false	I45.5	255.25	24	0	0	0.77853261	false	0	I45.5	1646	0.19786822
2.16100543	1.7344E-4	0.46274756	0.57682927	41	3	false	R55.X	186.07317073	41	0	0	0.76779891	false	0	R55.X	11016	0.15584018
2.57133152	0.0	0.38890357	1.0	4	4	false	Q43.9	278.0	4	0	0	0.6857337	false	0	Q43.9	0	0.43642072
2.13111413	6.701E-5	0.46923813	0.59310345	30	3	false	K72.0	195.06666667	30	0	0	0.77377717	false	0	K72.0	5292	0.15617828
2.00815217	3.0754E-4	0.49797023	0.46747753	62	3	false	D69.6	175.5	62	0	0	0.79836957	false	0	D69.6	31668	0.12553648
2.62567935	0.0	0.38085382	1.0	3	4	false	Q52.2	261.66666667	3	0	0	0.67486413	false	0	Q52.2	0	0.4672619
2.36752717	6.4E-7	0.42238164	0.75	8	3	false	I09.9	280.625	8	0	0	0.72649457	false	0	I09.9	112	0.30403575
2.40353261	2.5E-7	0.41605427	0.9047619	7	4	false	J11.1	302.14285714	7	0	0	0.71929348	false	0	J11.1	34	0.3464941
1.95991848	0.00156161	0.5102253	0.49159664	120	3	false	T82.0	150.41666667	120	0	0	0.8080163	false	0	T82.0	86974	0.10660288
2.15692935	2.7648E-4	0.46362205	0.63300142	38	3	false	J98.5	206.92105263	38	0	0	0.76861413	false	0	J98.5	13122	0.1720042
1.98505435	3.8753E-4	0.50376454	0.56698565	77	3	false	T81.0	179.38961039	77	0	0	0.80298913	false	0	T81.0	27798	0.12659817
2.14741848	1.9E-7	0.46567542	0.90909091	11	3	false	I49.2	345.81818182	11	0	0	0.7705163	false	0	I49.2	26	0.27798889
2.23913043	0.00104572	0.44660194	0.47272727	11	3	false	Z03.4	245.0	11	0	0	0.75217391	false	0	Z03.4	17492	0.22091975
2.48165761	2.1273E-4	0.40295647	0.53846154	13	4	false	Q60.0	171.30769231	13	0	0	0.70366848	false	0	Q60.0	6840	0.22780278
1.92391304	0.0051989	0.51977401	0.34259719	156	3	false	I35.2	124.65384615	156	0	0	0.81521739	false	0	I35.2	212054	0.08729261
2.24728261	6.99E-6	0.44498186	0.72727273	12	3	false	G06.0	263.25	12	0	0	0.75054348	false	0	G06.0	1046	0.24019161
2.00679348	4.0696E-4	0.49830738	0.43221154	65	3	false	I70.1	166.0	65	0	0	0.7986413	false	0	I70.1	31940	0.11882606
1.90013587	0.00659892	0.52627816	0.32223773	174	3	false	I27.9	123.21264368	174	0	0	0.81997283	false	0	I27.9	305590	0.08526827
2.07133152	9.819E-5	0.48278124	0.65079365	28	3	false	I65.8	234.57142857	28	0	0	0.7857337	false	0	I65.8	7630	0.17518404
2.67459239	0.0	0.37388875	1.0	3	4	false	Q89.2	194.66666667	3	0	0	0.66508152	false	0	Q89.2	0	0.39727891
2.05910326	6.4844E-4	0.4856483	0.52784314	51	3	false	I42.5	179.8627451	51	0	0	0.78817935	false	0	I42.5	34272	0.13482964
1.99184783	7.8217E-4	0.50204638	0.62937464	84	3	false	I45.2	178.35714286	84	0	0	0.80163043	false	0	I45.2	46614	0.12739796
1.86752717	0.00873416	0.53546744	0.25254671	226	3	false	I11.0	104.54424779	226	0	0	0.82649457	false	0	I11.0	373258	0.07254979
2.28125	2.825E-5	0.43835616	0.65359477	18	3	false	R00.2	207.72222222	18	0	0	0.74375	false	0	R00.2	942	0.19973291
2.66236413	0.0	0.37560602	1.0	3	4	false	H50.8	250.33333333	3	0	0	0.66752717	false	0	H50.8	0	0.49472991
2.66236413	2.1E-7	0.37560602	0.76190476	7	4	false	Q26.0	140.28571429	7	0	0	0.66752717	false	0	Q26.0	10	0.27834467
2.61277174	0.0	0.38273531	1.0	3	4	false	Y51.2	325.0	3	0	0	0.67744565	false	0	Y51.2	0	0.56228374
2.00475543	0.00375606	0.49881396	0.22908887	104	3	false	Z29.2	97.93269231	104	0	0	0.79904891	false	0	Z29.2	151274	0.07195642
2.234375	1.822E-5	0.44755245	0.61538462	13	3	false	N04.X	215.46153846	13	0	0	0.753125	false	0	N04.X	1838	0.19341251
2.27921196	8.0E-7	0.43874814	0.82142857	8	3	false	E22.2	331.375	8	0	0	0.74415761	false	0	E22.2	158	0.31469611
2.40896739	2.28E-6	0.41511562	0.61111111	9	4	false	J18.0	221.66666667	9	0	0	0.71820652	false	0	J18.0	332	0.25715391
2.3125	2.225E-5	0.43243243	0.66666667	13	3	false	R07.2	227.23076923	13	0	0	0.7375	false	0	R07.2	658	0.22745823
2.44021739	0.0	0.40979955	1.0	3	4	false	I95.5	457.66666667	3	0	0	0.71195652	false	0	I95.5	0	0.5567721
2.23641304	1.351E-5	0.44714459	0.55128205	13	3	false	B25.9	197.53846154	13	0	0	0.75271739	false	0	B25.9	1306	0.1778024
2.12771739	1.9746E-4	0.46998723	0.59879032	32	4	false	Q21.8	188.21875	32	0	0	0.77445652	false	0	Q21.8	10246	0.15021449
2.35122283	3.11E-6	0.4253106	0.6969697	12	3	false	I67.2	213.66666667	12	0	0	0.72975543	false	0	I67.2	290	0.22658183
2.35869565	3.683E-5	0.42396313	0.72222222	9	3	false	Q67.6	269.66666667	9	0	0	0.72826087	false	0	Q67.6	1996	0.28841355
2.10665761	2.4962E-4	0.47468559	0.64479638	52	3	false	R00.1	196.28846154	52	0	0	0.77866848	false	0	R00.1	16306	0.15541446
2.04483696	7.759E-5	0.48903654	0.68862745	51	3	false	I37.1	199.47058824	51	0	0	0.79103261	false	0	I37.1	7256	0.14721077
2.11956522	0.00124313	0.47179487	0.49804382	72	3	false	I05.1	154.04166667	72	0	0	0.77608696	false	0	I05.1	51842	0.12585103
1.8451087	0.01775981	0.54197349	0.19525443	265	3	false	I09.1	89.81132075	265	0	0	0.83097826	false	0	I09.1	686856	0.06258629
2.8423913	0.0	0.35181644	1.0	3	4	false	I01.1	113.33333333	3	0	0	0.63152174	false	0	I01.1	0	0.42606516
2.8423913	0.0	0.35181644	1.0	3	4	false	I01.0	113.33333333	3	0	0	0.63152174	false	0	I01.0	0	0.42606516
2.51970109	0.0	0.39687247	1.0	2	4	false	Q76.3	361.0	2	0	0	0.69605978	false	0	Q76.3	0	0.50988701
2.21603261	8.684E-5	0.4512569	0.47826087	23	3	false	N05.0	156.17391304	23	0	0	0.75679348	false	0	N05.0	7276	0.1380848
2.67119565	0.0	0.37436419	1.0	4	4	false	Q79.2	215.25	4	0	0	0.66576087	false	0	Q79.2	0	0.43572874
1.92391304	0.0036096	0.51977401	0.37734205	136	3	false	E03.9	140.95588235	136	0	0	0.81521739	false	0	E03.9	174102	0.09734522
2.42527174	0.0	0.41232493	1.0	3	3	false	P28.5	451.66666667	3	0	0	0.71494565	false	0	P28.5	0	0.5357849
2.66983696	0.0	0.37455471	1.0	4	4	false	R90.X	221.0	4	0	0	0.66603261	false	0	R90.X	0	0.44556452
1.96331522	0.00133754	0.50934256	0.45876289	97	3	false	I82.8	159.16494845	97	0	0	0.80733696	false	0	I82.8	81198	0.11138205
2.29415761	1.971E-5	0.43588984	0.8	5	3	false	B85.2	360.0	5	0	0	0.74116848	false	0	B85.2	818	0.34816248
2.59171196	0.0	0.38584535	1.0	4	4	false	G25.5	283.5	4	0	0	0.68165761	false	0	G25.5	0	0.46705107
1.94633152	0.00296288	0.51378709	0.43047481	129	3	false	I25.2	142.00775194	129	0	0	0.8107337	false	0	I25.2	131968	0.0998648
2.67527174	0.0	0.3737938	1.0	2	4	false	B20.6	270.0	2	0	0	0.66494565	false	0	B20.6	0	0.55102041
2.05027174	7.388E-5	0.48774023	0.66666667	31	3	false	L08.8	243.22580645	31	0	0	0.78994565	false	0	L08.8	6672	0.17792671
2.0142663	0.00172296	0.49645868	0.36137494	67	3	false	I15.9	145.47761194	67	0	0	0.79714674	false	0	I15.9	73938	0.10511388
2.17255435	7.97E-6	0.46028768	0.78205128	13	3	false	E74.0	265.07692308	13	0	0	0.76548913	false	0	E74.0	1678	0.21998085
2.64945652	0.0	0.3774359	1.0	3	4	false	I67.7	282.66666667	3	0	0	0.6701087	false	0	I67.7	0	0.53636939
2.35665761	2.09E-6	0.42432978	0.66666667	6	4	false	Y83.4	282.66666667	6	0	0	0.72866848	false	0	Y83.4	444	0.30007077
1.87567935	0.00982273	0.53314017	0.25111483	208	3	false	I26.0	105.48076923	208	0	0	0.82486413	false	0	I26.0	407426	0.07289618
1.96467391	0.00209012	0.50899032	0.45792426	93	3	false	I80.2	159.62365591	93	0	0	0.80706522	false	0	I80.2	104198	0.11154693
2.49796196	0.0	0.40032635	1.0	3	4	false	D44.3	336.66666667	3	0	0	0.70040761	false	0	D44.3	0	0.45680687
2.18002717	7.83E-6	0.45870988	0.81818182	33	3	false	I44.5	240.09090909	33	0	0	0.76399457	false	0	I44.5	1428	0.20450674
2.45040761	0.0	0.40809537	1.0	3	3	false	R51.X	471.33333333	3	0	0	0.70991848	false	0	R51.X	0	0.58478081
2.19429348	2.045E-5	0.45572755	0.71707317	41	3	false	T82.6	186.3902439	41	0	0	0.7611413	false	0	T82.6	2696	0.16278624
2.09375	7.4559E-4	0.47761194	0.33857539	47	3	false	N10.X	128.95744681	47	0	0	0.78125	false	0	N10.X	31628	0.10020004
2.33152174	7.33E-6	0.42890443	0.68888889	10	3	false	R10.4	256.6	10	0	0	0.73369565	false	0	R10.4	608	0.26344969
2.09714674	0.00177186	0.47683835	0.3295082	61	4	false	I12.0	112.60655738	61	0	0	0.78057065	false	0	I12.0	65038	0.0887935
2.47214674	0.0	0.40450673	1.0	3	4	false	Q24.9	397.33333333	3	0	0	0.70557065	false	0	Q24.9	0	0.51136851
2.37839674	1.1318E-4	0.4204513	0.46428571	8	4	false	K56.6	195.625	8	0	0	0.72432065	false	0	K56.6	2936	0.21544604
2.21671196	5.0E-5	0.4511186	0.73333333	16	3	false	R10.0	283.625	16	0	0	0.75665761	false	0	R10.0	2526	0.24945031
2.64809783	1.0E-8	0.37762955	0.9	5	4	false	T23.3	206.2	5	0	0	0.67038043	false	0	T23.3	2	0.3927619
2.26019022	1.0E-5	0.44244064	0.76315789	20	3	false	T82.3	199.85	20	0	0	0.74796196	false	0	T82.3	902	0.18695042
2.12228261	3.7362E-4	0.47119078	0.49425287	30	3	false	R31.X	189.13333333	30	0	0	0.77554348	false	0	R31.X	17296	0.14986793
1.96059783	0.00606036	0.51004851	0.25571804	127	3	false	M32.9	113.02362205	127	0	0	0.80788043	false	0	M32.9	255502	0.08055853
2.14809783	3.6266E-4	0.46552815	0.4009009	37	3	false	E87.8	152.7027027	37	0	0	0.77038043	false	0	E87.8	15964	0.12547469
1.91236413	0.00307383	0.52291297	0.33282549	178	3	false	I24.8	118.19101124	178	0	0	0.81752717	false	0	I24.8	167268	0.08305763
1.95244565	0.00138884	0.51217815	0.42748981	102	3	false	E78.0	153.69607843	102	0	0	0.80951087	false	0	E78.0	90300	0.10673339
1.95244565	0.00216849	0.51217815	0.39332141	130	3	false	I20.0	134.18461538	130	0	0	0.80951087	false	0	I20.0	115558	0.0950316
1.80570652	0.02131281	0.55379985	0.16340372	319	3	false	I70.9	81.33855799	319	0	0	0.8388587	false	0	I70.9	804498	0.05652436
2.08220109	0.00120359	0.48026101	0.48987854	39	3	false	N19.X	205.43589744	39	0	0	0.78355978	false	0	N19.X	47720	0.15658224
1.9986413	6.5256E-4	0.5003399	0.57983193	85	3	false	I44.4	166.74117647	85	0	0	0.80027174	false	0	I44.4	37028	0.12004404
2.33831522	2.114E-5	0.42765834	0.57777778	10	3	false	Q27.2	265.7	10	0	0	0.73233696	false	0	Q27.2	2424	0.27562241
2.49796196	1.02E-6	0.40032635	0.7	5	4	false	D38.3	202.0	5	0	0	0.70040761	false	0	D38.3	28	0.27408412
2.10326087	1.317E-4	0.4754522	0.59473684	20	3	false	F32.9	269.8	20	0	0	0.77934783	false	0	F32.9	6436	0.20753846
2.03940217	1.1957E-4	0.49033977	0.62352941	51	3	false	T85.8	199.37254902	51	0	0	0.79211957	false	0	T85.8	14206	0.1462748
2.22146739	7.8241E-4	0.45015291	0.51648352	14	3	false	N83.2	218.92857143	14	0	0	0.75570652	false	0	N83.2	23870	0.1933998
2.4205163	8.4E-7	0.413135	0.9	5	3	false	K76.0	328.6	5	0	0	0.71589674	false	0	K76.0	48	0.3875
2.1107337	6.8264E-4	0.47376891	0.55043523	63	3	false	Z95.4	170.41269841	63	0	0	0.77785326	false	0	Z95.4	36554	0.13676782
2.18546196	3.7341E-4	0.45756916	0.36564626	49	3	false	R07.4	132.85714286	49	0	0	0.76290761	false	0	R07.4	13716	0.11552795
2.5169837	0.0	0.39730094	1.0	3	4	false	R57.9	267.66666667	3	0	0	0.69660326	false	0	R57.9	0	0.37646507
2.02513587	6.3858E-4	0.49379403	0.38178054	70	3	false	E87.2	146.98571429	70	0	0	0.79497283	false	0	E87.2	38594	0.10768184
2.0482337	2.6423E-4	0.48822554	0.50317125	44	3	false	E87.5	186.25	44	0	0	0.79035326	false	0	E87.5	18544	0.13725129
1.91644022	0.02008348	0.52180078	0.1112782	210	3	false	S37.0	60.58095238	210	0	0	0.81671196	false	0	S37.0	618950	0.04376892
2.08831522	5.0595E-4	0.47885491	0.4320074	47	3	false	K65.0	145.5106383	47	0	0	0.78233696	false	0	K65.0	23394	0.11236343
2.14334239	1.136E-5	0.46656101	0.71212121	12	3	false	R18.X	311.83333333	12	0	0	0.77133152	false	0	R18.X	1388	0.2496664
2.19904891	4.1325E-4	0.45474205	0.37795918	50	3	false	Z43.6	111.54	50	0	0	0.76019022	false	0	Z43.6	18252	0.09879539
2.36752717	1.0E-7	0.42238164	0.89285714	8	4	false	T82.2	267.25	8	0	0	0.72649457	false	0	T82.2	10	0.2892316
2.27921196	4.234E-5	0.43874814	0.71794872	13	3	false	I61.1	252.23076923	13	0	0	0.74415761	false	0	I61.1	1628	0.24067821
2.31317935	3.6E-7	0.43230543	0.91666667	9	3	false	I28.1	339.22222222	9	0	0	0.73736413	false	0	I28.1	68	0.33854513
1.8892663	0.01644886	0.52930601	0.14349718	217	3	false	M32.1	77.47926267	217	0	0	0.82214674	false	0	M32.1	584286	0.05463982
2.3892663	4.849E-5	0.41853853	0.59090909	12	3	false	N04.2	172.33333333	12	0	0	0.72214674	false	0	N04.2	1712	0.19428786
2.44701087	2.1408E-4	0.40866185	0.40350877	19	4	false	O26.8	119.57894737	19	0	0	0.71059783	false	0	O26.8	10248	0.15022481
2.03940217	0.00185713	0.49033977	0.37440508	62	3	false	E87.1	155.0	62	0	0	0.79211957	false	0	E87.1	75334	0.11464497
2.04279891	0.00107104	0.48952444	0.33466533	78	3	false	N03.1	120.48717949	78	0	0	0.79144022	false	0	N03.1	56970	0.0905238
2.140625	5.813E-5	0.46715328	0.63043478	24	3	false	E10.9	212.08333333	24	0	0	0.771875	false	0	E10.9	5244	0.17089713
2.28668478	2.1418E-4	0.43731432	0.58333333	9	4	false	K66.1	227.11111111	9	0	0	0.74266304	false	0	K66.1	6702	0.21795692
2.1107337	4.8173E-4	0.47376891	0.65238095	21	3	false	I31.2	263.47619048	21	0	0	0.77785326	false	0	I31.2	18632	0.20456226
3.02649457	1.69E-6	0.33041526	0.6	5	4	false	W34.X	17.2	5	0	0	0.59470109	false	0	W34.X	24	0.29655172
2.37907609	2.8208E-4	0.42033124	0.41758242	14	3	false	S26.0	173.64285714	14	0	0	0.72418478	false	0	S26.0	10190	0.19293651
2.14809783	1.9694E-4	0.46552815	0.6875	33	3	false	I42.9	223.78787879	33	0	0	0.77038043	false	0	I42.9	7142	0.18328246
1.99456522	5.4347E-4	0.5013624	0.51799906	93	3	false	I70.0	157.48387097	93	0	0	0.80108696	false	0	I70.0	39468	0.11354281
2.28532609	2.29E-6	0.43757432	0.74725275	14	3	false	I97.0	254.14285714	14	0	0	0.74293478	false	0	I97.0	444	0.24483898
2.37771739	1.319E-5	0.42057143	0.53333333	10	3	false	D68.0	205.4	10	0	0	0.72445652	false	0	D68.0	1314	0.22671082
2.06589674	3.3063E-4	0.4840513	0.59309309	37	3	false	R04.8	210.21621622	37	0	0	0.78682065	false	0	R04.8	19626	0.15711227
2.13858696	1.993E-4	0.46759848	0.38853948	54	3	false	N05.8	124.16666667	54	0	0	0.77228261	false	0	N05.8	13468	0.10227897
2.08288043	0.00147291	0.48010437	0.37198068	46	3	false	N27.0	146.17391304	46	0	0	0.78342391	false	0	N27.0	47706	0.11209656
2.08491848	0.00156208	0.47963506	0.33632998	62	3	false	N05.9	125.67741935	62	0	0	0.7830163	false	0	N05.9	68670	0.09780344
2.34035326	8.8E-7	0.42728592	0.80555556	9	3	false	D69.3	312.88888889	9	0	0	0.73192935	false	0	D69.3	134	0.32524833
2.1576087	4.6002E-4	0.46347607	0.37707391	52	3	false	T85.6	119.82692308	52	0	0	0.76847826	false	0	T85.6	23540	0.10086441
2.79279891	0.0	0.35806373	1.0	2	4	false	D69.0	186.0	2	0	0	0.64144022	false	0	D69.0	0	0.59615385
1.90081522	0.00591432	0.52609006	0.30097385	162	3	false	E66.9	121.22839506	162	0	0	0.81983696	false	0	E66.9	280630	0.08326126
2.29483696	7.4E-6	0.43576081	0.61904762	7	3	false	F50.0	249.71428571	7	0	0	0.74103261	false	0	F50.0	1130	0.2422059
2.1732337	9.736E-4	0.46014379	0.45324284	52	3	false	O82.9	152.92307692	52	0	0	0.76535326	false	0	O82.9	51686	0.13126444
2.22622283	0.00174733	0.44919133	0.3622449	49	3	false	O99.8	125.95918367	49	0	0	0.75475543	false	0	O99.8	71014	0.11555888
2.02649457	0.0017259	0.49346296	0.44235589	57	3	false	E78.9	170.38596491	57	0	0	0.79470109	false	0	E78.9	81176	0.12382701
2.04415761	0.00234571	0.48919907	0.24098124	99	3	false	Z94.0	95.36363636	99	0	0	0.79116848	false	0	Z94.0	93624	0.07290798
2.06725543	2.287E-5	0.48373316	0.84603175	36	3	false	I21.4	231.08333333	36	0	0	0.78654891	false	0	I21.4	2108	0.1728372
2.10190217	5.0498E-4	0.47575953	0.65437788	63	3	false	I21.2	187.88888889	63	0	0	0.77961957	false	0	I21.2	24276	0.14923661
2.39809783	5.0E-8	0.41699717	0.9	5	3	false	Q07.0	394.2	5	0	0	0.72038043	false	0	Q07.0	8	0.44744608
2.80434783	0.0	0.35658915	1.0	2	4	false	E78.8	213.5	2	0	0	0.63913043	false	0	E78.8	0	0.669279
2.15013587	1.9211E-4	0.46508689	0.59159664	35	3	false	I30.9	200.62857143	35	0	0	0.76997283	false	0	I30.9	9496	0.1649906
2.3125	5.255E-5	0.43243243	0.51666667	25	4	false	S36.8	125.48	25	0	0	0.7375	false	0	S36.8	2992	0.12700405
2.22894022	5.8134E-4	0.44864371	0.43873518	23	4	false	D69.5	170.43478261	23	0	0	0.75421196	false	0	D69.5	20840	0.15313098
2.41779891	5.26E-6	0.41359933	0.56363636	11	4	false	Z35.9	185.72727273	11	0	0	0.71644022	false	0	Z35.9	258	0.21927659
2.51494565	7.496E-5	0.39762291	0.43589744	13	4	false	O82.1	130.69230769	13	0	0	0.69701087	false	0	O82.1	2534	0.18407367
2.66915761	0.0	0.37465004	1.0	3	4	false	O41.0	184.0	3	0	0	0.66616848	false	0	O41.0	0	0.36947791
2.33152174	4.0E-5	0.42890443	0.59090909	12	3	false	Z33.X	248.66666667	12	0	0	0.73369565	false	0	Z33.X	1930	0.2558299
2.15692935	2.8893E-4	0.46362205	0.55855856	37	3	false	Y60.0	176.83783784	37	0	0	0.76861413	false	0	Y60.0	17552	0.14687528
2.36413043	0.0	0.42298851	1.0	6	3	false	G93.0	372.16666667	6	0	0	0.72717391	false	0	G93.0	0	0.40017921
2.04483696	0.00207551	0.48903654	0.41538462	66	3	false	N03.2	145.53030303	66	0	0	0.79103261	false	0	N03.2	80550	0.1086047
2.33763587	1.47E-4	0.42778262	0.39	25	3	false	N39.1	117.04	25	0	0	0.73247283	false	0	N39.1	6090	0.1232
2.19836957	8.9922E-4	0.45488257	0.33333333	48	3	false	N05.2	116.9375	48	0	0	0.76032609	false	0	N05.2	37262	0.10330168
1.96059783	0.00176954	0.51004851	0.41904891	122	3	false	I07.1	137.64754098	122	0	0	0.80788043	false	0	I07.1	104016	0.09776104
2.09103261	3.7595E-4	0.47823262	0.56780684	71	3	false	I08.1	167.04225352	71	0	0	0.78179348	false	0	I08.1	25018	0.13184077
2.17934783	2.955E-4	0.45885287	0.57475083	43	3	false	I51.4	181.58139535	43	0	0	0.76413043	false	0	I51.4	11518	0.15586386
2.43478261	0.0	0.41071429	1.0	5	4	false	Q26.9	321.0	5	0	0	0.71304348	false	0	Q26.9	0	0.38768116
2.40421196	6.3E-7	0.41593671	0.80952381	7	3	false	Q28.0	243.85714286	7	0	0	0.71915761	false	0	Q28.0	24	0.28029557
2.51766304	0.0	0.39719374	1.0	2	4	false	Y51.7	392.5	2	0	0	0.69646739	false	0	Y51.7	0	0.55203938
2.42866848	0.0	0.41174825	1.0	3	3	false	E34.0	400.0	3	0	0	0.7142663	false	0	E34.0	0	0.47732697
2.42866848	0.0	0.41174825	1.0	3	3	false	E30.1	400.0	3	0	0	0.7142663	false	0	E30.1	0	0.47732697
2.2330163	5.5879E-4	0.44782476	0.37004831	46	3	false	N02.8	123.17391304	46	0	0	0.75339674	false	0	N02.8	23190	0.11373399
2.51358696	1.892E-5	0.39783784	0.71111111	10	4	false	K55.0	203.5	10	0	0	0.69728261	false	0	K55.0	1330	0.28702398
2.61209239	2.11E-6	0.38283485	0.6	6	4	false	C41.9	181.0	6	0	0	0.67758152	false	0	C41.9	192	0.31754386
1.99660326	4.0912E-4	0.50085063	0.4968365	78	3	false	Y44.2	165.21794872	78	0	0	0.80067935	false	0	Y44.2	27736	0.11809718
2.03057065	6.4243E-4	0.4924724	0.62765957	48	3	false	I74.2	200.6875	48	0	0	0.79388587	false	0	I74.2	25812	0.14553118
2.04755435	0.00102131	0.48838752	0.31388889	81	3	false	T85.7	121.55555556	81	0	0	0.79048913	false	0	T85.7	56784	0.09201783
2.8607337	0.0	0.34956067	1.0	3	4	false	F80.1	128.33333333	3	0	0	0.62785326	false	0	F80.1	0	0.53695955
2.15964674	1.091E-5	0.46303869	0.67647059	17	3	false	D46.4	256.70588235	17	0	0	0.76807065	false	0	D46.4	1024	0.21041466
2.03872283	0.00106916	0.49050317	0.31846635	72	3	false	E61.1	125.5	72	0	0	0.79225543	false	0	E61.1	48744	0.09344751
2.33899457	5.483E-5	0.42753413	0.50326797	18	4	false	N05.1	138.27777778	18	0	0	0.73220109	false	0	N05.1	2934	0.14464203
2.06453804	0.00543909	0.48436986	0.15364653	150	3	false	T86.1	70.25333333	150	0	0	0.78709239	false	0	T86.1	182614	0.05725618
1.92255435	0.01086817	0.52014134	0.16334072	165	3	false	Z96.8	82.25454545	165	0	0	0.81548913	false	0	Z96.8	383362	0.05788497
1.9375	0.00413925	0.51612903	0.28313671	132	3	false	D64.9	116.85606061	132	0	0	0.8125	false	0	D64.9	194972	0.08160339
2.17255435	6.39E-6	0.46028768	0.73529412	17	3	false	L02.2	255.23529412	17	0	0	0.76548913	false	0	L02.2	872	0.21251898
2.10665761	3.5181E-4	0.47468559	0.4456328	34	3	false	J81.X	181.08823529	34	0	0	0.77866848	false	0	J81.X	19064	0.14136474
2.29755435	2.4642E-4	0.43524542	0.35326689	43	4	false	D59.4	103.86046512	43	0	0	0.74048913	false	0	D59.4	13238	0.10469805
2.52785326	2.14E-6	0.39559258	0.61904762	7	4	false	E46.X	173.71428571	7	0	0	0.69442935	false	0	E46.X	90	0.25139549
2.01834239	0.00333752	0.49545608	0.23646623	107	3	false	I15.1	95.61682243	107	0	0	0.79633152	false	0	I15.1	129730	0.0714625
2.30163043	7.6E-5	0.43447462	0.6	20	3	false	O90.3	200.4	20	0	0	0.73967391	false	0	O90.3	3188	0.19880952
2.35529891	1.7933E-4	0.42457456	0.50549451	14	4	false	O14.1	179.92857143	14	0	0	0.72894022	false	0	O14.1	7986	0.19223138
1.94769022	0.00320965	0.51342867	0.33869332	118	3	false	E79.0	136.33898305	118	0	0	0.81046196	false	0	E79.0	163194	0.09527532
2.56453804	0.0	0.38993377	1.0	4	4	false	K65.9	285.0	4	0	0	0.68709239	false	0	K65.9	0	0.44392523
2.22146739	9.8182E-4	0.45015291	0.33647059	51	3	false	Z46.6	105.2745098	51	0	0	0.75570652	false	0	Z46.6	34844	0.0961411
2.00951087	0.00180319	0.49763354	0.30464716	84	3	false	D50.9	125.41666667	84	0	0	0.79809783	false	0	D50.9	89660	0.09127851
2.04755435	0.00122231	0.48838752	0.38360656	61	3	false	N28.1	144.86885246	61	0	0	0.79048913	false	0	N28.1	51066	0.10803046
2.10665761	1.847E-5	0.47468559	0.63756614	28	3	false	D50.8	223.14285714	28	0	0	0.77866848	false	0	D50.8	2256	0.17338217
1.95516304	0.00125335	0.5114663	0.42046303	104	3	false	I11.9	147.51923077	104	0	0	0.80896739	false	0	I11.9	80088	0.10287255
2.29415761	3.96E-5	0.43588984	0.5	9	3	false	E83.3	214.55555556	9	0	0	0.74116848	false	0	E83.3	1326	0.20830636
2.5326087	3.503E-5	0.39484979	0.71428571	8	4	false	T38.0	183.625	8	0	0	0.69347826	false	0	T38.0	866	0.26964023
2.23029891	2.275E-5	0.44837039	0.60294118	17	4	false	N28.8	194.70588235	17	0	0	0.75394022	false	0	N28.8	2078	0.17431144
2.15557065	1.823E-5	0.46391428	0.74545455	11	3	false	Z53.8	319.63636364	11	0	0	0.76888587	false	0	Z53.8	2484	0.2594451
2.19361413	5.6013E-4	0.45586869	0.42795699	31	3	false	N02.9	147.83870968	31	0	0	0.76127717	false	0	N02.9	18150	0.12788816
2.05570652	5.5157E-4	0.48645076	0.37023325	74	3	false	N06.9	127.04054054	74	0	0	0.7888587	false	0	N06.9	36180	0.09653537
2.03600543	0.0014483	0.49115782	0.33945946	75	3	false	Z99.2	131.70666667	75	0	0	0.79279891	false	0	Z99.2	64616	0.09799603
2.41100543	1.64E-6	0.41476472	0.7	5	3	false	H90.5	277.8	5	0	0	0.71779891	false	0	H90.5	148	0.32227378
2.16236413	1.7682E-4	0.4624568	0.6420068	49	3	false	B57.2	184.12244898	49	0	0	0.76752717	false	0	B57.2	11024	0.15550883
2.11548913	6.6121E-4	0.47270392	0.47619048	21	3	false	D35.2	223.0	21	0	0	0.77690217	false	0	D35.2	21568	0.17408275
2.63043478	0.0	0.38016529	1.0	4	4	false	O75.4	199.0	4	0	0	0.67391304	false	0	O75.4	0	0.35920578
2.06657609	0.00215151	0.48389218	0.41727141	53	3	false	I15.0	154.0	53	0	0	0.78668478	false	0	I15.0	85200	0.11657835
2.28668478	3.58E-6	0.43731432	0.6	6	3	false	Z45.6	284.5	6	0	0	0.74266304	false	0	Z45.6	552	0.27250958
2.42595109	0.0	0.41220947	1.0	3	3	false	Y83.	484.66666667	3	0	0	0.71480978	false	0	Y83.	0	0.57561362
2.22690217	2.0199E-4	0.4490543	0.48461538	40	3	false	E21.1	135.95	40	0	0	0.75461957	false	0	E21.1	9564	0.12381603
2.1080163	2.889E-4	0.47437963	0.69579832	35	4	false	I48.9	193.57142857	35	0	0	0.77839674	false	0	I48.9	9186	0.15134592
2.38722826	1.166E-5	0.41889585	0.56190476	15	3	false	N06.1	146.8	15	0	0	0.72255435	false	0	N06.1	788	0.16550169
2.05095109	2.1349E-4	0.48757867	0.61256039	46	3	false	G47.3	199.86956522	46	0	0	0.78980978	false	0	G47.3	13506	0.14794194
2.16576087	1.1246E-4	0.46173149	0.6	21	3	false	A16.2	229.33333333	21	0	0	0.76684783	false	0	A16.2	5444	0.19000276
2.28192935	2.71E-6	0.43822566	0.78205128	13	3	false	N03.8	237.38461538	13	0	0	0.74361413	false	0	N03.8	374	0.2273799
2.07472826	0.01093562	0.48199083	0.16552668	86	3	false	Z52.4	85.45348837	86	0	0	0.78505435	false	0	Z52.4	396288	0.06710024
2.31182065	0.00107769	0.43255951	0.18924731	31	3	false	Z00.5	85.51612903	31	0	0	0.73763587	false	0	Z00.5	45788	0.08708363
2.57065217	0.0	0.38900634	1.0	3	4	false	A41.0	326.33333333	3	0	0	0.68586957	false	0	A41.0	0	0.51472135
2.39470109	3.0E-7	0.41758865	0.89285714	8	3	false	N00.2	256.125	8	0	0	0.72105978	false	0	N00.2	14	0.29006229
2.2486413	3.555E-5	0.44471299	0.53679654	22	3	false	E87.7	161.13636364	22	0	0	0.75027174	false	0	E87.7	2802	0.14864978
2.14605978	5.174E-5	0.46597024	0.54637097	32	3	false	I13.1	177.28125	32	0	0	0.77078804	false	0	I13.1	4610	0.14471939
2.06317935	0.0011118	0.48468884	0.34918415	66	3	false	K52.9	137.13636364	66	0	0	0.78736413	false	0	K52.9	47504	0.10444506
2.25543478	6.47E-6	0.44337349	0.7	5	3	false	R05.X	399.2	5	0	0	0.74891304	false	0	R05.X	490	0.36590284
2.24184783	3.1238E-4	0.44606061	0.39393939	12	3	false	E21.0	180.58333333	12	0	0	0.75163043	false	0	E21.0	7734	0.16357186
2.32201087	1.8277E-4	0.43066121	0.43137255	18	4	false	O13.X	138.16666667	18	0	0	0.73559783	false	0	O13.X	9282	0.14084268
2.61141304	8.02E-6	0.38293444	0.75	8	4	false	J15.0	173.25	8	0	0	0.67771739	false	0	J15.0	644	0.30555556
2.66779891	1.553E-5	0.37484085	0.61111111	9	4	false	A04.7	126.33333333	9	0	0	0.66644022	false	0	A04.7	750	0.26101928
2.19089674	6.0676E-4	0.45643411	0.52688172	31	3	false	O99.4	181.93548387	31	0	0	0.76182065	false	0	O99.4	34960	0.15684093
2.22826087	5.0112E-4	0.44878049	0.34285714	21	3	false	D35.0	130.28571429	21	0	0	0.75434783	false	0	D35.0	14452	0.11684817
2.40013587	4.811E-5	0.41664308	0.47379032	32	4	false	I12.9	113.0625	32	0	0	0.71997283	false	0	I12.9	2334	0.13270246
2.25475543	2.286E-5	0.44350708	0.65934066	14	3	false	N05.7	222.14285714	14	0	0	0.74904891	false	0	N05.7	1738	0.20511806
2.4205163	2.71E-6	0.413135	0.86666667	6	3	false	H47.1	237.0	6	0	0	0.71589674	false	0	H47.1	112	0.2798111
2.1705163	4.0087E-4	0.46071987	0.5483871	31	3	false	N11.9	157.38709677	31	0	0	0.76589674	false	0	N11.9	11598	0.13225806
2.02853261	0.00117768	0.49296718	0.37519026	73	3	false	N26.X	128.80821918	73	0	0	0.79429348	false	0	N26.X	67634	0.09492131
2.44972826	0.0	0.40820854	1.0	3	3	false	G52.2	465.0	3	0	0	0.71005435	false	0	G52.2	0	0.57620818
2.03736413	2.4273E-4	0.49083028	0.46599327	55	3	false	I99.X	167.58181818	55	0	0	0.79252717	false	0	I99.X	22128	0.12304098
2.25679348	1.004E-5	0.44310656	0.63636364	11	3	false	M10.3	222.36363636	11	0	0	0.7486413	false	0	M10.3	1336	0.20532192
2.54211957	1.418E-5	0.39337253	0.57777778	10	4	false	B97.8	133.7	10	0	0	0.69157609	false	0	B97.8	240	0.2001497
2.3125	1.43E-5	0.43243243	0.82142857	8	3	false	G03.X	327.875	8	0	0	0.7375	false	0	G03.X	736	0.32656873
2.52445652	0.0	0.39612487	1.0	6	4	false	Z45.1	289.16666667	6	0	0	0.6951087	false	0	Z45.1	0	0.41546935
2.20991848	5.658E-5	0.45250538	0.6966967	37	3	false	I51.1	191.56756757	37	0	0	0.7580163	false	0	I51.1	3236	0.17013105
2.56861413	0.0	0.389315	1.0	3	4	false	A18.3	314.66666667	3	0	0	0.68627717	false	0	A18.3	0	0.49398221
2.10665761	2.2517E-4	0.47468559	0.56695157	27	3	false	C64.X	227.22222222	27	0	0	0.77866848	false	0	C64.X	10974	0.17641477
2.31861413	1.2579E-4	0.43129212	0.53846154	14	3	false	N13.3	179.35714286	14	0	0	0.73627717	false	0	N13.3	4078	0.18135202
2.29144022	1.3732E-4	0.43640676	0.4952381	15	3	false	N31.9	202.66666667	15	0	0	0.74171196	false	0	N31.9	4636	0.19714656
2.17798913	9.31E-6	0.45913911	0.83333333	16	3	false	L92.3	260.25	16	0	0	0.76440217	false	0	L92.3	2062	0.21796482
2.03192935	0.00101075	0.4921431	0.49494949	45	3	false	K92.0	195.77777778	45	0	0	0.79361413	false	0	K92.0	39274	0.14186795
2.00407609	0.00142346	0.49898305	0.52432156	63	3	false	J15.2	184.41269841	63	0	0	0.79918478	false	0	J15.2	66744	0.1314417
2.11141304	3.2222E-4	0.47361647	0.44444444	28	3	false	N93.9	183.75	28	0	0	0.77771739	false	0	N93.9	11788	0.14355469
2.2330163	1.38E-6	0.44782476	0.73333333	6	3	false	N80.9	345.5	6	0	0	0.75339674	false	0	N80.9	204	0.30765806
2.00883152	0.00235847	0.49780183	0.37395937	78	3	false	M35.0	146.46153846	78	0	0	0.7982337	false	0	M35.0	92424	0.1060547
2.29347826	5.668E-5	0.43601896	0.48739496	35	3	false	N03.7	133.77142857	35	0	0	0.74130435	false	0	N03.7	3434	0.1331059
2.25	3.658E-5	0.44444444	0.8	5	3	false	Z29.1	436.4	5	0	0	0.75	false	0	Z29.1	724	0.39708826
2.52445652	0.0	0.39612487	1.0	6	4	false	N05.3	262.16666667	6	0	0	0.6951087	false	0	N05.3	0	0.37721823
1.94361413	0.00299681	0.51450542	0.413267	135	3	false	I44.7	135.77037037	135	0	0	0.81127717	false	0	I44.7	128400	0.09561294
2.17798913	3.277E-5	0.45913911	0.66287879	33	3	false	I71.3	205.72727273	33	0	0	0.76440217	false	0	I71.3	2980	0.17478953
3.09646739	0.0	0.32294866	0.0	1	5	false	R65.0	61.0	1	0	0	0.58070652	false	0	R65.0	0	0.0
2.57201087	0.0	0.38880085	1.0	3	4	false	H66.9	313.66666667	3	0	0	0.68559783	false	0	H66.9	0	0.49630802
2.44904891	0.0	0.40832178	1.0	3	3	false	S26.9	457.33333333	3	0	0	0.71019022	false	0	S26.9	0	0.5660066
2.13111413	1.248E-5	0.46923813	0.80922432	54	3	false	I44.6	210.81481481	54	0	0	0.77377717	false	0	I44.6	1892	0.17209373
2.3294837	3.0175E-4	0.42927967	0.47272727	11	3	false	Q27.3	244.72727273	11	0	0	0.73410326	false	0	Q27.3	6768	0.25074516
2.60326087	0.0	0.38413361	1.0	4	4	false	G83.2	271.75	4	0	0	0.67934783	false	0	G83.2	0	0.45981387
2.34850543	1.186E-5	0.42580272	0.65151515	12	4	false	J15.7	211.75	12	0	0	0.73029891	false	0	J15.7	966	0.22336498
1.84850543	0.00981839	0.54097758	0.23262192	239	3	false	E11.9	101.61506276	239	0	0	0.83029891	false	0	E11.9	392126	0.06979057
2.36888587	4.8E-7	0.42213937	0.85714286	7	3	false	E10.1	289.57142857	7	0	0	0.72622283	false	0	E10.1	38	0.31406879
2.52513587	9.98E-6	0.39601829	0.42857143	14	4	false	I15.2	117.28571429	14	0	0	0.69497283	false	0	I15.2	290	0.17072156
2.14605978	1.6554E-4	0.46597024	0.40719697	33	3	false	H35.0	140.93939394	33	0	0	0.77078804	false	0	H35.0	12356	0.11514656
2.08220109	5.6312E-4	0.48026101	0.42769231	26	3	false	E79.9	220.61538462	26	0	0	0.78355978	false	0	E79.9	22874	0.16650218
2.16372283	6.004E-5	0.46216641	0.64069264	22	3	false	M32.8	220.40909091	22	0	0	0.76725543	false	0	M32.8	5434	0.18230694
2.24388587	3.7476E-4	0.44565546	0.52205882	17	3	false	Y43.3	154.58823529	17	0	0	0.75122283	false	0	Y43.3	9904	0.14104766
2.49320652	9.816E-5	0.40108992	0.46323529	17	4	false	N08.5	106.35294118	17	0	0	0.7013587	false	0	N08.5	3146	0.14568896
2.38790761	1.685E-5	0.41877667	0.50549451	14	4	false	A09.X	158.78571429	14	0	0	0.72241848	false	0	A09.X	1242	0.17881274
1.93274457	0.00351238	0.51739895	0.33706897	145	3	false	E78.5	127.99310345	145	0	0	0.81345109	false	0	E78.5	192812	0.08975673
2.14402174	8.017E-5	0.46641318	0.67320261	18	3	false	D61.9	272.61111111	18	0	0	0.77119565	false	0	D61.9	4138	0.21949365
2.54144022	2.3E-7	0.39347768	0.85714286	7	4	false	N03.0	224.71428571	7	0	0	0.69171196	false	0	N03.0	14	0.33389938
2.11888587	1.0358E-4	0.47194614	0.55846774	32	3	false	I77.0	196.53125	32	0	0	0.77622283	false	0	I77.0	10048	0.15536067
1.93953804	0.00356464	0.51558669	0.3479021	144	3	false	I05.0	125.40277778	144	0	0	0.81209239	false	0	I05.0	191778	0.08849878
1.984375	0.00343506	0.50393701	0.46419584	94	3	false	I73.9	152.5212766	94	0	0	0.803125	false	0	I73.9	113918	0.10886601
2.01290761	9.6065E-4	0.49679379	0.47063063	75	3	false	E78.2	166.30666667	75	0	0	0.79741848	false	0	E78.2	58932	0.12068699
2.40964674	7.2E-7	0.41499859	0.93333333	6	3	false	C38.8	303.5	6	0	0	0.71807065	false	0	C38.8	104	0.35168019
2.22622283	1.419E-5	0.44919133	0.71212121	12	3	false	D47.9	259.0	12	0	0	0.75475543	false	0	D47.9	1340	0.22981366
2.11480978	6.233E-5	0.47285577	0.58153846	26	3	false	M10.9	214.07692308	26	0	0	0.77703804	false	0	M10.9	8324	0.1676405
2.24932065	1.1936E-4	0.44457868	0.48571429	35	3	false	M31.1	142.05714286	35	0	0	0.75013587	false	0	M31.1	7536	0.13276368
2.27309783	4.302E-5	0.43992827	0.7032967	14	3	false	E14.1	237.35714286	14	0	0	0.74538043	false	0	E14.1	1952	0.22477002
2.34035326	3.09E-6	0.42728592	0.75555556	10	3	false	N01.9	249.5	10	0	0	0.73192935	false	0	N01.9	472	0.25962539
1.93410326	0.00332828	0.51703548	0.38273173	149	3	false	I25.5	130.93288591	149	0	0	0.81317935	false	0	I25.5	144220	0.09226651
2.57608696	0.0	0.38818565	1.0	3	4	false	N92.6	211.0	3	0	0	0.68478261	false	0	N92.6	0	0.3370607
2.57133152	1.93E-6	0.38890357	0.66666667	4	4	false	N92.0	179.0	4	0	0	0.6857337	false	0	N92.0	28	0.28322785
2.57608696	0.0	0.38818565	1.0	3	4	false	N92.5	211.0	3	0	0	0.68478261	false	0	N92.5	0	0.3370607
2.52717391	7.28E-6	0.39569892	0.6	5	4	false	J06.0	198.6	5	0	0	0.69456522	false	0	J06.0	614	0.28658009
2.57744565	0.0	0.38798102	0.0	1	4	false	N07.9	626.0	1	0	0	0.68451087	false	0	N07.9	0	0.0
2.35258152	5.61E-6	0.42506497	0.79487179	13	3	false	N00.8	212.61538462	13	0	0	0.7294837	false	0	N00.8	328	0.22618658
2.52921196	6.492E-5	0.39538007	0.66666667	7	4	false	N00.5	175.42857143	7	0	0	0.69415761	false	0	N00.5	1802	0.25535454
2.42255435	0.0	0.41278744	1.0	4	3	false	E28.2	393.5	4	0	0	0.71548913	false	0	E28.2	0	0.46513002
2.55570652	0.0	0.39128123	1.0	4	4	false	N04.3	239.75	4	0	0	0.6888587	false	0	N04.3	0	0.36771472
2.453125	0.0	0.40764331	1.0	2	3	false	N44.X	668.0	2	0	0	0.709375	false	0	N44.X	0	0.83188045
2.5638587	1.9E-7	0.3900371	0.83333333	4	4	false	A18.0	193.0	4	0	0	0.68722826	false	0	A18.0	10	0.30062305
2.56046196	2.03E-6	0.39055452	0.6	6	4	false	A18.2	156.83333333	6	0	0	0.68790761	false	0	A18.2	44	0.24315245
2.39877717	1.97E-5	0.41687907	0.67857143	8	3	false	N02.1	212.625	8	0	0	0.72024457	false	0	N02.1	736	0.24244584
2.375	0.0	0.42105263	1.0	6	3	false	Z48.0	386.16666667	6	0	0	0.725	false	0	Z48.0	0	0.42250182
2.55095109	0.0	0.39201065	1.0	6	4	false	Q62.5	265.0	6	0	0	0.68980978	false	0	Q62.5	0	0.40334855
2.31453804	1.236E-5	0.43205166	0.75757576	12	3	false	N01.8	245.91666667	12	0	0	0.73709239	false	0	N01.8	974	0.24665664
2.2017663	1.3363E-4	0.45418081	0.50197628	23	4	false	N14.1	180.13043478	23	0	0	0.75964674	false	0	N14.1	7096	0.15622761
2.55706522	0.0	0.39107333	1.0	3	4	false	S96.8	286.33333333	3	0	0	0.68858696	false	0	S96.8	0	0.43781855
2.53940217	0.0	0.39379347	1.0	6	4	false	N02.0	241.5	6	0	0	0.69211957	false	0	N02.0	0	0.35724852
2.4517663	8.43E-6	0.40786922	0.50909091	11	4	false	M31.0	140.09090909	11	0	0	0.70964674	false	0	M31.0	1014	0.1753328
2.12092391	3.028E-5	0.47149263	0.71428571	21	3	false	N15.1	238.66666667	21	0	0	0.77581522	false	0	N15.1	4124	0.18748363
2.55978261	0.0	0.39065817	1.0	2	4	false	I43.7	421.5	2	0	0	0.68804348	false	0	I43.7	0	0.65046296
2.40828804	1.232E-5	0.41523272	0.61818182	11	4	false	N04.9	167.54545455	11	0	0	0.71834239	false	0	N04.9	694	0.19459402
2.44836957	0.0	0.40843507	1.0	3	3	false	L21.9	484.66666667	3	0	0	0.71032609	false	0	L21.9	0	0.59909353
2.24660326	1.4233E-4	0.44511642	0.44537815	35	3	false	N17.0	142.37142857	35	0	0	0.75067935	false	0	N17.0	7594	0.13256185
2.31725543	1.876E-5	0.431545	0.70588235	17	3	false	J47.X	220.76470588	17	0	0	0.73654891	false	0	J47.X	722	0.22344606
2.57404891	0.0	0.38849301	1.0	3	4	false	B25.0+	233.66666667	3	0	0	0.68519022	false	0	B25.0+	0	0.37148914
2.10665761	6.476E-5	0.47468559	0.57936508	28	3	false	I13.9	216.46428571	28	0	0	0.77866848	false	0	I13.9	5630	0.16819292
2.26222826	3.41E-6	0.44204204	0.80392157	18	3	false	R04.2	248.66666667	18	0	0	0.74755435	false	0	R04.2	364	0.23283396
2.30230978	2.123E-4	0.43434641	0.36206897	29	3	false	M31.7	120.72413793	29	0	0	0.73953804	false	0	M31.7	8594	0.12096607
2.56861413	0.0	0.389315	1.0	3	4	false	E29.1	349.33333333	3	0	0	0.68627717	false	0	E29.1	0	0.54840398
2.63247283	0.0	0.37987097	1.0	3	4	false	Y82.1	311.0	3	0	0	0.67350543	false	0	Y82.1	0	0.57169118
1.93274457	0.00327515	0.51739895	0.37287582	136	3	false	J98.4	133.69117647	136	0	0	0.81345109	false	0	J98.4	156064	0.09316458
2.3580163	4.681E-5	0.42408528	0.47863248	27	3	false	Z96.0	117.55555556	27	0	0	0.72839674	false	0	Z96.0	1726	0.12805616
2.49932065	3.8E-7	0.40010873	0.78571429	8	4	false	N32.2	190.875	8	0	0	0.70013587	false	0	N32.2	16	0.2607582
2.23369565	1.0032E-4	0.44768856	0.53676471	17	4	false	B96.2	202.23529412	17	0	0	0.75326087	false	0	B96.2	5010	0.18186627
2.35461957	6.772E-5	0.42469706	0.48538012	19	3	false	N13.9	147.94736842	19	0	0	0.72907609	false	0	N13.9	3784	0.15891232
2.56929348	7.9E-7	0.38921206	0.7	5	4	false	A86.X	196.4	5	0	0	0.6861413	false	0	A86.X	12	0.30977918
2.3125	3.853E-5	0.43243243	0.57777778	10	3	false	B02.9	274.5	10	0	0	0.7375	false	0	B02.9	2246	0.2739521
2.44497283	0.0	0.4090025	1.0	3	3	false	R56.8	480.66666667	3	0	0	0.71100543	false	0	R56.8	0	0.59049959
2.72282609	0.0	0.36726547	1.0	3	4	false	K05.6	203.0	3	0	0	0.65543478	false	0	K05.6	0	0.48798077
2.3294837	2.0071E-4	0.42927967	0.54545455	22	3	false	N05.5	162.36363636	22	0	0	0.73410326	false	0	N05.5	9084	0.16825247
1.95584239	0.00246787	0.51128864	0.46846361	106	3	false	I87.2	158.31132075	106	0	0	0.80883152	false	0	I87.2	113532	0.11062985
2.42527174	0.0	0.41232493	1.0	6	4	false	I83.1	328.5	6	0	0	0.71494565	false	0	I83.1	0	0.39060642
2.35190217	3.7279E-4	0.42518775	0.34126984	28	3	false	R80.X	104.67857143	28	0	0	0.72961957	false	0	R80.X	11210	0.11304381
2.79076087	0.0	0.35832522	1.0	3	4	false	N02.2	177.0	3	0	0	0.64184783	false	0	N02.2	0	0.53313253
2.28804348	2.7E-7	0.43705463	0.92727273	11	3	false	D48.7	326.63636364	11	0	0	0.7423913	false	0	D48.7	46	0.31498203
2.27038043	3.6E-7	0.44045482	0.8974359	13	3	false	I01.8	283.53846154	13	0	0	0.74592391	false	0	I01.8	46	0.267237
2.23233696	1.3234E-4	0.44796105	0.41609195	30	3	false	N28.9	147.63333333	30	0	0	0.75353261	false	0	N28.9	7982	0.13421212
2.38790761	1.0544E-4	0.41877667	0.53333333	6	4	false	S27.8	251.16666667	6	0	0	0.72241848	false	0	S27.8	1672	0.28031994
2.0794837	8.445E-5	0.4808886	0.69340463	34	3	false	I71.9	225.82352941	34	0	0	0.78410326	false	0	I71.9	6886	0.17094892
2.80434783	0.0	0.35658915	1.0	2	4	false	M18.9	213.5	2	0	0	0.63913043	false	0	M18.9	0	0.669279
2.88790761	0.0	0.34627147	1.0	3	4	false	N32.1	81.33333333	3	0	0	0.62241848	false	0	N32.1	0	0.37308869
2.02241848	7.3083E-4	0.49445751	0.55293406	58	3	false	I06.1	174.56896552	58	0	0	0.7955163	false	0	I06.1	34818	0.12640765
1.99932065	7.9362E-4	0.50016989	0.53333333	91	3	false	I34.2	159.81318681	91	0	0	0.80013587	false	0	I34.2	42442	0.11563906
2.4517663	0.0	0.40786922	1.0	3	3	false	M41.9	469.66666667	3	0	0	0.70964674	false	0	M41.9	0	0.58416252
2.51834239	2.04E-6	0.39708659	0.81818182	11	4	false	N06.2	164.09090909	11	0	0	0.69633152	false	0	N06.2	72	0.23475094
2.45244565	0.0	0.40775623	1.0	3	3	false	O68.0	446.33333333	3	0	0	0.70951087	false	0	O68.0	0	0.5558323
2.45244565	0.0	0.40775623	1.0	3	3	false	P20.0	446.33333333	3	0	0	0.70951087	false	0	P20.0	0	0.5558323
1.97961957	8.5997E-4	0.50514756	0.50057372	84	3	false	I13.2	173.88095238	84	0	0	0.80407609	false	0	I13.2	48456	0.12262408
2.4076087	9.13E-5	0.41534989	0.4	30	4	false	E83.5	114.6	30	0	0	0.71847826	false	0	E83.5	4778	0.13578199
2.5638587	8.4E-7	0.3900371	0.78571429	8	4	false	N34.0	145.75	8	0	0	0.68722826	false	0	N34.0	18	0.22809077
2.14334239	5.559E-5	0.46656101	0.47950089	34	3	false	T82.4	160.23529412	34	0	0	0.77133152	false	0	T82.4	4794	0.13059111
2.57065217	0.0	0.38900634	1.0	3	4	false	B35.2	302.66666667	3	0	0	0.68586957	false	0	B35.2	0	0.47739222
2.41100543	0.0	0.41476472	1.0	5	3	false	E18.9	350.6	5	0	0	0.71779891	false	0	E18.9	0	0.40672854
2.19361413	9.63E-6	0.45586869	0.66666667	13	3	false	A05.9	275.15384615	13	0	0	0.76127717	false	0	A05.9	1040	0.23437295
2.4232337	0.0	0.41267171	1.0	3	3	false	I77.4	553.66666667	3	0	0	0.71535326	false	0	I77.4	0	0.65445232
2.57336957	0.0	0.38859556	1.0	2	4	false	N47.X	395.5	2	0	0	0.68532609	false	0	N47.X	0	0.62678288
2.0923913	4.403E-5	0.47792208	0.55238095	36	3	false	E02.X	200.25	36	0	0	0.78152174	false	0	E02.X	3638	0.15403846
2.55842391	3.1E-7	0.39086564	0.83333333	4	4	false	N04.4	213.75	4	0	0	0.68831522	false	0	N04.4	2	0.32986111
2.25	5.464E-5	0.44444444	0.8	5	3	false	A15.3	436.6	5	0	0	0.75	false	0	A15.3	1422	0.39727025
2.25067935	2.19E-6	0.44431029	0.76190476	7	3	false	G44.2	316.0	7	0	0	0.74986413	false	0	G44.2	308	0.28832117
2.546875	1.11E-6	0.39263804	0.9	5	4	false	N04.1	213.4	5	0	0	0.690625	false	0	N04.1	144	0.32090226
2.89605978	0.0	0.34529674	1.0	3	4	false	M33.1	93.33333333	3	0	0	0.62078804	false	0	M33.1	0	0.40935673
2.57201087	6.1E-7	0.38880085	0.83333333	4	4	false	S39.0	202.5	4	0	0	0.68559783	false	0	S39.0	8	0.32091918
2.52513587	3.99E-6	0.39601829	0.68888889	10	4	false	E13.9	167.3	10	0	0	0.69497283	false	0	E13.9	300	0.24246377
2.57065217	0.0	0.38900634	1.0	4	4	false	K75.8	254.0	4	0	0	0.68586957	false	0	K75.8	0	0.40126382
2.94497283	0.0	0.33956171	1.0	2	4	false	O06.1	75.0	2	0	0	0.61100543	false	0	O06.1	0	0.54347826
2.7982337	0.0	0.35736829	1.0	3	4	false	B96.1	152.33333333	3	0	0	0.64035326	false	0	B96.1	0	0.47308489
2.42798913	8.063E-5	0.41186346	0.6	10	3	false	C41.2	193.2	10	0	0	0.71440217	false	0	C41.2	3488	0.23221154
2.51222826	4.65E-5	0.398053	0.61904762	7	3	false	C38.2	213.14285714	7	0	0	0.69755435	false	0	C38.2	2438	0.29977898
2.88315217	9.2E-7	0.3468426	0.6	5	4	false	C72.9	59.2	5	0	0	0.62336957	false	0	C72.9	38	0.296
2.52921196	1.23E-6	0.39538007	0.81818182	11	4	false	I40.8	179.45454545	11	0	0	0.69415761	false	0	I40.8	196	0.25970267
2.27649457	1.93E-6	0.43927186	0.75	9	4	false	Z49.0	249.88888889	9	0	0	0.74470109	false	0	Z49.0	170	0.23641333
2.17119565	2.8922E-4	0.46057572	0.75889328	23	3	false	I30.8	265.26086957	23	0	0	0.76576087	false	0	I30.8	9396	0.22160474
2.12160326	1.7014E-4	0.47134166	0.57861635	54	3	false	I74.0	172.5	54	0	0	0.77567935	false	0	I74.0	13722	0.13922518
2.14402174	2.8435E-4	0.46641318	0.56307692	26	3	false	J40.X	195.69230769	26	0	0	0.77119565	false	0	J40.X	12570	0.15858372
2.59103261	6.02E-6	0.38594651	0.57142857	7	4	false	T88.7	164.42857143	7	0	0	0.68179348	false	0	T88.7	564	0.27496417
2.38247283	5.57E-6	0.41973196	0.6952381	15	3	false	E14.2	172.93333333	15	0	0	0.72350543	false	0	E14.2	308	0.19343773
2.42119565	5.0E-7	0.41301908	0.85714286	7	4	false	N00.1	274.14285714	7	0	0	0.71576087	false	0	N00.1	86	0.32366335
2.24388587	1.5405E-4	0.44565546	0.46774194	32	3	false	N03.5	151.59375	32	0	0	0.75122283	false	0	N03.5	7736	0.14023474
2.64809783	1.044E-5	0.37762955	0.42857143	8	4	false	R32.X	121.875	8	0	0	0.67038043	false	0	R32.X	518	0.23527992
2.15149457	2.011E-5	0.46479318	0.72794118	17	3	false	K42.9	276.17647059	17	0	0	0.76970109	false	0	K42.9	2738	0.22416921
2.22894022	4.945E-5	0.44864371	0.59090909	12	3	false	Z35.2	233.75	12	0	0	0.75421196	false	0	Z35.2	4610	0.20814782
2.1107337	2.3932E-4	0.47376891	0.49122807	39	3	false	M34.9	171.20512821	39	0	0	0.77785326	false	0	M34.9	14952	0.13480719
2.24796196	2.565E-5	0.44484739	0.80952381	7	3	false	Q06.1	337.85714286	7	0	0	0.75040761	false	0	Q06.1	1000	0.30714286
2.54483696	0.0	0.39295248	1.0	3	4	false	N99.0	351.0	3	0	0	0.69103261	false	0	N99.0	0	0.52466368
2.55502717	4.5E-7	0.39138527	0.71428571	8	4	false	N30.9	173.0	8	0	0	0.68899457	false	0	N30.9	28	0.26574501
2.22554348	1.976E-5	0.44932845	0.64444444	10	3	false	E21.5	280.7	10	0	0	0.7548913	false	0	E21.5	1846	0.24840708
2.61480978	1.719E-5	0.382437	0.61904762	7	4	false	O42.9	124.85714286	7	0	0	0.67703804	false	0	O42.9	744	0.21828172
2.40896739	0.0	0.41511562	1.0	3	3	false	N14.4	466.66666667	3	0	0	0.71820652	false	0	N14.4	0	0.53825452
2.85394022	0.0	0.35039276	1.0	3	4	false	D69.1	89.66666667	3	0	0	0.62921196	false	0	D69.1	0	0.37052342
2.54891304	4.641E-5	0.39232409	0.57142857	7	4	false	H54.4	144.0	7	0	0	0.69021739	false	0	H54.4	1058	0.2185129
2.33491848	1.37E-6	0.42828048	0.95238095	7	3	false	J98.8	355.57142857	7	0	0	0.7330163	false	0	J98.8	188	0.36581423
2.57201087	0.0	0.38880085	1.0	3	4	false	Z29.8	313.66666667	3	0	0	0.68559783	false	0	Z29.8	0	0.49630802
2.85597826	0.0	0.35014272	1.0	3	4	false	I36.9	100.0	3	0	0	0.62880435	false	0	I36.9	0	0.42735043
3.0455163	0.0	0.32835155	1.0	3	4	false	IJ8.9	53.66666667	3	0	0	0.59089674	false	0	IJ8.9	0	0.48348348
2.48980978	0.0	0.40163711	1.0	3	4	false	Q03.1	335.33333333	3	0	0	0.70203804	false	0	Q03.1	0	0.44711111
2.48980978	0.0	0.40163711	1.0	3	4	false	Q69.9	335.33333333	3	0	0	0.70203804	false	0	Q69.9	0	0.44711111
2.57065217	0.0	0.38900634	1.0	2	4	false	E44.0	409.0	2	0	0	0.68586957	false	0	E44.0	0	0.64409449
2.36209239	3.2E-6	0.42335347	0.68181818	12	3	false	J32.4	213.16666667	12	0	0	0.72758152	false	0	J32.4	230	0.22995325
2.11209239	1.1657E-4	0.47346414	0.60683761	27	3	false	M10.0	231.2962963	27	0	0	0.77758152	false	0	M10.0	8096	0.18070023
2.3294837	8.64E-6	0.42927967	0.74285714	15	4	false	I73.1	227.53333333	15	0	0	0.73410326	false	0	I73.1	730	0.23384721
1.96467391	0.00211311	0.50899032	0.42004505	112	3	false	I05.2	139.41071429	112	0	0	0.80706522	false	0	I05.2	107398	0.0987328
2.45108696	0.0	0.40798226	1.0	3	3	false	D36.8	457.0	3	0	0	0.70978261	false	0	D36.8	0	0.56770186
2.1888587	2.0958E-4	0.45685909	0.49450549	14	3	false	N20.9	226.21428571	14	0	0	0.76222826	false	0	N20.9	8196	0.19170702
2.82201087	2.37E-6	0.35435725	0.5	5	4	false	N76.0	77.6	5	0	0	0.63559783	false	0	N76.0	122	0.28955224
2.39809783	4.2E-7	0.41699717	0.8	5	4	false	E07.9	263.6	5	0	0	0.72038043	false	0	E07.9	6	0.29886621
2.09646739	2.5622E-4	0.47699287	0.63684211	20	3	false	C56.X	254.65	20	0	0	0.78070652	false	0	C56.X	9850	0.19438931
2.48777174	7.1E-7	0.40196614	0.80952381	7	4	false	I82.3	209.85714286	7	0	0	0.70244565	false	0	I82.3	80	0.2801831
2.01630435	9.6527E-4	0.49595687	0.30349971	84	3	false	E11.2	125.64285714	84	0	0	0.79673913	false	0	E11.2	64538	0.09211353
2.11616848	9.16E-6	0.47255217	0.84736842	20	3	false	K81.0	292.2	20	0	0	0.7767663	false	0	K81.0	694	0.22810304
2.50815217	3.12E-6	0.39869989	0.63888889	9	4	false	Z46.5	177.0	9	0	0	0.69836957	false	0	Z46.5	210	0.24686192
2.2982337	2.78E-6	0.43511676	0.76363636	11	3	false	K35.0	262.90909091	11	0	0	0.74035326	false	0	K35.0	598	0.2572496
2.13790761	9.319E-5	0.46774706	0.65359477	18	3	false	J98.9	254.55555556	18	0	0	0.77241848	false	0	J98.9	7444	0.20348166
2.61345109	2.85E-6	0.38263582	0.73333333	10	4	false	Z01.2	186.0	10	0	0	0.67730978	false	0	Z01.2	306	0.32631579
2.11956522	3.4548E-4	0.47179487	0.61428571	21	3	false	N00.9	245.57142857	21	0	0	0.77608696	false	0	N00.9	12198	0.19260504
2.90692935	0.0	0.34400561	1.0	3	4	false	Z40.0	72.33333333	3	0	0	0.61861413	false	0	Z40.0	0	0.41098485
2.57201087	0.0	0.38880085	1.0	3	4	false	O04.5	232.66666667	3	0	0	0.68559783	false	0	O04.5	0	0.36872689
2.09714674	9.85E-5	0.47683835	0.63870968	31	3	false	I82.9	222.67741935	31	0	0	0.78057065	false	0	I82.9	8542	0.17155425
2.34850543	4.924E-5	0.42580272	0.575	16	3	false	N03.9	179.125	16	0	0	0.73029891	false	0	N03.9	1650	0.18995228
2.28668478	5.29E-6	0.43731432	0.74242424	12	3	false	C18.9	298.83333333	12	0	0	0.74266304	false	0	C18.9	640	0.28789338
2.57269022	0.0	0.38869818	1.0	3	4	false	B01.9	264.66666667	3	0	0	0.68546196	false	0	B01.9	0	0.41944004
2.57269022	0.0	0.38869818	1.0	3	4	false	Y41.5	264.66666667	3	0	0	0.68546196	false	0	Y41.5	0	0.41944004
2.53940217	1.5E-6	0.39379347	0.73333333	6	4	false	B34.4	201.33333333	6	0	0	0.69211957	false	0	B34.4	66	0.29783037
2.51222826	9.33E-6	0.398053	0.42857143	7	4	false	S37.3	181.57142857	7	0	0	0.69755435	false	0	S37.3	1436	0.25430172
2.28328804	3.999E-5	0.43796489	0.68333333	16	3	false	C85.9	235.875	16	0	0	0.74334239	false	0	C85.9	1776	0.22702117
2.3125	2.271E-5	0.43243243	0.57777778	10	3	false	Z01.5	255.5	10	0	0	0.7375	false	0	Z01.5	2562	0.25499002
2.53125	0.0	0.39506173	1.0	4	4	false	L70.8	290.75	4	0	0	0.69375	false	0	L70.8	0	0.42260174
2.32065217	3.568E-5	0.43091335	0.625	16	3	false	E10.2	188.9375	16	0	0	0.73586957	false	0	E10.2	1586	0.19200965
2.40081522	1.266E-5	0.41652518	0.6	16	4	false	E10.3	144.875	16	0	0	0.71983696	false	0	E10.3	772	0.16690668
2.54483696	0.0	0.39295248	1.0	3	4	false	N73.9	351.0	3	0	0	0.69103261	false	0	N73.9	0	0.52466368
2.0638587	1.6302E-4	0.4845293	0.57407407	28	3	false	I60.9	227.03571429	28	0	0	0.78722826	false	0	I60.9	9804	0.1681746
2.57133152	1.45E-6	0.38890357	0.4	6	4	false	I84.2	190.5	6	0	0	0.6857337	false	0	I84.2	246	0.30047319
2.55163043	0.0	0.39190628	1.0	5	4	false	C83.8	187.8	5	0	0	0.68967391	false	0	C83.8	0	0.28584475
2.18478261	4.322E-5	0.45771144	0.64153627	38	3	false	I45.9	185.57894737	38	0	0	0.76304348	false	0	I45.9	3542	0.1597065
2.35869565	6.14E-6	0.42396313	0.75757576	12	3	false	R99.X	228.5	12	0	0	0.72826087	false	0	R99.X	560	0.24517167
2.64877717	0.0	0.3775327	1.0	4	4	false	Z08.0	223.5	4	0	0	0.67024457	false	0	Z08.0	0	0.42980769
2.25611413	1.6455E-4	0.44323999	0.46059113	29	4	false	N28.0	148.86206897	29	0	0	0.74877717	false	0	N28.0	9632	0.13951459
2.06793478	8.1138E-4	0.48357424	0.37387755	50	3	false	N20.0	148.22	50	0	0	0.78641304	false	0	N20.0	36952	0.112118
2.16847826	9.184E-5	0.46115288	0.5751634	18	3	false	M35.9	236.94444444	18	0	0	0.76630435	false	0	M35.9	5138	0.19647135
2.57065217	8.3E-7	0.38900634	0.61904762	7	4	false	D75.1	198.71428571	7	0	0	0.68586957	false	0	D75.1	154	0.31743496
2.54008152	1.628E-5	0.39368815	0.61904762	7	4	false	L93.0	160.0	7	0	0	0.6919837	false	0	L93.0	490	0.23809524
2.56725543	1.5E-7	0.38952104	0.83333333	4	4	false	E87.3	183.5	4	0	0	0.68654891	false	0	E87.3	2	0.28761755
2.5767663	0.0	0.38808331	1.0	2	4	false	Z00.4	326.0	2	0	0	0.68464674	false	0	Z00.4	0	0.52076677
2.12092391	3.1119E-4	0.47149263	0.6072695	48	3	false	T65.8	198.58333333	48	0	0	0.77581522	false	0	T65.8	17026	0.15937667
2.06725543	1.9803E-4	0.48373316	0.75396825	36	3	false	I61.9	228.33333333	36	0	0	0.78654891	false	0	I61.9	7310	0.17078035
2.52309783	0.0	0.39633818	1.0	4	4	false	B19.9	308.0	4	0	0	0.69538043	false	0	B19.9	0	0.44062947
2.31453804	1.549E-5	0.43205166	0.60294118	17	3	false	E10.7	180.0	17	0	0	0.73709239	false	0	E10.7	1098	0.18145161
2.51494565	0.0	0.39762291	1.0	3	4	false	Z35.8	259.66666667	3	0	0	0.69701087	false	0	Z35.8	0	0.3636788
2.03532609	4.8574E-4	0.49132176	0.44820018	68	3	false	E11.7	158.20588235	68	0	0	0.79293478	false	0	E11.7	30908	0.11701619
2.55027174	2.4E-7	0.39211508	0.8	5	4	false	B00.9	201.6	5	0	0	0.68994565	false	0	B00.9	6	0.30591806
2.05366848	7.9517E-4	0.48693351	0.53006475	47	3	false	E78.1	187.80851064	47	0	0	0.7892663	false	0	E78.1	38460	0.13953084
2.82880435	1.83E-5	0.35350624	0.53333333	6	4	false	P95.X	64.83333333	6	0	0	0.63423913	false	0	P95.X	1520	0.24373434
2.14877717	3.1025E-4	0.46538097	0.48461538	40	3	false	Z93.0	161.2	40	0	0	0.77024457	false	0	Z93.0	16124	0.13289365
2.36277174	2.0E-7	0.42323174	0.85714286	7	3	false	K76.1	335.42857143	7	0	0	0.72744565	false	0	K76.1	34	0.36028848
2.11209239	7.746E-5	0.47346414	0.67532468	22	3	false	E05.9	259.18181818	22	0	0	0.77758152	false	0	E05.9	6248	0.20169791
2.83967391	0.0	0.35215311	1.0	3	4	false	E79.8	110.66666667	3	0	0	0.63206522	false	0	E79.8	0	0.45170068
2.57065217	0.0	0.38900634	1.0	3	4	false	K35.9	280.66666667	3	0	0	0.68586957	false	0	K35.9	0	0.4426919
2.22894022	3.536E-5	0.44864371	0.63157895	20	3	false	B24.X	230.5	20	0	0	0.75421196	false	0	B24.X	2862	0.20672646
2.18953804	8.032E-5	0.45671734	0.56410256	13	3	false	T50.9	227.15384615	13	0	0	0.76209239	false	0	T50.9	3388	0.19250326
2.53057065	7.4E-7	0.39516779	0.78571429	8	4	false	N02.7	194.75	8	0	0	0.69388587	false	0	N02.7	28	0.28472222
2.56453804	3.0E-8	0.38993377	0.97222222	9	4	false	Y60.6	201.0	9	0	0	0.68709239	false	0	Y60.6	4	0.3121118
2.49592391	8.13E-6	0.40065324	0.62857143	15	4	false	Z93.6	144.33333333	15	0	0	0.70081522	false	0	Z93.6	366	0.19744642
2.359375	3.381E-5	0.42384106	0.6	15	4	false	N13.7	168.73333333	15	0	0	0.728125	false	0	N13.7	1916	0.18143369
2.29959239	1.591E-5	0.43485968	0.70909091	11	3	false	E03.8	293.09090909	11	0	0	0.74008152	false	0	E03.8	528	0.28734403
2.56929348	0.0	0.38921206	1.0	3	4	false	N93.0	251.66666667	3	0	0	0.6861413	false	0	N93.0	0	0.39632546
2.21535326	6.214E-5	0.45139528	0.69090909	11	3	false	A18.1	281.36363636	11	0	0	0.75692935	false	0	A18.1	2040	0.24594723
2.04959239	1.4119E-4	0.48790189	0.62298851	30	3	false	D25.9	237.06666667	30	0	0	0.79008152	false	0	D25.9	11196	0.17316776
2.57744565	0.0	0.38798102	0.0	1	4	false	A15.5	626.0	1	0	0	0.68451087	false	0	A15.5	0	0.0
3.07404891	0.0	0.32530387	0.0	1	4	false	J30.1	86.0	1	0	0	0.58519022	false	0	J30.1	0	0.0
2.56861413	0.0	0.389315	1.0	3	4	false	A15.9	343.33333333	3	0	0	0.68627717	false	0	A15.9	0	0.53898482
2.09442935	2.834E-4	0.47745702	0.58850575	30	3	false	J15.9	221.96666667	30	0	0	0.78111413	false	0	J15.9	12576	0.17035047
2.50203804	3.96E-6	0.39967418	0.8	6	4	false	M75.5	203.66666667	6	0	0	0.69959239	false	0	M75.5	330	0.27937814
2.34307065	1.867E-5	0.42679037	0.73333333	10	3	false	E16.0	250.1	10	0	0	0.73138587	false	0	E16.0	1106	0.26133751
2.23369565	4.1637E-4	0.44768856	0.53846154	14	3	false	E04.1	211.42857143	14	0	0	0.75326087	false	0	E04.1	13284	0.18979225
2.29008152	3.45E-6	0.43666568	0.66666667	6	3	false	A16.9	342.66666667	6	0	0	0.7419837	false	0	A16.9	552	0.3298043
2.26290761	2.397E-5	0.44190934	0.65359477	18	4	false	N01.7	194.11111111	18	0	0	0.74741848	false	0	N01.7	1702	0.18175198
2.56182065	2.5E-7	0.39034739	0.8	5	4	false	Q52.9	211.8	5	0	0	0.68763587	false	0	Q52.9	14	0.32837209
3.07404891	0.0	0.32530387	0.0	1	4	false	Z22.3	86.0	1	0	0	0.58519022	false	0	Z22.3	0	0.0
2.41983696	3.3E-7	0.41325098	0.73333333	6	4	false	E83.1	273.16666667	6	0	0	0.71603261	false	0	E83.1	58	0.32175108
2.35258152	4.55E-6	0.42506497	0.80555556	9	3	false	C81.9	307.33333333	9	0	0	0.7294837	false	0	C81.9	568	0.32556497
2.43002717	2.164E-5	0.41151803	0.44444444	18	4	false	I15.8	126.44444444	18	0	0	0.71399457	false	0	I15.8	1196	0.15382536
2.35461957	2.4E-7	0.42469706	0.95238095	15	3	false	I34.8	257.73333333	15	0	0	0.72907609	false	0	I34.8	38	0.27565062
2.29076087	1.378E-5	0.43653618	0.74725275	14	3	false	C34.8	248.85714286	14	0	0	0.74184783	false	0	C34.8	756	0.24160888
2.31929348	2.324E-5	0.43116579	0.59340659	14	3	false	O26.9	206.85714286	14	0	0	0.7361413	false	0	O26.9	1188	0.20936958
2.65828804	5.0E-7	0.37618196	0.85714286	8	4	false	I65.0	140.375	8	0	0	0.66834239	false	0	I65.0	26	0.28075
2.16644022	1.1275E-4	0.4615867	0.50344828	30	3	false	I77.8	168.76666667	30	0	0	0.76671196	false	0	I77.8	8420	0.14099137
2.57472826	0.0	0.3883905	1.0	3	4	false	D58.2	220.33333333	3	0	0	0.68505435	false	0	D58.2	0	0.35084926
2.53668478	0.0	0.39421532	1.0	4	4	false	R71.X	253.0	4	0	0	0.69266304	false	0	R71.X	0	0.37151248
2.06997283	3.915E-5	0.48309813	0.69340463	34	3	false	I51.8	241.11764706	34	0	0	0.78600543	false	0	I51.8	4980	0.18061247
2.66711957	0.0	0.37493632	1.0	3	4	false	K59.3	287.33333333	3	0	0	0.66657609	false	0	K59.3	0	0.58401084
2.13247283	1.4963E-4	0.46893915	0.56190476	21	3	false	K74.6	237.28571429	21	0	0	0.77350543	false	0	K74.6	7964	0.18892175
2.33831522	3.67E-6	0.42765834	0.72727273	11	3	false	C18.3	252.0	11	0	0	0.73233696	false	0	C18.3	406	0.26168224
2.375	9.042E-5	0.42105263	0.35666667	25	4	false	D70.X	116.12	25	0	0	0.725	false	0	D70.X	4206	0.12959821
2.57133152	3.884E-5	0.38890357	0.6	6	4	false	D72.8	134.0	6	0	0	0.6857337	false	0	D72.8	1282	0.21269841
2.55230978	0.0	0.39180197	1.0	3	4	false	N91.2	297.66666667	3	0	0	0.68953804	false	0	N91.2	0	0.45238095
2.17119565	5.818E-5	0.46057572	0.61846154	26	3	false	I67.1	190.88461538	26	0	0	0.76576087	false	0	I67.1	4254	0.15986986
2.55230978	0.0	0.39180197	1.0	3	4	false	G45.8	263.33333333	3	0	0	0.68953804	false	0	G45.8	0	0.3989899
2.57065217	0.0	0.38900634	1.0	3	4	false	A16.0	332.33333333	3	0	0	0.68586957	false	0	A16.0	0	0.52418507
2.51086957	7.6E-7	0.3982684	0.83333333	4	4	false	N13.1	277.5	4	0	0	0.69782609	false	0	N13.1	74	0.38595271
2.31453804	1.9E-5	0.43205166	0.71428571	14	3	false	E24.8	200.57142857	14	0	0	0.73709239	false	0	E24.8	1212	0.20157933
2.57744565	0.0	0.38798102	0.0	1	4	false	T45.0	626.0	1	0	0	0.68451087	false	0	T45.0	0	0.0
2.3736413	0.0	0.42129365	1.0	6	3	false	O85.X	348.66666667	6	0	0	0.72527174	false	0	O85.X	0	0.38064047
2.15217391	3.419E-5	0.46464646	0.74545455	11	3	false	F33.2	350.36363636	11	0	0	0.76956522	false	0	F33.2	1364	0.28323657
2.46059783	8.83E-6	0.4064053	0.66666667	9	4	false	N13.8	181.33333333	9	0	0	0.70788043	false	0	N13.8	594	0.23070399
2.38451087	1.292E-5	0.41937322	0.53846154	14	3	false	N06.8	159.71428571	14	0	0	0.72309783	false	0	N06.8	822	0.17905189
2.09578804	2.611E-4	0.47714749	0.51	25	3	false	M79.7	210.92	25	0	0	0.78084239	false	0	M79.7	14422	0.16150077
2.15692935	1.881E-5	0.46362205	0.725	16	3	false	M35.1	283.0	16	0	0	0.76861413	false	0	M35.1	2474	0.23102041
2.55638587	5.3E-7	0.39117725	0.6	5	4	false	R73.9	188.2	5	0	0	0.68872283	false	0	R73.9	28	0.28820827
2.42798913	0.0	0.41186346	1.0	5	4	false	G04.9	338.8	5	0	0	0.71440217	false	0	G04.9	0	0.40429594
2.4076087	7.427E-5	0.41534989	0.41595442	27	4	false	N12.X	111.7037037	27	0	0	0.71847826	false	0	N12.X	2974	0.13203747
2.28328804	1.28E-6	0.43796489	0.80882353	17	4	false	I36.0	223.17647059	17	0	0	0.74334239	false	0	I36.0	156	0.2147993
2.12703804	2.1034E-4	0.47013734	0.63918367	50	3	false	I72.4	192.2	50	0	0	0.77459239	false	0	I72.4	10580	0.15562753
2.06453804	0.00113481	0.48436986	0.42819149	48	3	false	E14.9	173.3125	48	0	0	0.78709239	false	0	E14.9	48440	0.1304082
2.53668478	1.2E-7	0.39421532	0.93333333	6	4	false	D68.8	205.0	6	0	0	0.69266304	false	0	D68.8	6	0.3028065
2.46467391	3.77E-6	0.40573319	0.66666667	6	4	false	E87.4	228.66666667	6	0	0	0.70706522	false	0	E87.4	422	0.29166667
2.78125	0.0	0.35955056	1.0	3	4	false	N04.5	162.0	3	0	0	0.64375	false	0	N04.5	0	0.47230321
2.38179348	0.0	0.41985168	1.0	4	4	false	D13.9	358.25	4	0	0	0.7236413	false	0	D13.9	0	0.39498346
2.55298913	0.0	0.39169771	1.0	3	4	false	R60.9	254.66666667	3	0	0	0.68940217	false	0	R60.9	0	0.38703141
2.16847826	7.691E-5	0.46115288	0.76363636	11	3	false	R06.0	317.09090909	11	0	0	0.76630435	false	0	R06.0	2354	0.26141048
2.2955163	1.4093E-4	0.43563184	0.43636364	11	4	false	B95.7	193.90909091	11	0	0	0.74089674	false	0	B95.7	5392	0.18881119
2.19904891	2.25E-6	0.45474205	0.76923077	14	3	false	I67.9	263.64285714	14	0	0	0.76019022	false	0	I67.9	326	0.22630288
2.04076087	4.7291E-4	0.49001332	0.60391327	62	3	false	I06.2	176.75806452	62	0	0	0.79184783	false	0	I06.2	28802	0.1309319
2.54959239	2.37E-6	0.39221956	0.86666667	6	4	false	N36.0	179.83333333	6	0	0	0.69008152	false	0	N36.0	90	0.27165156
2.35326087	4.7E-7	0.42494226	0.80952381	7	3	false	F41.9	302.57142857	7	0	0	0.72934783	false	0	F41.9	20	0.32018141
2.57404891	0.0	0.38849301	1.0	2	4	false	Q64.3	388.0	2	0	0	0.68519022	false	0	Q64.3	0	0.61587302
2.6732337	0.0	0.37407878	1.0	3	4	false	Q28.8	210.0	3	0	0	0.66535326	false	0	Q28.8	0	0.42682927
2.39673913	2.21E-6	0.41723356	0.78571429	8	3	false	Y54.8	225.875	8	0	0	0.72065217	false	0	Y54.8	200	0.25667614
2.06793478	2.6022E-4	0.48357424	0.71572581	32	3	false	E66.8	242.59375	32	0	0	0.78641304	false	0	E66.8	10988	0.18104011
2.25	1.426E-5	0.44444444	0.66666667	6	3	false	K51.9	370.0	6	0	0	0.75	false	0	K51.9	1214	0.33697632
2.49592391	8.4E-7	0.40065324	0.8	6	3	false	D69.9	232.66666667	6	0	0	0.70081522	false	0	D69.9	32	0.31612319
2.5767663	0.0	0.38808331	1.0	2	4	false	H91.8	336.5	2	0	0	0.68464674	false	0	H91.8	0	0.53753994
2.49592391	1.466E-5	0.40065324	0.8	6	4	false	N81.1	221.5	6	0	0	0.70081522	false	0	N81.1	628	0.29932432
2.57269022	0.0	0.38869818	1.0	3	4	false	N16.5	274.0	3	0	0	0.68546196	false	0	N16.5	0	0.43423138
2.31657609	3.923E-5	0.43167155	0.43274854	19	3	false	E26.0	139.52631579	19	0	0	0.73668478	false	0	E26.0	2212	0.14136405
2.57404891	0.0	0.38849301	1.0	3	4	false	N07.X	234.0	3	0	0	0.68519022	false	0	N07.X	0	0.37261146
2.56657609	2.7E-7	0.38962414	0.83333333	4	4	false	N11.0	228.75	4	0	0	0.68668478	false	0	N11.0	8	0.35798122
2.86480978	0.0	0.34906332	1.0	3	4	false	E80.4	110.0	3	0	0	0.62703804	false	0	E80.4	0	0.47826087
2.86480978	0.0	0.34906332	1.0	3	4	false	K74.1	110.0	3	0	0	0.62703804	false	0	K74.1	0	0.47826087
2.81521739	0.0	0.35521236	1.0	3	4	false	N18.8	103.33333333	3	0	0	0.63695652	false	0	N18.8	0	0.36904762
2.29619565	2.426E-5	0.43550296	0.64052288	18	4	false	E87.0	202.72222222	18	0	0	0.74076087	false	0	E87.0	1890	0.19894232
2.56861413	0.0	0.389315	1.0	3	4	false	B44.9	343.33333333	3	0	0	0.68627717	false	0	B44.9	0	0.53898482
2.8919837	0.0	0.34578342	1.0	2	4	false	R64.X	120.5	2	0	0	0.62160326	false	0	R64.X	0	0.56308411
2.33899457	3.0E-7	0.42753413	0.85897436	13	3	false	T81.3	244.38461538	13	0	0	0.73220109	false	0	T81.3	52	0.25456731
2.26766304	2.26E-6	0.44098262	0.85230769	26	3	false	I07.0	206.73076923	26	0	0	0.74646739	false	0	I07.0	266	0.19651214
1.89538043	0.00617648	0.52759857	0.30359456	193	3	false	I51.5	113.23316062	193	0	0	0.82092391	false	0	I51.5	300156	0.07901826
1.96059783	0.00242695	0.51004851	0.41582633	120	3	false	I20.9	136.6	120	0	0	0.80788043	false	0	I20.9	111676	0.09687943
2.37907609	1.29E-6	0.42033124	0.80952381	7	4	false	C34.0	253.14285714	7	0	0	0.72418478	false	0	C34.0	236	0.27879169
2.37228261	1.25E-5	0.42153494	0.66666667	6	4	false	B00.0	275.33333333	6	0	0	0.72554348	false	0	B00.0	664	0.29960102
2.26086957	1.08E-6	0.44230769	0.8972332	23	3	false	I45.0	227.69565217	23	0	0	0.74782609	false	0	I45.0	118	0.21379873
2.21807065	6.401E-5	0.45084227	0.70512821	13	3	false	I73.0	222.23076923	13	0	0	0.75638587	false	0	I73.0	3258	0.19528187
2.24184783	2.523E-5	0.44606061	0.75	9	3	false	A16.5	282.66666667	9	0	0	0.75163043	false	0	A16.5	1400	0.25534478
2.53940217	0.0	0.39379347	1.0	4	4	false	H91.9	331.25	4	0	0	0.69211957	false	0	H91.9	0	0.49001479
2.86616848	3.52E-6	0.34889784	0.8	5	4	false	O11.X	64.6	5	0	0	0.6267663	false	0	O11.X	198	0.27142857
2.23777174	1.1319E-4	0.4468731	0.55333333	25	3	false	K72.9	193.88	25	0	0	0.75244565	false	0	K72.9	3872	0.17673655
2.28057065	5.4E-7	0.43848674	0.87619048	15	3	false	I71.1	236.4	15	0	0	0.74388587	false	0	I71.1	84	0.22643678
2.83695652	2.34E-6	0.35249042	0.6	5	4	false	H53.8	77.4	5	0	0	0.6326087	false	0	H53.8	88	0.28145455
2.56997283	0.0	0.38910917	1.0	3	4	false	B97.6	307.66666667	3	0	0	0.68600543	false	0	B97.6	0	0.48451444
2.65692935	0.0	0.37637433	1.0	3	4	false	Z9.2	302.33333333	3	0	0	0.66861413	false	0	Z9.2	0	0.59397511
2.53600543	1.18E-5	0.39432092	0.73333333	6	4	false	N03.4	188.83333333	6	0	0	0.69279891	false	0	N03.4	440	0.27851524
2.45108696	0.0	0.40798226	1.0	3	3	false	K90.0	455.66666667	3	0	0	0.70978261	false	0	K90.0	0	0.56604555
2.57201087	0.0	0.38880085	1.0	3	4	false	A63.0	228.0	3	0	0	0.68559783	false	0	A63.0	0	0.36133122
2.39605978	2.3E-7	0.41735186	0.82142857	8	3	false	I39.1	268.625	8	0	0	0.72078804	false	0	I39.1	50	0.30490919
2.40285326	1.54E-6	0.4161719	0.71428571	8	3	false	E63.9	231.5	8	0	0	0.71942935	false	0	E63.9	186	0.26578645
2.68274457	0.0	0.3727526	1.0	3	4	false	C81.7	275.0	3	0	0	0.66345109	false	0	C81.7	0	0.57773109
2.4986413	9.91E-6	0.40021751	0.67857143	8	4	false	N15.8	171.0	8	0	0	0.70027174	false	0	N15.8	300	0.23297003
2.265625	5.71E-6	0.44137931	0.81904762	15	3	false	I78.0	274.66666667	15	0	0	0.746875	false	0	I78.0	554	0.25766104
3.08763587	0.0	0.32387239	0.0	1	4	false	Y83.8	36.0	1	0	0	0.58247283	false	0	Y83.8	0	0.0
2.40964674	7.69E-6	0.41499859	0.66666667	10	4	false	D54.9	213.9	10	0	0	0.71807065	false	0	D54.9	694	0.24872093
2.46467391	1.0E-8	0.40573319	0.95238095	7	4	false	I46.X	274.0	7	0	0	0.70706522	false	0	I46.X	2	0.34993614
2.55095109	3.08E-6	0.39201065	0.8	5	4	false	E21.2	253.6	5	0	0	0.68980978	false	0	E21.2	68	0.38541033
2.09782609	4.537E-4	0.47668394	0.60756757	75	3	false	I06.0	170.90666667	75	0	0	0.78043478	false	0	I06.0	30398	0.13639798
2.33967391	2.011E-5	0.42740999	0.65	16	3	false	R73.0	210.6875	16	0	0	0.73206522	false	0	R73.0	2036	0.22038441
2.05095109	1.909E-4	0.48757867	0.53185272	59	3	false	I67.8	168.23728814	59	0	0	0.78980978	false	0	I67.8	15130	0.12573788
2.6107337	1.1E-7	0.38303409	0.73333333	6	4	false	I83.0	228.0	6	0	0	0.67785326	false	0	I83.0	42	0.39721254
2.1263587	6.879E-5	0.47028754	0.64705882	18	3	false	A18.8	260.33333333	18	0	0	0.77472826	false	0	A18.8	3624	0.2053102
2.43410326	1.0E-7	0.41082891	0.86666667	6	4	false	I32.0	244.5	6	0	0	0.71317935	false	0	I32.0	10	0.29528986
2.47758152	4.46E-6	0.40361941	0.53333333	6	4	false	J46.X	199.5	6	0	0	0.7044837	false	0	J46.X	342	0.26112565
1.92663043	0.00318438	0.5190409	0.39341439	141	3	false	J44.9	136.0212766	141	0	0	0.81467391	false	0	J44.9	150986	0.09452486
2.32336957	2.932E-5	0.43040936	0.6969697	12	3	false	C38.1	251.66666667	12	0	0	0.73532609	false	0	C38.1	1222	0.25575881
2.11684783	2.591E-4	0.47240051	0.57666667	25	3	false	M06.9	223.64	25	0	0	0.77663043	false	0	M06.9	15734	0.17540392
2.51902174	0.0	0.3969795	1.0	2	4	false	G11.1	370.0	2	0	0	0.69619565	false	0	G11.1	0	0.52186178
2.77241848	2.635E-5	0.36069591	0.46666667	6	4	false	X95.X	72.5	6	0	0	0.6455163	false	0	X95.X	1192	0.20833333
2.63111413	1.7E-7	0.38006713	0.92857143	8	4	false	I71.5	163.125	8	0	0	0.67377717	false	0	I71.5	18	0.29876374
2.83152174	0.0	0.35316699	1.0	3	4	false	B20.7	119.33333333	3	0	0	0.63369565	false	0	B20.7	0	0.45373891
2.44904891	1.91E-6	0.40832178	0.72222222	9	4	false	E85.9	200.44444444	9	0	0	0.71019022	false	0	E85.9	136	0.24961948
2.20855978	4.66E-6	0.45278376	0.84615385	14	3	false	I80.3	275.14285714	14	0	0	0.75828804	false	0	I80.3	620	0.23904679
2.50271739	2.701E-5	0.39956569	0.86363636	12	4	false	I08.8	213.0	12	0	0	0.69945652	false	0	I08.8	922	0.29298487
2.15013587	2.69E-5	0.46508689	0.7394958	35	3	false	I08.3	219.77142857	35	0	0	0.76997283	false	0	I08.3	1782	0.18073308
2.25611413	9.81E-6	0.44323999	0.89333333	25	3	false	I22.1	224.84	25	0	0	0.74877717	false	0	I22.1	1104	0.21013084
2.24184783	6.472E-5	0.44606061	0.58974359	13	3	false	G62.9	222.0	13	0	0	0.75163043	false	0	G62.9	3378	0.20126927
2.04008152	1.6419E-4	0.49017649	0.59001161	42	3	false	J80.X	196.54761905	42	0	0	0.7919837	false	0	J80.X	10796	0.14336077
2.06997283	2.9739E-4	0.48309813	0.61219512	41	3	false	J84.9	196.41463415	41	0	0	0.78600543	false	0	J84.9	12916	0.14790259
2.44497283	0.0	0.4090025	1.0	4	3	false	O36.8	359.25	4	0	0	0.71100543	false	0	O36.8	0	0.44188192
2.42866848	0.0	0.41174825	1.0	4	4	false	108	389.5	4	0	0	0.7142663	false	0	108	0	0.46479714
2.39266304	1.1863E-4	0.41794435	0.6	11	3	false	N04.8	178.18181818	11	0	0	0.72146739	false	0	N04.8	3462	0.20179141
2.9361413	0.0	0.34058306	1.0	3	4	false	A41.8	60.0	3	0	0	0.61277174	false	0	A41.8	0	0.4
2.42119565	8.9E-7	0.41301908	0.71428571	7	3	false	H54.0	272.85714286	7	0	0	0.71576087	false	0	H54.0	62	0.32290786
2.33831522	1.494E-5	0.42765834	0.55555556	9	4	false	K80.1	227.88888889	9	0	0	0.73233696	false	0	K80.1	1498	0.23590982
2.12228261	1.6396E-4	0.47119078	0.70174165	53	3	false	G45.9	204.64150943	53	0	0	0.77554348	false	0	G45.9	9132	0.16516667
2.6875	0.0	0.37209302	1.0	4	4	false	O99.5	192.75	4	0	0	0.6625	false	0	O99.5	0	0.41185897
2.46127717	0.0	0.40629313	1.0	3	4	false	S31.8	413.33333333	3	0	0	0.70774457	false	0	S31.8	0	0.5225453
2.61413043	4.39E-6	0.38253638	0.80952381	7	4	false	Z93.1	176.0	7	0	0	0.67717391	false	0	Z93.1	200	0.31040564
2.55298913	8.0E-8	0.39169771	0.9	5	4	false	O31.8	191.4	5	0	0	0.68940217	false	0	O31.8	6	0.29088146
2.40013587	4.26E-6	0.41664308	0.8	5	3	false	E66.0	314.2	5	0	0	0.71997283	false	0	E66.0	716	0.35785877
2.11005435	8.977E-4	0.47392144	0.49425287	58	3	false	J84.8	168.10344828	58	0	0	0.77798913	false	0	J84.8	44002	0.13426793
2.01766304	9.2143E-4	0.4956229	0.54141414	55	3	false	J84.1	181.14545455	55	0	0	0.79646739	false	0	J84.1	42450	0.13022678
2.78532609	0.0	0.35902439	1.0	4	4	false	R16.1	106.5	4	0	0	0.64293478	false	0	R16.1	0	0.32370821
2.57269022	0.0	0.38869818	1.0	4	4	false	S02.0	202.5	4	0	0	0.68546196	false	0	S02.0	0	0.32142857
2.41372283	9.345E-5	0.41429778	0.52380952	7	3	false	E05.0	253.71428571	7	0	0	0.71725543	false	0	E05.0	3012	0.29639519
2.80230978	4.54E-6	0.35684848	0.33333333	4	4	false	G72.3	85.5	4	0	0	0.63953804	false	0	G72.3	206	0.28125
2.43342391	0.0	0.41094361	1.0	3	3	false	G44.8	544.0	3	0	0	0.71331522	false	0	G44.8	0	0.65463297
2.54144022	0.0	0.39347768	1.0	4	4	false	M87.8	289.25	4	0	0	0.69171196	false	0	M87.8	0	0.42979198
2.36413043	0.0	0.42298851	1.0	4	4	false	D68.1	347.5	4	0	0	0.72717391	false	0	D68.1	0	0.37245445
2.43070652	4.71E-6	0.41140302	0.61904762	7	4	false	Q28.2	245.85714286	7	0	0	0.7138587	false	0	Q28.2	292	0.29550137
2.30910326	1.836E-5	0.43306855	0.72727273	12	3	false	I72.2	265.25	12	0	0	0.73817935	false	0	I72.2	906	0.26393035
2.38654891	3.09E-6	0.41901509	0.81818182	11	4	false	I72.8	242.27272727	11	0	0	0.72269022	false	0	I72.8	392	0.27130205
2.36277174	2.23E-6	0.42323174	0.82683983	22	4	false	I07.2	181.63636364	22	0	0	0.72744565	false	0	I07.2	242	0.19807673
2.65557065	2.0E-8	0.3765669	0.93333333	6	4	false	I67.0	192.16666667	6	0	0	0.66888587	false	0	I67.0	2	0.37532552
2.7173913	0.0	0.368	1.0	3	4	false	C16.9	220.0	3	0	0	0.65652174	false	0	C16.9	0	0.51764706
2.89266304	7.43E-6	0.34570221	0.46666667	6	4	false	B37.3	47.0	6	0	0	0.62146739	false	0	B37.3	168	0.25966851
2.72894022	1.59E-6	0.36644262	0.6	6	4	false	I74.8	138.0	6	0	0	0.65421196	false	0	I74.8	156	0.34243176
3.07269022	0.0	0.32544771	1.0	3	4	false	O82.2	40.33333333	3	0	0	0.58546196	false	0	O82.2	0	0.41156463
2.57065217	0.0	0.38900634	1.0	3	4	false	N03.6	326.33333333	3	0	0	0.68586957	false	0	N03.6	0	0.51472135
2.4517663	0.0	0.40786922	1.0	3	3	false	Z72.0	462.0	3	0	0	0.70964674	false	0	Z72.0	0	0.57462687
2.4517663	0.0	0.40786922	1.0	3	3	false	E78.6	462.0	3	0	0	0.70964674	false	0	E78.6	0	0.57462687
2.67255435	8.3E-7	0.37417387	0.73333333	6	4	false	Y45.1	139.66666667	6	0	0	0.66548913	false	0	Y45.1	62	0.28737997
2.08423913	3.928E-5	0.4797914	0.78609626	34	3	false	I08.0	232.29411765	34	0	0	0.78315217	false	0	I08.0	3286	0.17678396
2.67255435	0.0	0.37417387	1.0	3	4	false	K04.6	209.33333333	3	0	0	0.66548913	false	0	K04.6	0	0.42461122
2.30027174	2.858E-5	0.43473125	0.82142857	8	3	false	K70.3	369.875	8	0	0	0.73994565	false	0	K70.3	776	0.36191292
2.76019022	0.0	0.36229387	1.0	3	4	false	I36.2	201.0	3	0	0	0.64796196	false	0	I36.2	0	0.55068493
2.04959239	8.251E-5	0.48790189	0.71564482	44	3	false	I08.2	215.27272727	44	0	0	0.79008152	false	0	I08.2	7608	0.15887286
2.21671196	5.389E-5	0.4511186	0.53333333	15	3	false	J30.4	255.93333333	15	0	0	0.75665761	false	0	J30.4	5570	0.22489748
2.47554348	7.4E-7	0.4039517	0.73333333	6	4	false	Z93.8	206.66666667	6	0	0	0.7048913	false	0	Z93.8	44	0.26944807
2.57133152	0.0	0.38890357	1.0	4	4	false	K52.1	238.5	4	0	0	0.6857337	false	0	K52.1	0	0.37737342
2.78668478	0.0	0.35884934	1.0	4	4	false	J15.1	119.75	4	0	0	0.64266304	false	0	J15.1	0	0.37189441
2.5013587	6.31E-6	0.39978273	0.6	6	4	false	B59.X	203.33333333	6	0	0	0.69972826	false	0	B59.X	532	0.27777778
2.3580163	0.0	0.42408528	1.0	4	3	false	R07.3	494.0	4	0	0	0.72839674	false	0	R07.3	0	0.52497343
2.83084239	2.318E-5	0.35325174	0.6	5	4	false	S27.2	76.6	5	0	0	0.63383152	false	0	S27.2	1106	0.29015152
3.04211957	0.0	0.32871818	1.0	3	4	false	S21.1	19.33333333	3	0	0	0.59157609	false	0	S21.1	0	0.43939394
2.50883152	0.0	0.39859193	1.0	3	4	false	A17.9	383.66666667	3	0	0	0.6982337	false	0	A17.9	0	0.5321313
2.15421196	2.324E-5	0.46420687	0.68571429	21	3	false	K92.2	251.19047619	21	0	0	0.76915761	false	0	K92.2	2186	0.20522098
2.19972826	3.8941E-4	0.45460161	0.46410256	40	3	false	E85.4	157.4	40	0	0	0.76005435	false	0	E85.4	18086	0.13831283
2.75611413	0.0	0.36282968	1.0	3	4	false	J15.6	193.33333333	3	0	0	0.64877717	false	0	J15.6	0	0.52252252
2.45244565	0.0	0.40775623	1.0	3	4	false	R47.1	399.66666667	3	0	0	0.70951087	false	0	R47.1	0	0.49709784
2.43478261	1.14E-6	0.41071429	0.73333333	6	4	false	K65.8	247.5	6	0	0	0.71304348	false	0	K65.8	86	0.29927449
2.63858696	2.7E-6	0.37899073	0.6	6	4	false	K76.9	182.33333333	6	0	0	0.67228261	false	0	K76.9	442	0.34532828
2.66644022	0.0	0.37503185	1.0	3	4	false	H34.2	264.33333333	3	0	0	0.66671196	false	0	H34.2	0	0.52656042
2.57201087	0.0	0.38880085	1.0	3	4	false	C41.4	266.33333333	3	0	0	0.68559783	false	0	C41.4	0	0.4214135
2.54144022	2.2E-7	0.39347768	0.9	5	4	false	N95.1	243.2	5	0	0	0.69171196	false	0	N95.1	10	0.36190476
2.29144022	3.677E-5	0.43640676	0.64102564	13	3	false	R63.4	241.61538462	13	0	0	0.74171196	false	0	R63.4	2072	0.23457804
2.11684783	1.8801E-4	0.47240051	0.68907563	35	3	false	I20.1	201.31428571	35	0	0	0.77663043	false	0	I20.1	7970	0.15914173
3.04144022	0.0	0.3287916	1.0	2	4	false	L02.0	36.0	2	0	0	0.59171196	false	0	L02.0	0	0.52941176
2.56317935	1.26E-6	0.39014047	0.8	6	4	false	K46.0	202.5	6	0	0	0.68736413	false	0	K46.0	24	0.31542056
2.53872283	0.0	0.39389885	1.0	2	4	false	I46.5	462.5	2	0	0	0.69225543	false	0	I46.5	0	0.68215339
2.35597826	6.0E-8	0.42445213	0.9047619	7	4	false	Y92.1	347.71428571	7	0	0	0.72880435	false	0	Y92.1	10	0.36912345
2.29415761	2.9E-6	0.43588984	0.86363636	12	3	false	I47.9	293.5	12	0	0	0.74116848	false	0	I47.9	196	0.28578384
2.22282609	3.112E-5	0.44987775	0.71428571	21	3	false	E74.3	238.95238095	21	0	0	0.75543478	false	0	E74.3	4590	0.21278039
2.25747283	0.0	0.44297322	1.0	3	3	false	N05.6	654.0	3	0	0	0.74850543	false	0	N05.6	0	0.6
2.4517663	0.0	0.40786922	1.0	3	4	false	J01.9	396.0	3	0	0	0.70964674	false	0	J01.9	0	0.49192547
2.46875	2.9E-7	0.40506329	0.80952381	7	4	false	Z92.1	227.42857143	7	0	0	0.70625	false	0	Z92.1	30	0.29270086
2.57269022	0.0	0.38869818	1.0	3	4	false	Q60.2	257.0	3	0	0	0.68546196	false	0	Q60.2	0	0.40729002
2.125	4.8E-7	0.47058824	0.94852941	17	3	false	C50.9	312.94117647	17	0	0	0.775	false	0	C50.9	66	0.2462165
2.67663043	0.0	0.37360406	1.0	3	4	false	I20.3	324.33333333	3	0	0	0.66467391	false	0	I20.3	0	0.67011019
2.55298913	0.0	0.39169771	1.0	3	4	false	H20.9	345.0	3	0	0	0.68940217	false	0	H20.9	0	0.52511416
2.89266304	0.0	0.34570221	1.0	4	4	false	D75.9	76.5	4	0	0	0.62146739	false	0	D75.9	0	0.40052356
2.41032609	3.128E-5	0.41488162	0.67857143	8	3	false	N93.8	204.25	8	0	0	0.71793478	false	0	N93.8	622	0.2375
2.29211957	1.171E-5	0.43627742	0.70909091	11	3	false	E88.9	244.63636364	11	0	0	0.74157609	false	0	E88.9	1182	0.23728066
2.37160326	9.9E-7	0.42165569	0.9	5	3	false	E06.3	400.6	5	0	0	0.72567935	false	0	E06.3	116	0.43543478
2.53464674	9.85E-6	0.3945323	0.48888889	10	4	false	N06.7	122.3	10	0	0	0.69307065	false	0	N06.7	248	0.18011782
3.07336957	0.0	0.32537577	1.0	2	4	false	N87.9	44.0	2	0	0	0.58532609	false	0	N87.9	0	0.51162791
3.07336957	0.0	0.32537577	1.0	2	4	false	Z53.9	44.0	2	0	0	0.58532609	false	0	Z53.9	0	0.51162791
2.4048913	3.56E-6	0.41581921	0.85714286	21	4	false	I22.0	208.71428571	21	0	0	0.71902174	false	0	I22.0	364	0.24212794
2.28668478	3.44E-6	0.43731432	0.66666667	6	4	false	D53.1	343.0	6	0	0	0.74266304	false	0	D53.1	640	0.32822967
2.40081522	1.01E-6	0.41652518	0.8	6	3	false	N05.X	290.83333333	6	0	0	0.71983696	false	0	N05.X	48	0.33200152
2.44633152	0.0	0.40877534	1.0	4	4	false	N91.1	335.75	4	0	0	0.7107337	false	0	N91.1	0	0.41348522
2.44497283	5.6E-6	0.4090025	0.6	6	4	false	K30.X	232.66666667	6	0	0	0.71100543	false	0	K30.X	252	0.2865353
2.2669837	7.904E-5	0.44111477	0.73626374	14	3	false	I85.0	256.0	14	0	0	0.74660326	false	0	I85.0	2240	0.24037559
1.98233696	7.7984E-4	0.50445511	0.51754386	96	3	false	I20.8	160.94791667	96	0	0	0.80353261	false	0	I20.8	50752	0.1147988
2.7798913	2.75E-6	0.3597263	0.6	6	4	false	T81.2	122.5	6	0	0	0.64402174	false	0	T81.2	168	0.36567164
2.51970109	1.808E-5	0.39687247	0.61904762	7	4	false	G93.6	188.42857143	7	0	0	0.69605978	false	0	G93.6	1142	0.26879967
2.45040761	0.0	0.40809537	1.0	3	3	false	Q43.1	459.66666667	3	0	0	0.70991848	false	0	Q43.1	0	0.57030604
2.75543478	0.0	0.36291913	1.0	3	4	false	I38.X	178.0	3	0	0	0.64891304	false	0	I38.X	0	0.48238482
2.07336957	8.98E-6	0.48230668	0.77538462	26	3	false	I74.4	252.57692308	26	0	0	0.78532609	false	0	I74.4	1544	0.18877199
2.5	0.0	0.4	1.0	4	4	false	T81.6	233.5	4	0	0	0.7	false	0	T81.6	0	0.31811989
2.20108696	5.2E-7	0.45432099	0.88888889	9	3	false	F41.1	367.11111111	9	0	0	0.75978261	false	0	F41.1	64	0.31457679
2.35258152	3.4E-6	0.42506497	0.80952381	7	3	false	S72.0	312.28571429	7	0	0	0.7294837	false	0	S72.0	188	0.33011175
2.24524457	4.169E-5	0.44538578	0.72294372	22	3	false	C34.1	227.81818182	22	0	0	0.75095109	false	0	C34.1	1868	0.20919943
2.41440217	0.0	0.4141812	1.0	3	3	false	E28.3	469.0	3	0	0	0.71711957	false	0	E28.3	0	0.5459837
1.9986413	0.00168301	0.5003399	0.4325689	98	3	false	I71.4	140.17346939	98	0	0	0.80027174	false	0	I71.4	72876	0.10187025
2.54144022	0.0	0.39347768	1.0	4	4	false	D68.9	289.25	4	0	0	0.69171196	false	0	D68.9	0	0.42979198
2.21467391	3.509E-5	0.45153374	0.59090909	12	3	false	J32.9	239.08333333	12	0	0	0.75706522	false	0	J32.9	2390	0.20898893
2.54076087	5.32E-5	0.39358289	0.73333333	6	4	false	N00.3	173.66666667	6	0	0	0.69184783	false	0	N00.3	1722	0.25881769
2.20788043	1.5598E-4	0.45292308	0.52228164	34	3	false	I71.6	172.67647059	34	0	0	0.75842391	false	0	I71.6	8246	0.15254105
2.80434783	0.0	0.35658915	1.0	2	4	false	N07.2	213.5	2	0	0	0.63913043	false	0	N07.2	0	0.669279
2.57133152	0.0	0.38890357	1.0	3	4	false	S15.2	310.66666667	3	0	0	0.6857337	false	0	S15.2	0	0.49078462
2.23777174	2.723E-5	0.4468731	0.52727273	11	3	false	C74.9	245.36363636	11	0	0	0.75244565	false	0	C74.9	3264	0.22084936
2.21331522	8.653E-5	0.45181093	0.83003953	23	3	false	I35.8	266.52173913	23	0	0	0.75733696	false	0	I35.8	4292	0.23482092
2.43138587	2.8136E-4	0.41128807	0.57142857	7	3	false	D48.6	243.14285714	7	0	0	0.71372283	false	0	D48.6	6240	0.2929432
2.57201087	0.0	0.38880085	1.0	3	4	false	Q62.0	238.0	3	0	0	0.68559783	false	0	Q62.0	0	0.37717908
2.39470109	3.9E-6	0.41758865	0.75757576	12	3	false	Y44.0	185.5	12	0	0	0.72105978	false	0	Y44.0	532	0.21103527
2.11005435	5.0003E-4	0.47392144	0.41313131	45	3	false	M31.3	149.35555556	45	0	0	0.77798913	false	0	M31.3	23950	0.11806763
2.45244565	0.0	0.40775623	1.0	3	3	false	A02.0	461.0	3	0	0	0.70951087	false	0	A02.0	0	0.57409714
2.73029891	0.0	0.36626026	1.0	4	4	false	M08.9	179.0	4	0	0	0.65394022	false	0	M08.9	0	0.44197531
2.5638587	4.0E-8	0.3900371	0.9	5	4	false	S73.1	223.4	5	0	0	0.68722826	false	0	S73.1	4	0.34851794
2.453125	0.0	0.40764331	1.0	2	3	false	K35.1	668.0	2	0	0	0.709375	false	0	K35.1	0	0.83188045
2.92730978	0.0	0.34161058	1.0	3	4	false	H33.0	59.33333333	3	0	0	0.61453804	false	0	H33.0	0	0.40639269
2.62975543	6.06E-6	0.3802635	0.71428571	7	4	false	G93.5	169.85714286	7	0	0	0.67404891	false	0	G93.5	242	0.30883117
2.68682065	0.0	0.3721871	1.0	4	4	false	I62.9	194.0	4	0	0	0.66263587	false	0	I62.9	0	0.41276596
2.51902174	1.52E-6	0.3969795	0.71111111	10	4	false	M05.2	160.8	10	0	0	0.69619565	false	0	M05.2	72	0.22971429
2.96331522	0.0	0.33745988	1.0	3	4	false	Q51.5	94.33333333	3	0	0	0.60733696	false	0	Q51.5	0	0.50716846
2.20652174	2.42E-6	0.45320197	0.80952381	7	3	false	M45.X	407.14285714	7	0	0	0.75869565	false	0	M45.X	298	0.35068291
2.19225543	2.006E-5	0.45615122	0.84444444	10	3	false	M00.9	328.7	10	0	0	0.76154891	false	0	M00.9	1078	0.27879559
2.2642663	1.9E-7	0.44164416	0.9047619	7	3	false	K58.9	367.28571429	7	0	0	0.74714674	false	0	K58.9	28	0.3413436
2.1888587	1.111E-5	0.45685909	0.77272727	12	3	false	C53.9	299.75	12	0	0	0.76222826	false	0	C53.9	860	0.2535956
2.24116848	6.1E-7	0.44619582	0.88888889	18	3	false	K72.1	282.27777778	18	0	0	0.7517663	false	0	K72.1	120	0.25684966
2.45244565	0.0	0.40775623	1.0	3	3	false	G43.9	461.66666667	3	0	0	0.70951087	false	0	G43.9	0	0.57492736
2.71399457	9.5E-7	0.36846058	0.86666667	6	4	false	J12.1	127.16666667	6	0	0	0.65720109	false	0	J12.1	22	0.29921569
2.72146739	0.0	0.36744883	1.0	4	4	false	Z94.2	161.0	4	0	0	0.65570652	false	0	Z94.2	0	0.38701923
2.50475543	1.95E-6	0.39924057	0.71428571	7	4	false	K12.1	188.42857143	7	0	0	0.69904891	false	0	K12.1	80	0.25990148
2.50271739	0.0	0.39956569	1.0	3	4	false	D59.2	303.33333333	3	0	0	0.69945652	false	0	D59.2	0	0.41552511
2.55910326	9.13E-6	0.39076188	0.64444444	10	4	false	I67.4	171.2	10	0	0	0.68817935	false	0	I67.4	556	0.26708268
3.07404891	0.0	0.32530387	0.0	1	4	false	R52.0	86.0	1	0	0	0.58519022	false	0	R52.0	0	0.0
2.19972826	4.0164E-4	0.45460161	0.49798387	32	3	false	C34.9	181.0625	32	0	0	0.76005435	false	0	C34.9	16972	0.1579952
2.27309783	6.65E-6	0.43992827	0.6	11	3	false	E11.1	235.45454545	11	0	0	0.74538043	false	0	E11.1	550	0.22233668
2.19497283	3.884E-5	0.45558651	0.66666667	10	3	false	K85.0	316.6	10	0	0	0.76100543	false	0	K85.0	2014	0.26944681
2.18138587	7.721E-5	0.45842417	0.8	10	3	false	K31.8	360.7	10	0	0	0.76372283	false	0	K31.8	2420	0.301841
2.21875	1.691E-5	0.45070423	0.69005848	19	3	false	K44.9	263.10526316	19	0	0	0.75625	false	0	K44.9	1256	0.23263065
2.31861413	3.43E-5	0.43129212	0.77272727	12	3	false	C38.3	256.66666667	12	0	0	0.73627717	false	0	C38.3	2016	0.25899765
2.57133152	0.0	0.38890357	1.0	3	4	false	B23.8	243.0	3	0	0	0.6857337	false	0	B23.8	0	0.38388626
2.43342391	2.056E-5	0.41094361	0.8	5	3	false	C77.0	326.6	5	0	0	0.71331522	false	0	C77.0	412	0.39396864
2.37296196	0.0	0.42141426	1.0	5	3	false	D75.2	418.4	5	0	0	0.72540761	false	0	D75.2	0	0.45577342
2.45788043	0.0	0.40685462	1.0	12	4	false	I09.8	198.83333333	12	0	0	0.70842391	false	0	I09.8	0	0.25264718
2.8451087	0.0	0.35148042	1.0	3	4	false	I87.8	105.66666667	3	0	0	0.63097826	false	0	I87.8	0	0.44027778
2.8451087	0.0	0.35148042	1.0	3	4	false	Q10.5	105.66666667	3	0	0	0.63097826	false	0	Q10.5	0	0.44027778
2.3763587	1.591E-5	0.42081189	0.6	10	3	false	D18.0	260.3	10	0	0	0.72472826	false	0	D18.0	2018	0.28667401
2.6107337	0.0	0.38303409	1.0	3	4	false	I24.2	362.33333333	3	0	0	0.67785326	false	0	I24.2	0	0.62687428
2.25067935	1.75E-6	0.44431029	0.8	6	3	false	C92.1	396.16666667	6	0	0	0.74986413	false	0	C92.1	364	0.36113643
2.36548913	1.2E-7	0.42274555	0.86666667	6	3	false	Z96.6	333.33333333	6	0	0	0.72690217	false	0	Z96.6	8	0.3591954
2.51494565	0.0	0.39762291	1.0	3	4	false	E27.4	360.66666667	3	0	0	0.69701087	false	0	E27.4	0	0.50655431
2.52717391	0.0	0.39569892	1.0	3	4	false	B95.0	307.33333333	3	0	0	0.69456522	false	0	B95.0	0	0.44284342
2.4673913	8.0E-8	0.40528634	0.93333333	6	4	false	K85.1	270.83333333	6	0	0	0.70652174	false	0	K85.1	12	0.34766795
2.21399457	0.0	0.45167229	1.0	6	3	false	G62.2	492.83333333	6	0	0	0.75720109	false	0	G62.2	0	0.4281784
2.37296196	2.6818E-4	0.42141426	0.58333333	9	3	false	F10.2	252.66666667	9	0	0	0.72540761	false	0	F10.2	10450	0.27644055
3.04415761	0.0	0.3284981	1.0	3	4	false	F12.2	42.0	3	0	0	0.59116848	false	0	F12.2	0	0.46666667
2.80638587	0.0	0.35633019	1.0	3	4	false	D21.9	172.33333333	3	0	0	0.63872283	false	0	D21.9	0	0.55235043
2.50067935	0.0	0.39989133	1.0	3	3	false	D80.0	375.0	3	0	0	0.69986413	false	0	D80.0	0	0.51229508
2.55366848	0.0	0.39159351	1.0	3	4	false	N03.3	306.66666667	3	0	0	0.6892663	false	0	N03.3	0	0.46535154
2.30298913	3.39E-6	0.43421829	0.80769231	13	3	false	K26.0	275.07692308	13	0	0	0.73940217	false	0	K26.0	228	0.27154681
2.15828804	1.0066E-4	0.46333019	0.45263158	20	3	false	K29.1	210.0	20	0	0	0.76834239	false	0	K29.1	7832	0.17227235
2.66915761	0.0	0.37465004	1.0	3	4	false	K22.6	241.66666667	3	0	0	0.66616848	false	0	K22.6	0	0.48527443
2.44633152	1.1E-6	0.40877534	0.80952381	7	4	false	N30.0	233.42857143	7	0	0	0.7107337	false	0	N30.0	252	0.28853964
2.27173913	5.7E-7	0.44019139	0.93333333	6	3	false	C92.9	329.66666667	6	0	0	0.74565217	false	0	C92.9	118	0.30925578
2.55978261	0.0	0.39065817	1.0	2	4	false	D80.X	421.5	2	0	0	0.68804348	false	0	D80.X	0	0.65046296
2.83899457	0.0	0.35223738	1.0	3	4	false	T83.1	111.33333333	3	0	0	0.63220109	false	0	T83.1	0	0.45442177
2.55638587	0.0	0.39117725	1.0	4	4	false	13.3	249.25	4	0	0	0.68872283	false	0	13.3	0	0.38228528
2.28668478	5.3E-7	0.43731432	0.87912088	14	3	false	R07.1	277.5	14	0	0	0.74266304	false	0	R07.1	74	0.26785714
2.453125	0.0	0.40764331	1.0	2	3	false	I46.9	668.0	2	0	0	0.709375	false	0	I46.9	0	0.83188045
2.11209239	8.1109E-4	0.47346414	0.47311828	31	3	false	M06.1	189.64516129	31	0	0	0.77758152	false	0	M06.1	25162	0.14862473
2.98641304	0.0	0.33484986	1.0	3	4	false	L94.1	32.66666667	3	0	0	0.60271739	false	0	L94.1	0	0.42424242
2.36616848	9.0E-8	0.42262417	0.9047619	7	3	false	F14.2	339.28571429	7	0	0	0.7267663	false	0	F14.2	4	0.36639926
2.37228261	0.0	0.42153494	1.0	6	3	false	I60.7	352.16666667	6	0	0	0.72554348	false	0	I60.7	0	0.38362382
2.00407609	6.9418E-4	0.49898305	0.52826775	67	3	false	J44.1	175.92537313	67	0	0	0.79918478	false	0	J44.1	39162	0.1257508
2.31725543	3.38E-6	0.431545	0.8	5	4	false	Q78.0	355.0	5	0	0	0.73654891	false	0	Q78.0	420	0.35464535
2.75339674	0.0	0.36318776	1.0	4	4	false	K76.8	155.0	4	0	0	0.64932065	false	0	K76.8	0	0.4155496
2.421875	1.258E-5	0.41290323	0.73333333	6	4	false	N08.8	215.33333333	6	0	0	0.715625	false	0	N08.8	486	0.25423062
2.35665761	1.5E-6	0.42432978	0.80555556	9	3	false	E66.2	278.44444444	9	0	0	0.72866848	false	0	E66.2	236	0.29684909
2.63790761	5.11E-6	0.37908833	0.73333333	6	4	false	J09.X	197.33333333	6	0	0	0.67241848	false	0	J09.X	328	0.36747362
2.57540761	0.0	0.38828805	1.0	3	4	false	K43.9	258.33333333	3	0	0	0.68491848	false	0	K43.9	0	0.41201489
2.55570652	0.0	0.39128123	1.0	3	4	false	B17.1	328.66666667	3	0	0	0.6888587	false	0	B17.1	0	0.50101626
2.36820652	9.0E-8	0.42226047	0.86666667	6	3	false	J98.2	341.66666667	6	0	0	0.7263587	false	0	J98.2	6	0.36976912
2.31046196	2.062E-5	0.43281388	0.61904762	21	3	false	I77.9	181.42857143	21	0	0	0.73790761	false	0	I77.9	1280	0.18252371
2.55230978	0.0	0.39180197	1.0	3	4	false	T83.5	288.66666667	3	0	0	0.68953804	false	0	T83.5	0	0.43737374
2.12975543	1.59E-6	0.46953748	0.85620915	18	3	false	D52.9	272.77777778	18	0	0	0.77404891	false	0	D52.9	378	0.21597607
2.54415761	0.0	0.39305741	1.0	3	4	false	L93.2	291.33333333	3	0	0	0.69116848	false	0	L93.2	0	0.43353175
2.48505435	1.66E-5	0.40240569	0.78333333	16	4	false	I24.0	186.6875	16	0	0	0.70298913	false	0	I24.0	1298	0.25126178
2.59850543	2.34E-6	0.3848366	0.76190476	7	4	false	D73.5	186.85714286	7	0	0	0.68029891	false	0	D73.5	256	0.31778426
2.36141304	0.0	0.42347526	1.0	7	3	false	M62.8	351.28571429	7	0	0	0.72771739	false	0	M62.8	0	0.37651202
2.28736413	1.65E-5	0.43718444	0.80952381	7	3	false	H81.0	417.0	7	0	0	0.74252717	false	0	H81.0	436	0.40019194
2.15013587	2.5852E-4	0.46508689	0.43448276	30	3	false	C90.0	167.46666667	30	0	0	0.76997283	false	0	C90.0	9958	0.13715534
2.5767663	0.0	0.38808331	1.0	2	4	false	D62.X	317.0	2	0	0	0.68464674	false	0	D62.X	0	0.50638978
2.39266304	0.0	0.41794435	1.0	3	4	false	I66.9	480.0	3	0	0	0.72146739	false	0	I66.9	0	0.53811659
2.33152174	0.0	0.42890443	1.0	4	3	false	H50.1	471.75	4	0	0	0.73369565	false	0	H50.1	0	0.48137755
2.32133152	1.1E-6	0.43078724	0.8	11	3	false	J67.9	246.09090909	11	0	0	0.7357337	false	0	J67.9	128	0.24907987
2.16168478	1.639E-4	0.46260214	0.55411255	22	3	false	B18.2	213.31818182	22	0	0	0.76766304	false	0	B18.2	7808	0.1760051
3.02649457	0.0	0.33041526	1.0	3	4	false	O99.2	27.33333333	3	0	0	0.59470109	false	0	O99.2	0	0.38497653
2.57201087	0.0	0.38880085	1.0	3	4	false	N41.9	268.66666667	3	0	0	0.68559783	false	0	N41.9	0	0.42577919
2.5611413	0.0	0.39045093	1.0	3	4	false	C76.1	237.33333333	3	0	0	0.68777174	false	0	C76.1	0	0.36853002
2.50067935	0.0	0.39989133	1.0	3	3	false	C71.9	375.0	3	0	0	0.69986413	false	0	C71.9	0	0.51229508
2.57201087	0.0	0.38880085	1.0	2	4	false	N01.3	449.0	2	0	0	0.68559783	false	0	N01.3	0	0.7093207
2.28192935	5.5026E-4	0.43822566	0.64736842	20	3	false	I84.9	220.65	20	0	0	0.74361413	false	0	I84.9	20972	0.21277724
2.44361413	0.0	0.40922991	1.0	3	3	false	C07.X	471.33333333	3	0	0	0.71127717	false	0	C07.X	0	0.57761438
2.39945652	8.2E-7	0.41676104	0.93333333	6	4	false	A06.0	285.0	6	0	0	0.7201087	false	0	A06.0	130	0.32349603
2.44429348	3.05E-6	0.40911618	0.73333333	10	4	false	E20.9	241.2	10	0	0	0.7111413	false	0	E20.9	430	0.29814586
2.515625	0.0	0.39751553	1.0	3	4	false	C92.0	374.66666667	3	0	0	0.696875	false	0	C92.0	0	0.52695734
2.57065217	0.0	0.38900634	1.0	3	4	false	E51.2	314.66666667	3	0	0	0.68586957	false	0	E51.2	0	0.49631966
2.91440217	5.45E-6	0.34312354	0.46666667	6	4	false	M93.9	37.66666667	6	0	0	0.61711957	false	0	M93.9	124	0.23839662
2.515625	6.499E-5	0.39751553	0.42222222	10	4	false	D50.0	108.8	10	0	0	0.696875	false	0	D50.0	2180	0.15410765
2.66372283	3.0E-8	0.37541444	0.9	5	4	false	J48.X	209.4	5	0	0	0.66725543	false	0	J48.X	6	0.41630219
2.921875	0.0	0.34224599	1.0	2	4	false	I35.9	86.0	2	0	0	0.615625	false	0	I35.9	0	0.63235294
2.57336957	0.0	0.38859556	1.0	3	4	false	K66.X	260.33333333	3	0	0	0.68532609	false	0	K66.X	0	0.41322751
2.5611413	0.0	0.39045093	1.0	3	4	false	I51.0	333.0	3	0	0	0.68777174	false	0	I51.0	0	0.51627907
2.60054348	0.0	0.38453501	1.0	3	4	false	H46.X	247.33333333	3	0	0	0.6798913	false	0	H46.X	0	0.4213515
2.58763587	0.0	0.38645314	1.0	6	4	false	D76.3	250.33333333	6	0	0	0.68247283	false	0	D76.3	0	0.41105638
2.77038043	0.0	0.36096126	1.0	3	4	false	J70.1	229.0	3	0	0	0.64592391	false	0	J70.1	0	0.64325843
2.37567935	0.0	0.42093223	1.0	5	3	false	C71.0	334.2	5	0	0	0.72486413	false	0	C71.0	0	0.36564551
2.61616848	0.0	0.38223838	1.0	6	4	false	I23.0	214.0	6	0	0	0.6767663	false	0	I23.0	0	0.37478109
2.57269022	0.0	0.38869818	1.0	3	4	false	K25.0	278.66666667	3	0	0	0.68546196	false	0	K25.0	0	0.44162705
2.33627717	3.29E-6	0.4280314	0.80952381	7	3	false	F41.2	311.42857143	7	0	0	0.73274457	false	0	F41.2	412	0.32106038
2.64266304	9.0E-8	0.37840617	0.8	5	4	false	G71.0	197.6	5	0	0	0.67146739	false	0	G71.0	4	0.37003745
2.53872283	0.0	0.39389885	1.0	2	4	false	J37.0	462.5	2	0	0	0.69225543	false	0	J37.0	0	0.68215339
2.22826087	1.6905E-4	0.44878049	0.47379032	32	3	false	N08.3	159.65625	32	0	0	0.75434783	false	0	N08.3	9576	0.14461617
3.05978261	0.0	0.3268206	1.0	3	4	false	N85.0	23.33333333	3	0	0	0.58804348	false	0	N85.0	0	0.40935673
3.05978261	0.0	0.3268206	1.0	3	4	false	Z96.1	23.33333333	3	0	0	0.58804348	false	0	Z96.1	0	0.40935673
2.44293478	0.0	0.40934372	1.0	3	3	false	A04.8	517.33333333	3	0	0	0.71141304	false	0	A04.8	0	0.63321093
2.31453804	2.283E-5	0.43205166	0.74242424	12	3	false	K92.8	258.25	12	0	0	0.73709239	false	0	K92.8	596	0.25902708
2.45244565	0.0	0.40775623	1.0	3	3	false	K29.8	449.33333333	3	0	0	0.70951087	false	0	K29.8	0	0.55956829
2.57065217	0.0	0.38900634	1.0	3	4	false	N02.5	310.0	3	0	0	0.68586957	false	0	N02.5	0	0.48895899
2.41508152	0.0	0.4140647	1.0	4	3	false	E12.6	399.5	4	0	0	0.7169837	false	0	E12.6	0	0.46616103
2.92663043	0.0	0.34168988	1.0	3	4	false	B02.8	63.33333333	3	0	0	0.61467391	false	0	B02.8	0	0.42505593
2.47078804	6.75E-6	0.40472917	0.69444444	9	3	false	G37.8	225.0	9	0	0	0.70584239	false	0	G37.8	460	0.29220779
2.40217391	3.0E-8	0.41628959	0.93333333	6	4	false	A06.5	329.83333333	6	0	0	0.71956522	false	0	A06.5	6	0.37652207
2.56861413	0.0	0.389315	1.0	4	4	false	I79.2	198.25	4	0	0	0.68627717	false	0	I79.2	0	0.31171384
2.30910326	2.56E-6	0.43306855	0.83516484	14	3	false	I13.0	226.92857143	14	0	0	0.73817935	false	0	I13.0	322	0.22624982
2.47961957	0.0	0.40328767	1.0	3	4	false	T21.0	352.66666667	3	0	0	0.70407609	false	0	T21.0	0	0.46160558
2.6548913	0.0	0.37666325	1.0	3	4	false	Q77.4	257.0	3	0	0	0.66902174	false	0	Q77.4	0	0.49518304
2.7798913	0.0	0.3597263	1.0	3	4	false	B42.8	175.33333333	3	0	0	0.64402174	false	0	B42.8	0	0.53131313
2.37092391	1.193E-4	0.4217765	0.57142857	14	4	false	K57.9	183.57142857	14	0	0	0.72581522	false	0	K57.9	3816	0.201064
2.80910326	0.0	0.35598549	1.0	2	4	false	Z98.0	154.0	2	0	0	0.63817935	false	0	Z98.0	0	0.51851852
2.44225543	0.0	0.40945758	1.0	3	3	false	S27.3	417.0	3	0	0	0.71154891	false	0	S27.3	0	0.50977995
2.66440217	0.0	0.37531871	1.0	4	4	false	L88.X	189.75	4	0	0	0.66711957	false	0	L88.X	0	0.38256048
2.66440217	0.0	0.37531871	1.0	4	4	false	I83.2	189.75	4	0	0	0.66711957	false	0	I83.2	0	0.38256048
2.35597826	0.0	0.42445213	1.0	4	3	false	P28.2	509.0	4	0	0	0.72880435	false	0	P28.2	0	0.53919492
2.43274457	0.0	0.41105836	1.0	4	3	false	M89.4	392.5	4	0	0	0.71345109	false	0	M89.4	0	0.4723225
2.13179348	3.088E-5	0.46908859	0.63043478	24	3	false	E11.3	227.08333333	24	0	0	0.7736413	false	0	E11.3	3308	0.18108719
2.36209239	4.21E-6	0.42335347	0.78571429	8	3	false	H90.0	303.75	8	0	0	0.72758152	false	0	H90.0	514	0.32626208
2.69904891	0.0	0.37050088	1.0	3	4	false	N18.X	255.66666667	3	0	0	0.66019022	false	0	N18.X	0	0.56438558
2.91779891	0.0	0.3427241	1.0	3	4	false	I65.3	54.33333333	3	0	0	0.61644022	false	0	I65.3	0	0.39659367
2.91779891	0.0	0.3427241	1.0	3	4	false	I66.0	54.33333333	3	0	0	0.61644022	false	0	I66.0	0	0.39659367
2.72622283	5.39E-6	0.36680787	0.6	6	4	false	S26.8	112.0	6	0	0	0.65475543	false	0	S26.8	232	0.2705314
2.25271739	5.0E-8	0.44390832	0.95454545	12	3	false	Z01.6	351.16666667	12	0	0	0.74945652	false	0	Z01.6	16	0.32276348
2.42798913	4.0E-8	0.41186346	0.94545455	11	4	false	I70.X	245.09090909	11	0	0	0.71440217	false	0	I70.X	6	0.29177489
2.61209239	4.01E-6	0.38283485	0.46666667	6	4	false	I85.9	165.33333333	6	0	0	0.67758152	false	0	I85.9	278	0.28703704
2.67730978	0.0	0.37350926	1.0	3	4	false	I24.1	314.33333333	3	0	0	0.66453804	false	0	I24.1	0	0.65079365
2.26222826	1.013E-5	0.44204204	0.68333333	16	3	false	E11.4	219.625	16	0	0	0.74755435	false	0	E11.4	978	0.20525701
2.375	6.11E-6	0.42105263	0.74285714	15	4	false	I42.7	212.8	15	0	0	0.725	false	0	I42.7	442	0.23487859
2.57201087	0.0	0.38880085	1.0	3	4	false	E00.9	235.33333333	3	0	0	0.68559783	false	0	E00.9	0	0.37236287
3.07336957	0.0	0.32537577	1.0	2	4	false	N63.X	58.5	2	0	0	0.58532609	false	0	N63.X	0	0.68023256
2.40149457	6.0E-8	0.41640736	0.93333333	6	4	false	I82.0	315.16666667	6	0	0	0.71970109	false	0	I82.0	8	0.3597793
2.37024457	1.7E-6	0.42189739	0.75757576	12	3	false	Z94.1	188.83333333	12	0	0	0.72595109	false	0	Z94.1	176	0.20637523
2.58355978	1.004E-5	0.38706285	0.52727273	11	4	false	T86.2	132.72727273	11	0	0	0.68328804	false	0	T86.2	632	0.21974714
3.01494565	0.0	0.33168094	1.0	3	4	false	Z90.1	24.33333333	3	0	0	0.59701087	false	0	Z90.1	0	0.41954023
2.57065217	0.0	0.38900634	1.0	2	4	false	E53.8	409.0	2	0	0	0.68586957	false	0	E53.8	0	0.64409449
2.43478261	0.0	0.41071429	1.0	3	3	false	C48.2	514.66666667	3	0	0	0.71304348	false	0	C48.2	0	0.62082831
2.41711957	1.416E-5	0.41371557	0.5	8	3	false	D30.0	182.875	8	0	0	0.71657609	false	0	D30.0	1034	0.21514706
2.30434783	1.23E-5	0.43396226	0.87179487	13	3	false	I22.9	251.23076923	13	0	0	0.73913043	false	0	I22.9	526	0.2484973
2.34782609	4.5E-7	0.42592593	0.93333333	10	4	false	L03.1	279.8	10	0	0	0.73043478	false	0	L03.1	58	0.29421661
2.25203804	2.65E-6	0.44404223	0.8	6	3	false	E85.3	384.0	6	0	0	0.74959239	false	0	E85.3	474	0.35068493
2.14673913	1.594E-5	0.46582278	0.82417582	14	3	false	K92.1	331.35714286	14	0	0	0.77065217	false	0	K92.1	1264	0.26679319
2.44565217	0.0	0.40888889	1.0	3	3	false	D17.4	480.66666667	3	0	0	0.71086957	false	0	D17.4	0	0.59122591
2.43682065	2.0E-8	0.41037078	0.98181818	11	3	false	X04.X	256.72727273	11	0	0	0.71263587	false	0	X04.X	2	0.31384752
2.40964674	1.9E-7	0.41499859	0.86666667	10	3	false	I23.3	244.2	10	0	0	0.71807065	false	0	I23.3	18	0.28428405
2.77309783	0.0	0.36060755	1.0	2	4	false	M49.0	204.5	2	0	0	0.64538043	false	0	M49.0	0	0.59104046
1.99048913	9.5765E-4	0.50238908	0.4922807	76	3	false	N40.X	171.5	76	0	0	0.80190217	false	0	N40.X	48132	0.12163121
2.85529891	0.0	0.35022603	1.0	3	4	false	N18.0	117.0	3	0	0	0.62894022	false	0	N18.0	0	0.49787234
2.2955163	4.6E-7	0.43563184	0.86666667	6	3	false	B37.0	308.33333333	6	0	0	0.74089674	false	0	B37.0	90	0.2990624
2.40149457	2.3E-6	0.41640736	0.85714286	7	4	false	I31.8	282.85714286	7	0	0	0.71970109	false	0	I31.8	148	0.3225281
2.40692935	7.0E-8	0.41546712	0.86666667	6	3	false	D38.1	356.33333333	6	0	0	0.71861413	false	0	D38.1	12	0.41099577
2.36752717	1.0E-8	0.42238164	0.96428571	8	3	false	Y83.0	281.875	8	0	0	0.72649457	false	0	Y83.0	2	0.30539003
2.28464674	2.0E-8	0.43770443	0.98181818	11	3	false	Z01.1	347.36363636	11	0	0	0.74307065	false	0	Z01.1	6	0.33336241
2.37160326	1.94E-5	0.42165569	0.69090909	11	3	false	T66.X	232.72727273	11	0	0	0.72567935	false	0	T66.X	978	0.25462502
2.78396739	1.9E-6	0.35919961	0.47619048	7	4	false	M34.1	72.71428571	7	0	0	0.64320652	false	0	M34.1	74	0.22034632
2.60190217	0.0	0.3843342	1.0	9	4	false	I23.4	201.55555556	9	0	0	0.67961957	false	0	I23.4	0	0.34395146
2.28328804	8.28E-6	0.43796489	0.8	11	3	false	C83.3	299.81818182	11	0	0	0.74334239	false	0	C83.3	752	0.28718217
2.32133152	0.0	0.43078724	1.0	7	3	false	E23.0	372.42857143	7	0	0	0.7357337	false	0	E23.0	0	0.37543203
2.60394022	1.663E-5	0.38403339	0.80952381	7	4	false	J69.0	186.42857143	7	0	0	0.67921196	false	0	J69.0	620	0.32142857
2.40217391	0.0	0.41628959	1.0	5	4	false	R33.X	393.0	5	0	0	0.71956522	false	0	R33.X	0	0.44863014
2.77853261	0.0	0.3599022	1.0	2	4	false	N02.3	191.5	2	0	0	0.64429348	false	0	N02.3	0	0.57680723
2.65013587	0.0	0.37733914	1.0	5	4	false	I23.6	245.8	5	0	0	0.66997283	false	0	I23.6	0	0.47360308
2.83355978	0.0	0.35291297	1.0	3	4	false	J67.2	114.33333333	3	0	0	0.63328804	false	0	J67.2	0	0.41880342
2.45040761	0.0	0.40809537	1.0	3	3	false	D56.9	471.33333333	3	0	0	0.70991848	false	0	D56.9	0	0.58478081
2.54959239	0.0	0.39221956	1.0	4	4	false	K29.0	194.0	4	0	0	0.69008152	false	0	K29.0	0	0.29305136
2.53736413	1.1E-7	0.39410977	0.93333333	6	4	false	M34.8	246.16666667	6	0	0	0.69252717	false	0	M34.8	16	0.36307768
2.24796196	6.0E-8	0.44484739	0.97142857	15	3	false	I10.9	308.46666667	15	0	0	0.75040761	false	0	I10.9	10	0.28247863
2.62567935	0.0	0.38085382	1.0	3	4	false	I69.5	326.33333333	3	0	0	0.67486413	false	0	I69.5	0	0.58587672
2.39877717	1.5E-7	0.41687907	0.92857143	8	4	false	E11.0	291.75	8	0	0	0.72024457	false	0	E11.0	16	0.33228929
2.43817935	8.0E-8	0.4101421	0.86666667	6	3	false	Y61.7	274.33333333	6	0	0	0.71236413	false	0	Y61.7	6	0.33414535
2.55502717	0.0	0.39138527	1.0	3	4	false	Z49.5	275.33333333	3	0	0	0.68899457	false	0	Z49.5	0	0.41971545
2.6861413	0.0	0.37228123	1.0	4	4	false	Q05.7	171.75	4	0	0	0.66277174	false	0	Q05.7	0	0.36935484
2.78600543	0.0	0.35893684	1.0	3	4	false	M00.8	159.66666667	3	0	0	0.64279891	false	0	M00.8	0	0.46280193
2.22690217	4.15E-5	0.4490543	0.78095238	15	3	false	Z02.4	262.26666667	15	0	0	0.75461957	false	0	Z02.4	2608	0.23354111
2.81589674	0.0	0.35512666	1.0	5	4	false	Z95.9	148.8	5	0	0	0.63682065	false	0	Z95.9	0	0.5010101
2.44361413	0.0	0.40922991	1.0	3	3	false	M51.2	471.33333333	3	0	0	0.71127717	false	0	M51.2	0	0.57761438
2.92934783	0.0	0.34137291	1.0	3	4	false	E73.9	70.33333333	3	0	0	0.61413043	false	0	E73.9	0	0.46888889
2.27377717	1.395E-5	0.43979683	0.71345029	19	3	false	I74.1	205.10526316	19	0	0	0.74524457	false	0	I74.1	1682	0.19533835
2.60122283	0.0	0.38443458	1.0	6	4	false	I23.5	243.33333333	6	0	0	0.67975543	false	0	I23.5	0	0.41242938
2.40828804	0.0	0.41523272	1.0	3	3	false	L53.9	575.33333333	3	0	0	0.71834239	false	0	L53.9	0	0.66282642
2.9517663	0.0	0.33878021	1.0	3	4	false	M08.3	46.33333333	3	0	0	0.60964674	false	0	M08.3	0	0.42121212
2.67595109	0.0	0.37369891	1.0	4	4	false	I21.3	268.25	4	0	0	0.66480978	false	0	I21.3	0	0.55423554
2.23777174	7.0E-6	0.4468731	0.63888889	9	3	false	Q61.3	279.44444444	9	0	0	0.75244565	false	0	Q61.3	766	0.25107318
2.96399457	0.0	0.33738253	1.0	3	4	false	C49.4	38.66666667	3	0	0	0.60720109	false	0	C49.4	0	0.36137072
2.96399457	0.0	0.33738253	1.0	3	4	false	C49.3	38.66666667	3	0	0	0.60720109	false	0	C49.3	0	0.36137072
2.21603261	6.322E-4	0.4512569	0.5	13	3	false	I70.2	200.69230769	13	0	0	0.75679348	false	0	I70.2	13288	0.17589159
2.24388587	1.8E-7	0.44565546	0.96666667	21	3	false	I25.0	268.61904762	21	0	0	0.75122283	false	0	I25.0	30	0.24598814
2.3111413	4.7E-7	0.43268665	0.91428571	15	3	false	I25.6	264.86666667	15	0	0	0.73777174	false	0	I25.6	72	0.2651318
2.55163043	0.0	0.39190628	1.0	3	4	false	E27.3	287.66666667	3	0	0	0.68967391	false	0	E27.3	0	0.43651998
2.62703804	2.0E-8	0.38065684	0.95238095	7	4	false	I10.0	203.0	7	0	0	0.67459239	false	0	I10.0	2	0.36775362
2.46875	1.89E-6	0.40506329	0.76190476	7	4	false	J32.0	208.85714286	7	0	0	0.70625	false	0	J32.0	312	0.26879941
2.81046196	0.0	0.35581339	1.0	3	4	false	C54.1	166.66666667	3	0	0	0.63790761	false	0	C54.1	0	0.56116723
2.28668478	3.0E-7	0.43731432	0.82142857	8	3	false	K86.9	342.25	8	0	0	0.74266304	false	0	K86.9	70	0.32845489
2.67663043	0.0	0.37360406	1.0	4	4	false	I74.9	223.75	4	0	0	0.66467391	false	0	I74.9	0	0.46907757
2.68002717	0.0	0.37313054	1.0	3	4	false	Y83.X	313.33333333	3	0	0	0.66399457	false	0	Y83.X	0	0.65414057
2.57269022	0.0	0.38869818	1.0	3	4	false	Z44.1	263.66666667	3	0	0	0.68546196	false	0	Z44.1	0	0.41785526
2.625	3.3E-7	0.38095238	0.80555556	9	4	false	I05.8	168.0	9	0	0	0.675	false	0	I05.8	22	0.30825688
2.38790761	9.0E-8	0.41877667	0.85714286	7	3	false	J11.0	255.57142857	7	0	0	0.72241848	false	0	J11.0	6	0.28587408
2.42255435	0.0	0.41278744	1.0	3	3	false	I50.4	453.66666667	3	0	0	0.71548913	false	0	I50.4	0	0.5356159
2.69836957	0.0	0.37059416	1.0	3	4	false	I63.4	230.33333333	3	0	0	0.66032609	false	0	I63.4	0	0.50734214
2.56929348	0.0	0.38921206	1.0	3	4	false	T83.0	280.66666667	3	0	0	0.6861413	false	0	T83.0	0	0.44129979
2.44225543	0.0	0.40945758	1.0	3	3	false	J34.2	460.33333333	3	0	0	0.71154891	false	0	J34.2	0	0.56275469
2.34375	0.0	0.42666667	1.0	6	3	false	I48.1	416.16666667	6	0	0	0.73125	false	0	I48.1	0	0.43350694
2.33288043	2.23E-6	0.42865463	0.80952381	7	3	false	I37.0	370.57142857	7	0	0	0.73342391	false	0	I37.0	188	0.38007326
2.63315217	0.0	0.37977296	1.0	4	4	false	I07.9	273.75	4	0	0	0.67336957	false	0	I07.9	0	0.4995438
2.52241848	6.5E-7	0.39644492	0.8	6	4	false	I61.0	234.83333333	6	0	0	0.6955163	false	0	I61.0	72	0.33643744
2.69836957	0.0	0.37059416	1.0	3	4	false	I07.7	266.33333333	3	0	0	0.66032609	false	0	I07.7	0	0.5866373
2.35597826	0.0	0.42445213	1.0	4	3	false	F32.1	500.5	4	0	0	0.72880435	false	0	F32.1	0	0.53019068
2.30570652	0.0	0.43370654	1.0	6	3	false	J92.9	433.5	6	0	0	0.7388587	false	0	J92.9	0	0.42667323
2.54211957	0.0	0.39337253	1.0	4	4	false	I34.9	257.5	4	0	0	0.69157609	false	0	I34.9	0	0.38375559
2.46603261	7.51E-6	0.40550964	0.85714286	8	4	false	H40.9	242.375	8	0	0	0.70679348	false	0	H40.9	276	0.31113607
2.81317935	0.0	0.35546969	1.0	3	4	false	K80.5	125.33333333	3	0	0	0.63736413	false	0	K80.5	0	0.44287397
2.78804348	0.0	0.35867446	1.0	3	4	false	I02.8	201.33333333	3	0	0	0.6423913	false	0	I02.8	0	0.61195542
2.66847826	0.0	0.37474542	1.0	3	4	false	E05.2	268.33333333	3	0	0	0.66630435	false	0	E05.2	0	0.54318489
2.578125	0.0	0.38787879	1.0	3	4	false	L08.9	350.0	3	0	0	0.684375	false	0	L08.9	0	0.55821372
2.26630435	2.829E-5	0.441247	0.6	10	4	false	H15.1	236.4	10	0	0	0.74673913	false	0	H15.1	1788	0.22072829
2.54619565	0.0	0.3927428	1.0	3	4	false	N84.0	274.0	3	0	0	0.69076087	false	0	N84.0	0	0.40956652
2.49252717	0.0	0.40119924	1.0	4	4	false	J91.X	312.5	4	0	0	0.70149457	false	0	J91.X	0	0.41946309
2.57269022	0.0	0.38869818	1.0	3	4	false	B16.9	285.66666667	3	0	0	0.68546196	false	0	B16.9	0	0.45272055
2.49660326	3.38E-6	0.40054422	0.71428571	7	4	false	C48.8	205.0	7	0	0	0.70067935	false	0	C48.8	264	0.27891156
2.42391304	0.0	0.41255605	1.0	3	4	false	E75.2	426.33333333	3	0	0	0.71521739	false	0	E75.2	0	0.50275157
2.42595109	0.0	0.41220947	1.0	7	4	false	I63.1	297.14285714	7	0	0	0.71480978	false	0	I63.1	0	0.35123269
2.46603261	7.74E-6	0.40550964	0.6	6	3	false	E76.2	260.5	6	0	0	0.70679348	false	0	E76.2	1468	0.33397436
2.18410326	3.9E-7	0.45785381	0.86666667	10	3	false	M81.9	363.0	10	0	0	0.76317935	false	0	M81.9	138	0.30478589
2.81725543	0.0	0.35495539	1.0	3	4	false	J70.3	129.0	3	0	0	0.63654891	false	0	J70.3	0	0.44636678
2.37975543	0.0	0.42021125	1.0	3	3	false	Q27.9	608.66666667	3	0	0	0.72404891	false	0	Q27.9	0	0.66886447
2.33220109	1.2873E-4	0.42877949	0.63157895	20	3	false	J96.1	178.65	20	0	0	0.73355978	false	0	J96.1	5198	0.18551402
2.53328804	0.0	0.3947439	1.0	3	4	false	B01.8	343.33333333	3	0	0	0.69334239	false	0	B01.8	0	0.50048591
2.44904891	9.0E-8	0.40832178	0.93333333	6	4	false	R10.3	293.5	6	0	0	0.71019022	false	0	R10.3	16	0.36369269
2.49524457	0.0	0.40076232	1.0	3	4	false	K63.2	312.33333333	3	0	0	0.70095109	false	0	K63.2	0	0.42150247
2.0923913	1.6801E-4	0.47792208	0.57407407	28	3	false	M19.9	220.39285714	28	0	0	0.78152174	false	0	M19.9	7548	0.16849607
2.56929348	1.93E-6	0.38921206	0.6	5	4	false	I89.8	141.6	5	0	0	0.6861413	false	0	I89.8	26	0.22334385
2.45244565	0.0	0.40775623	1.0	3	3	false	G82.2	449.66666667	3	0	0	0.70951087	false	0	G82.2	0	0.5599834
2.57065217	0.0	0.38900634	1.0	3	4	false	E75.0	273.0	3	0	0	0.68586957	false	0	E75.0	0	0.43059937
2.52853261	5.0E-8	0.3954863	0.93333333	6	4	false	G93.8	242.0	6	0	0	0.69429348	false	0	G93.8	6	0.35072464
2.35869565	0.0	0.42396313	1.0	4	3	false	K27.0	484.0	4	0	0	0.72826087	false	0	K27.0	0	0.51489362
2.50407609	4.6E-7	0.39934889	0.86666667	6	3	false	I50.X	240.5	6	0	0	0.69918478	false	0	I50.X	54	0.33218232
2.08559783	1.0701E-4	0.47947883	0.7655914	31	3	false	J44.8	239.09677419	31	0	0	0.78288043	false	0	J44.8	4928	0.18182264
2.359375	0.0	0.42384106	1.0	3	3	false	T02.9	633.33333333	3	0	0	0.728125	false	0	T02.9	0	0.67375887
2.8423913	0.0	0.35181644	1.0	3	4	false	M30.0	115.33333333	3	0	0	0.63152174	false	0	M30.0	0	0.43852978
2.73777174	0.0	0.36526055	1.0	3	4	false	J64.X	195.66666667	3	0	0	0.65244565	false	0	J64.X	0	0.48916667
2.42663043	1.661E-5	0.41209406	0.66666667	6	4	false	I70.4	237.0	6	0	0	0.71467391	false	0	I70.4	1108	0.28180737
2.37975543	5.93E-6	0.42021125	0.71111111	10	4	false	E10.X	216.3	10	0	0	0.72404891	false	0	E10.X	696	0.23926991
2.34918478	0.0	0.42567958	1.0	6	3	false	K80.2	347.5	6	0	0	0.73016304	false	0	K80.2	0	0.36502101
2.40692935	6.0E-8	0.41546712	0.93333333	6	3	false	I49.X	312.0	6	0	0	0.71861413	false	0	I49.X	8	0.35986159
2.33967391	1.1156E-4	0.42740999	0.54385965	19	4	false	G93.4	171.26315789	19	0	0	0.73206522	false	0	G93.4	5158	0.17952113
2.37567935	0.0	0.42093223	1.0	4	3	false	N19.8	490.0	4	0	0	0.72486413	false	0	N19.8	0	0.53551913
2.49932065	0.0	0.40010873	1.0	5	3	false	Y83.2	332.6	5	0	0	0.70013587	false	0	Y83.2	0	0.45437158
2.57608696	3.8731E-4	0.38818565	0.46666667	6	4	false	K74.3	223.83333333	6	0	0	0.68478261	false	0	K74.3	8366	0.35699096
3.15692935	0.0	0.3167635	1.0	2	4	false	K75.4	8.5	2	0	0	0.56861413	false	0	K75.4	0	0.56666667
2.41236413	0.0	0.41453112	1.0	6	3	false	B90.9	299.83333333	6	0	0	0.71752717	false	0	B90.9	0	0.34904928
2.44157609	0.0	0.40957151	1.0	3	3	false	K29.5	528.66666667	3	0	0	0.71168478	false	0	K29.5	0	0.64550265
2.7017663	0.0	0.37012824	1.0	4	4	false	N81.4	205.75	4	0	0	0.65964674	false	0	N81.4	0	0.46655329
2.57269022	0.0	0.38869818	1.0	3	4	false	N39.02	291.66666667	3	0	0	0.68546196	false	0	N39.02	0	0.46222927
2.26834239	1.2984E-4	0.44085055	0.57142857	15	3	false	K76.6	248.4	15	0	0	0.74633152	false	0	K76.6	4568	0.23389831
2.51902174	0.0	0.3969795	1.0	3	4	false	K25.3	249.0	3	0	0	0.69619565	false	0	K25.3	0	0.35169492
2.39402174	2.766E-5	0.41770715	0.5	5	4	false	D44.1	266.8	5	0	0	0.72119565	false	0	D44.1	1508	0.30045045
2.56317935	0.0	0.39014047	1.0	3	4	false	E14.3	251.66666667	3	0	0	0.68736413	false	0	E14.3	0	0.3913945
2.52649457	0.0	0.39580532	1.0	3	3	false	N48.9	361.0	3	0	0	0.69470109	false	0	N48.9	0	0.52017291
2.42730978	3.21E-6	0.41197873	0.77777778	10	3	false	E11.5	237.2	10	0	0	0.71453804	false	0	E11.5	198	0.2847539
2.40692935	2.4E-7	0.41546712	0.85714286	8	4	false	E04.2	254.75	8	0	0	0.71861413	false	0	E04.2	32	0.29416859
2.59646739	0.0	0.38513867	1.0	3	3	false	C71.1	268.66666667	3	0	0	0.68070652	false	0	C71.1	0	0.45459673
2.59646739	0.0	0.38513867	1.0	3	3	false	C71.2	268.66666667	3	0	0	0.68070652	false	0	C71.2	0	0.45459673
2.91576087	0.0	0.34296365	0.0	1	4	false	C25.2	210.0	1	0	0	0.61684783	false	0	C25.2	0	0.0
2.59782609	6.6E-7	0.38493724	0.71428571	7	4	false	R58.X	205.42857143	7	0	0	0.68043478	false	0	R58.X	196	0.34700772
2.49524457	0.0	0.40076232	1.0	3	4	false	G56.0	312.0	3	0	0	0.70095109	false	0	G56.0	0	0.41991925
2.49524457	0.0	0.40076232	1.0	3	4	false	L50.9	312.0	3	0	0	0.70095109	false	0	L50.9	0	0.41991925
2.61277174	0.0	0.38273531	1.0	5	4	false	B44.0	236.0	5	0	0	0.67744565	false	0	B44.0	0	0.41330998
2.40081522	0.0	0.41652518	1.0	3	4	false	R78.1	440.0	3	0	0	0.71983696	false	0	R78.1	0	0.5
2.60597826	0.0	0.38373306	1.0	4	4	false	I63.5	244.5	4	0	0	0.67880435	false	0	I63.5	0	0.41866438
2.47961957	3.0E-8	0.40328767	0.92857143	8	4	false	I62.0	247.125	8	0	0	0.70407609	false	0	I62.0	14	0.32559289
2.38043478	2.8E-7	0.42009132	0.91208791	14	3	false	I70.8	250.64285714	14	0	0	0.72391304	false	0	I70.8	54	0.27911231
2.80434783	0.0	0.35658915	1.0	3	4	false	Q76.9	151.0	3	0	0	0.63913043	false	0	Q76.9	0	0.49671053
2.40692935	1.3E-7	0.41546712	0.88888889	10	4	false	R91.X	225.9	10	0	0	0.71861413	false	0	R91.X	12	0.26145833
2.67730978	0.0	0.37350926	1.0	3	4	false	K31.1	314.33333333	3	0	0	0.66453804	false	0	K31.1	0	0.65079365
2.57269022	0.0	0.38869818	1.0	3	4	false	D72.9	264.66666667	3	0	0	0.68546196	false	0	D72.9	0	0.41944004
2.57269022	0.0	0.38869818	1.0	3	4	false	K63.3	264.66666667	3	0	0	0.68546196	false	0	K63.3	0	0.41944004
2.46807065	1.34E-6	0.40517479	0.89166667	16	4	false	I23.2	201.125	16	0	0	0.70638587	false	0	I23.2	174	0.26188151
2.55978261	2.87E-6	0.39065817	0.66666667	6	4	false	Q61.2	176.66666667	6	0	0	0.68804348	false	0	Q61.2	48	0.27305513
2.57065217	0.0	0.38900634	1.0	2	4	false	E13.1	409.0	2	0	0	0.68586957	false	0	E13.1	0	0.64409449
2.39877717	0.0	0.41687907	1.0	4	4	false	M40.5	331.5	4	0	0	0.72024457	false	0	M40.5	0	0.37542469
2.57540761	0.0	0.38828805	1.0	3	4	false	K66.0	213.0	3	0	0	0.68491848	false	0	K66.0	0	0.33971292
2.55434783	0.0	0.39148936	1.0	3	4	false	Y84.6	305.0	3	0	0	0.68913043	false	0	Y84.6	0	0.46423135
2.55027174	1.194E-5	0.39211508	0.6	6	4	false	R59.0	199.66666667	6	0	0	0.68994565	false	0	R59.0	304	0.30344478
2.61480978	0.0	0.382437	1.0	3	4	false	S14.3	200.33333333	3	0	0	0.67703804	false	0	S14.3	0	0.35394582
2.56521739	0.0	0.38983051	1.0	3	4	false	Y43.4	284.0	3	0	0	0.68695652	false	0	Y43.4	0	0.4423676
2.875	0.0	0.34782609	1.0	3	4	false	T65.9	86.33333333	3	0	0	0.625	false	0	T65.9	0	0.44047619
2.875	0.0	0.34782609	1.0	3	4	false	M93.8	86.33333333	3	0	0	0.625	false	0	M93.8	0	0.44047619
2.40625	1.249E-5	0.41558442	0.80952381	7	4	false	K70.0	257.42857143	7	0	0	0.71875	false	0	K70.0	668	0.2965767
2.5482337	0.0	0.39242869	1.0	3	4	false	Y84.1	340.66666667	3	0	0	0.69035326	false	0	Y84.1	0	0.51151151
2.37839674	5.1E-7	0.4204513	0.84444444	10	4	false	I72.0	274.7	10	0	0	0.72432065	false	0	I72.0	130	0.30320088
2.65285326	1.56E-6	0.37695262	0.6	5	4	false	C25.9	192.2	5	0	0	0.66942935	false	0	C25.9	176	0.37539063
2.27717391	5.425E-5	0.43914081	0.73626374	14	3	false	G20.X	273.21428571	14	0	0	0.74456522	false	0	G20.X	3280	0.26020408
2.33423913	4.5E-7	0.42840512	0.9047619	7	3	false	N13.2	326.0	7	0	0	0.73315217	false	0	N13.2	98	0.33504625
2.55842391	0.0	0.39086564	1.0	3	4	false	I71.8	278.33333333	3	0	0	0.68831522	false	0	I71.8	0	0.42952675
2.78464674	0.0	0.35911198	1.0	3	4	false	Q45.9	113.0	3	0	0	0.64307065	false	0	Q45.9	0	0.3445122
2.78464674	0.0	0.35911198	1.0	3	4	false	Q40.9	113.0	3	0	0	0.64307065	false	0	Q40.9	0	0.3445122
2.57336957	0.0	0.38859556	1.0	3	4	false	N99.9	242.66666667	3	0	0	0.68532609	false	0	N99.9	0	0.38518519
2.34035326	0.0	0.42728592	1.0	5	3	false	I44.9	471.6	5	0	0	0.73192935	false	0	I44.9	0	0.48819876
2.68070652	0.0	0.37303599	1.0	3	4	false	I50.8	265.66666667	3	0	0	0.6638587	false	0	I50.8	0	0.55578801
2.57880435	4.0E-8	0.38777661	0.86666667	6	4	false	I51.9	191.66666667	6	0	0	0.68423913	false	0	I51.9	4	0.31165312
2.71535326	0.0	0.36827621	1.0	3	4	false	N32.0	185.0	3	0	0	0.65692935	false	0	N32.0	0	0.43325527
2.7826087	0.0	0.359375	1.0	3	4	false	I83.9	178.0	3	0	0	0.64347826	false	0	I83.9	0	0.54268293
2.80706522	0.0	0.35624395	1.0	3	4	false	I80.0	153.0	3	0	0	0.63858696	false	0	I80.0	0	0.51170569
2.43138587	1.1E-7	0.41128807	0.8	5	3	false	F31.9	345.0	5	0	0	0.71372283	false	0	F31.9	8	0.41466346
2.35394022	0.0	0.42481962	1.0	4	3	false	C73.X	537.5	4	0	0	0.72921196	false	0	C73.X	0	0.56758184
2.75543478	0.0	0.36291913	1.0	3	4	false	I95.8	181.66666667	3	0	0	0.64891304	false	0	I95.8	0	0.48966757
2.67798913	0.0	0.37341451	1.0	3	4	false	T82.9	297.0	3	0	0	0.66440217	false	0	T82.9	0	0.61618257
2.60665761	0.0	0.38363305	1.0	4	4	false	D15.0	320.5	4	0	0	0.67866848	false	0	D15.0	0	0.55068729
2.70108696	0.0	0.37022133	1.0	3	4	false	I22.8	239.0	3	0	0	0.65978261	false	0	I22.8	0	0.52993348
2.61548913	0.0	0.38233766	1.0	3	4	false	S36.1	191.0	3	0	0	0.67690217	false	0	S36.1	0	0.3380531
2.61548913	0.0	0.38233766	1.0	3	4	false	S29.8	191.0	3	0	0	0.67690217	false	0	S29.8	0	0.3380531
2.4361413	1.21E-6	0.41048522	0.8	5	3	false	K63.8	339.6	5	0	0	0.71277174	false	0	K63.8	88	0.41163636
2.28125	6.687E-5	0.43835616	0.7	25	3	false	I72.3	182.92	25	0	0	0.74375	false	0	I72.3	2990	0.17707648
2.27309783	1.3E-7	0.43992827	0.94444444	9	3	false	J96.9	317.88888889	9	0	0	0.74538043	false	0	J96.9	24	0.29961252
2.82201087	0.0	0.35435725	1.0	3	4	false	F82.1	189.0	3	0	0	0.63559783	false	0	F82.1	0	0.64726027
2.57744565	0.0	0.38798102	0.0	1	4	false	K51.3	626.0	1	0	0	0.68451087	false	0	K51.3	0	0.0
2.4361413	0.0	0.41048522	1.0	4	3	false	K21.0	378.75	4	0	0	0.71277174	false	0	K21.0	0	0.45853511
2.70652174	0.0	0.36947791	1.0	3	4	false	K29.7	203.66666667	3	0	0	0.65869565	false	0	K29.7	0	0.46393318
2.36141304	8.0E-8	0.42347526	0.86666667	6	3	false	C67.9	311.0	6	0	0	0.72771739	false	0	C67.9	8	0.33297645
2.24184783	1.03E-6	0.44606061	0.86315789	20	3	false	J42.X	246.85	20	0	0	0.75163043	false	0	J42.X	146	0.2252281
2.4232337	0.0	0.41267171	1.0	3	3	false	N20.2	419.33333333	3	0	0	0.71535326	false	0	N20.2	0	0.49566588
2.31793478	0.0	0.43141852	1.0	6	3	false	L80.X	405.16666667	6	0	0	0.73641304	false	0	L80.X	0	0.40597862
2.44293478	0.0	0.40934372	1.0	3	3	false	C80.X	517.33333333	3	0	0	0.71141304	false	0	C80.X	0	0.63321093
2.49932065	0.0	0.40010873	1.0	3	4	false	N34.2	347.0	3	0	0	0.70013587	false	0	N34.2	0	0.47082768
2.67730978	0.0	0.37350926	1.0	3	4	false	D46.9	314.33333333	3	0	0	0.66453804	false	0	D46.9	0	0.65079365
2.62024457	2.0E-8	0.38164376	0.93333333	6	4	false	C25.0	216.16666667	6	0	0	0.67595109	false	0	C25.0	4	0.3846382
2.63994565	1.0E-8	0.37879568	0.9	5	4	false	I24.9	226.6	5	0	0	0.67201087	false	0	I24.9	2	0.42434457
2.39538043	0.0	0.41747022	1.0	3	4	false	D68.2	475.66666667	3	0	0	0.72092391	false	0	D68.2	0	0.53566066
2.6392663	0.0	0.37889318	1.0	4	4	false	C26.9	255.75	4	0	0	0.67214674	false	0	C26.9	0	0.47625698
2.53532609	0.0	0.39442658	1.0	3	4	false	I11.4	357.33333333	3	0	0	0.69293478	false	0	I11.4	0	0.52394917
2.55163043	0.0	0.39190628	1.0	3	4	false	M17.9	308.0	3	0	0	0.68967391	false	0	M17.9	0	0.46737481
2.34850543	4.5E-7	0.42580272	0.9047619	7	3	false	L40.9	376.0	7	0	0	0.73029891	false	0	L40.9	42	0.39495798
2.55910326	0.0	0.39076188	1.0	8	4	false	Z41.9	222.25	8	0	0	0.68817935	false	0	Z41.9	0	0.34139785
2.57472826	0.0	0.3883905	1.0	4	3	false	Z95.2I	264.5	4	0	0	0.68505435	false	0	Z95.2I	0	0.42524116
2.80095109	0.0	0.35702159	1.0	3	4	false	I35.3	163.66666667	3	0	0	0.63980978	false	0	I35.3	0	0.51145833
2.61005435	2.78E-6	0.38313378	0.73333333	6	4	false	C45.0	215.33333333	6	0	0	0.67798913	false	0	C45.0	230	0.37449275
2.94089674	0.0	0.34003234	1.0	3	4	false	M48.0	51.33333333	3	0	0	0.61182065	false	0	M48.0	0	0.42076503
2.73913043	3.0E-8	0.36507937	0.9	5	4	false	I41.2	158.2	5	0	0	0.65217391	false	0	I41.2	2	0.40152284
2.60326087	0.0	0.38413361	1.0	4	4	false	M86.9	237.5	4	0	0	0.67934783	false	0	M86.9	0	0.40322581
2.83695652	0.0	0.35249042	1.0	4	4	false	Z01.4	135.5	4	0	0	0.6326087	false	0	Z01.4	0	0.5
2.52241848	0.0	0.39644492	1.0	3	3	false	K80.8	368.33333333	3	0	0	0.6955163	false	0	K80.8	0	0.52619048
2.69904891	0.0	0.37050088	1.0	3	4	false	I63.0	255.66666667	3	0	0	0.66019022	false	0	I63.0	0	0.56438558
2.86345109	0.0	0.34922894	1.0	3	4	false	S34.2	104.0	3	0	0	0.62730978	false	0	S34.2	0	0.43697479
2.67595109	0.0	0.37369891	1.0	3	4	false	C15.5	294.0	3	0	0	0.66480978	false	0	C15.5	0	0.60995851
2.57133152	0.0	0.38890357	1.0	3	4	false	D63.0	233.0	3	0	0	0.6857337	false	0	D63.0	0	0.36808847
2.37432065	6.7E-7	0.4211731	0.85714286	8	3	false	R17.X	279.0	8	0	0	0.72513587	false	0	R17.X	80	0.30558598
2.52445652	0.0	0.39612487	1.0	3	4	false	S06.9	370.66666667	3	0	0	0.6951087	false	0	S06.9	0	0.53104107
2.49116848	0.0	0.40141805	1.0	3	3	false	K76.7	318.0	3	0	0	0.7017663	false	0	K76.7	0	0.42627346
2.50883152	0.0	0.39859193	1.0	2	4	false	G72.2	461.5	2	0	0	0.6982337	false	0	G72.2	0	0.63919668
2.54211957	0.0	0.39337253	1.0	6	4	false	I72.9	282.66666667	6	0	0	0.69157609	false	0	I72.9	0	0.42189055
2.42119565	5.529E-5	0.41301908	0.66666667	6	4	false	K66.8	237.66666667	6	0	0	0.71576087	false	0	K66.8	1226	0.28059819
2.8423913	0.0	0.35181644	1.0	2	4	false	D48.9	127.0	2	0	0	0.63152174	false	0	D48.9	0	0.51626016
2.81317935	0.0	0.35546969	1.0	3	4	false	A43.0	120.66666667	3	0	0	0.63736413	false	0	A43.0	0	0.42638398
3.08763587	0.0	0.32387239	1.0	3	4	false	C75.9	18.33333333	3	0	0	0.58247283	false	0	C75.9	0	0.45833333
2.3919837	0.0	0.41806305	1.0	3	4	false	E04.0	495.66666667	3	0	0	0.72160326	false	0	E04.0	0	0.55505786
2.61345109	0.0	0.38263582	1.0	2	4	false	N08.1	297.0	2	0	0	0.67730978	false	0	N08.1	0	0.52196837
2.67730978	0.0	0.37350926	1.0	3	4	false	I39.0	282.66666667	3	0	0	0.66453804	false	0	I39.0	0	0.58281787
2.57540761	0.0	0.38828805	1.0	4	4	false	I81.X	287.5	4	0	0	0.68491848	false	0	I81.X	0	0.46
2.73233696	0.0	0.36598707	1.0	3	4	false	I09.0	173.33333333	3	0	0	0.65353261	false	0	I09.0	0	0.4290429
2.82269022	0.0	0.35427196	0.0	1	4	false	N17.2	272.0	1	0	0	0.63546196	false	0	N17.2	0	0.0
2.52853261	0.0	0.3954863	1.0	3	4	false	B91.X	393.33333333	3	0	0	0.69429348	false	0	B91.X	0	0.56840077
2.28804348	1.1E-7	0.43705463	0.93333333	10	3	false	Y52.0	302.3	10	0	0	0.7423913	false	0	Y52.0	14	0.29123314
2.60190217	0.0	0.3843342	1.0	4	4	false	I61.4	251.25	4	0	0	0.67961957	false	0	I61.4	0	0.43096055
2.63315217	0.0	0.37977296	1.0	4	4	false	N45.9	252.5	4	0	0	0.67336957	false	0	N45.9	0	0.46415441
2.453125	0.0	0.40764331	1.0	2	3	false	Y59.3	668.0	2	0	0	0.709375	false	0	Y59.3	0	0.83188045
2.3919837	0.0	0.41806305	1.0	3	3	false	M79.6	503.33333333	3	0	0	0.72160326	false	0	M79.6	0	0.56427504
2.47758152	0.0	0.40361941	1.0	3	4	false	M9260/	361.33333333	3	0	0	0.7044837	false	0	M9260/	0	0.4698743
2.57133152	0.0	0.38890357	1.0	3	4	false	N30.1	316.0	3	0	0	0.6857337	false	0	N30.1	0	0.49921011
2.88179348	0.0	0.34700613	1.0	3	4	false	E88.0	93.33333333	3	0	0	0.6236413	false	0	E88.0	0	0.4835924
2.74388587	0.0	0.36444665	1.0	4	4	false	N76.8	194.5	4	0	0	0.65122283	false	0	N76.8	0	0.49744246
2.65285326	0.0	0.37695262	1.0	3	4	false	I86.4	235.66666667	3	0	0	0.66942935	false	0	I86.4	0	0.45407836
2.42798913	0.0	0.41186346	1.0	3	4	false	S06.6	398.66666667	3	0	0	0.71440217	false	0	S06.6	0	0.47347585
2.51019022	0.0	0.39837618	1.0	4	3	false	B35.3	361.5	4	0	0	0.69796196	false	0	B35.3	0	0.5041841
2.7798913	0.0	0.3597263	1.0	4	4	false	D29.1	146.0	4	0	0	0.64402174	false	0	D29.1	0	0.44242424
2.44701087	0.0	0.40866185	1.0	3	3	false	I10.8	490.33333333	3	0	0	0.71059783	false	0	I10.8	0	0.60460337
2.45244565	0.0	0.40775623	1.0	3	3	false	D81.8	447.0	3	0	0	0.70951087	false	0	D81.8	0	0.55666252
2.359375	0.0	0.42384106	1.0	3	3	false	K22.9	633.33333333	3	0	0	0.728125	false	0	K22.9	0	0.67375887
2.421875	0.0	0.41290323	1.0	6	3	false	J20.8	294.66666667	6	0	0	0.715625	false	0	J20.8	0	0.34871795
2.49796196	5.4E-6	0.40032635	0.6	6	3	false	E70.9	246.16666667	6	0	0	0.70040761	false	0	E70.9	346	0.33583447
2.84307065	0.0	0.35173238	1.0	3	4	false	Z44.2	155.0	3	0	0	0.63138587	false	0	Z44.2	0	0.58270677
2.43274457	0.0	0.41105836	1.0	3	3	false	I88.9	525.0	3	0	0	0.71345109	false	0	I88.9	0	0.63100962
2.51970109	0.0	0.39687247	1.0	4	4	false	F43.0	300.75	4	0	0	0.69605978	false	0	F43.0	0	0.4272017
2.37771739	0.0	0.42057143	1.0	5	3	false	C91.1	425.4	5	0	0	0.72445652	false	0	C91.1	0	0.46695939
2.57336957	0.0	0.38859556	1.0	4	4	false	N07.1	190.75	4	0	0	0.68532609	false	0	N07.1	0	0.30325914
2.43342391	0.0	0.41094361	1.0	3	3	false	F34.1	544.0	3	0	0	0.71331522	false	0	F34.1	0	0.65463297
2.3267663	1.0E-7	0.42978102	0.9047619	7	3	false	K22.1	337.0	7	0	0	0.73464674	false	0	K22.1	10	0.34247967
2.69972826	0.0	0.37040765	1.0	3	4	false	I21.8	256.0	3	0	0	0.66005435	false	0	I21.8	0	0.56637168
2.30978261	5.47E-6	0.43294118	0.68888889	10	3	false	K57.3	291.2	10	0	0	0.73804348	false	0	K57.3	676	0.28946322
2.68002717	0.0	0.37313054	1.0	3	4	false	I62.X	313.33333333	3	0	0	0.66399457	false	0	I62.X	0	0.65414057
2.55842391	0.0	0.39086564	1.0	3	4	false	N35.9	318.33333333	3	0	0	0.68831522	false	0	N35.9	0	0.4904982
2.57133152	0.0	0.38890357	1.0	3	4	false	K40.X	301.33333333	3	0	0	0.6857337	false	0	K40.X	0	0.47604002
2.40217391	1.7E-7	0.41628959	0.85714286	7	3	false	K22.3	258.14285714	7	0	0	0.71956522	false	0	K22.3	22	0.29569629
2.62567935	0.0	0.38085382	1.0	3	4	false	171.5	321.0	3	0	0	0.67486413	false	0	171.5	0	0.57733813
2.55570652	0.0	0.39128123	1.0	3	4	false	I42.6	344.0	3	0	0	0.6888587	false	0	I42.6	0	0.52760736
2.4205163	0.0	0.413135	1.0	4	3	false	D43.1	368.75	4	0	0	0.71589674	false	0	D43.1	0	0.43433451
2.35733696	1.4E-7	0.42420749	0.9	5	3	false	J94.8	392.8	5	0	0	0.72853261	false	0	J94.8	4	0.41742827
2.27513587	3.96E-6	0.43953419	0.78787879	12	3	false	I95.1	280.83333333	12	0	0	0.74497283	false	0	I95.1	396	0.26619273
2.47554348	0.0	0.4039517	1.0	3	4	false	M13.1	378.33333333	3	0	0	0.7048913	false	0	M13.1	0	0.49134199
2.6080163	0.0	0.38343319	1.0	4	4	false	J39.8	279.25	4	0	0	0.67839674	false	0	J39.8	0	0.479811
2.56997283	0.0	0.38910917	1.0	3	4	false	E10.4	260.66666667	3	0	0	0.68600543	false	0	E10.4	0	0.41114616
2.515625	0.0	0.39751553	1.0	3	4	false	I94.3	374.66666667	3	0	0	0.696875	false	0	I94.3	0	0.52695734
2.63043478	0.0	0.38016529	1.0	4	4	false	I24.5	267.25	4	0	0	0.67391304	false	0	I24.5	0	0.48590909
2.4517663	0.0	0.40786922	1.0	4	4	false	J15.8	287.75	4	0	0	0.70964674	false	0	J15.8	0	0.35789801
2.2642663	5.512E-5	0.44164416	0.64705882	18	3	false	C61.X	235.66666667	18	0	0	0.74714674	false	0	C61.X	3770	0.22128326
2.70380435	0.0	0.36984925	1.0	3	4	false	I69.1	191.66666667	3	0	0	0.65923913	false	0	I69.1	0	0.42878449
2.70380435	0.0	0.36984925	1.0	3	4	false	S02.9	191.66666667	3	0	0	0.65923913	false	0	S02.9	0	0.42878449
2.8267663	0.0	0.35376112	1.0	4	4	false	I18.X	153.75	4	0	0	0.63464674	false	0	I18.X	0	0.54521277
2.77581522	0.0	0.36025453	1.0	3	4	false	J68.0	158.0	3	0	0	0.64483696	false	0	J68.0	0	0.45930233
2.64538043	0.0	0.37801746	1.0	3	4	false	N41.0	281.66666667	3	0	0	0.67092391	false	0	N41.0	0	0.540627
2.734375	0.0	0.36571429	1.0	3	4	false	A16.7	255.33333333	3	0	0	0.653125	false	0	A16.7	0	0.62889984
2.49796196	0.0	0.40032635	1.0	4	4	false	G90.0	283.75	4	0	0	0.70040761	false	0	G90.0	0	0.38448509
2.44497283	0.0	0.4090025	1.0	3	3	false	Z95.6	405.33333333	3	0	0	0.71100543	false	0	Z95.6	0	0.4979525
2.98029891	0.0	0.33553681	1.0	3	4	false	G45.0	36.66666667	3	0	0	0.60394022	false	0	G45.0	0	0.37800687
2.98029891	0.0	0.33553681	1.0	3	4	false	M47.2	36.66666667	3	0	0	0.60394022	false	0	M47.2	0	0.37800687
2.67595109	0.0	0.37369891	1.0	4	4	false	I06.8	218.0	4	0	0	0.66480978	false	0	I06.8	0	0.44948454
2.56657609	0.0	0.38962414	1.0	3	4	false	K85.9	322.66666667	3	0	0	0.68668478	false	0	K85.9	0	0.50416667
2.80706522	0.0	0.35624395	1.0	2	4	false	Z43.2	160.5	2	0	0	0.63858696	false	0	Z43.2	0	0.53322259
2.47282609	0.0	0.4043956	1.0	3	4	false	H25.9	402.33333333	3	0	0	0.70543478	false	0	H25.9	0	0.51847079
2.81793478	0.0	0.35486982	1.0	4	4	false	I82.1	169.0	4	0	0	0.63641304	false	0	I82.1	0	0.56902357
2.7486413	0.0	0.36381611	1.0	3	4	false	D66.X	186.33333333	3	0	0	0.65027174	false	0	D66.X	0	0.48272884
2.44972826	0.0	0.40820854	1.0	3	3	false	Y45.8	471.33333333	3	0	0	0.71005435	false	0	Y45.8	0	0.58405618
2.93342391	0.0	0.34089856	0.0	1	4	false	N18	149.0	1	0	0	0.61331522	false	0	N18	0	0.0
2.79347826	0.0	0.35797665	1.0	3	4	false	Y40.1	185.66666667	3	0	0	0.64130435	false	0	Y40.1	0	0.56605691
2.32744565	0.0	0.42965558	1.0	6	3	false	G50.0	414.0	6	0	0	0.73451087	false	0	G50.0	0	0.42073171
2.72690217	0.0	0.36671649	1.0	4	4	false	B69.0	189.5	4	0	0	0.65461957	false	0	B69.0	0	0.44693396
2.70380435	0.0	0.36984925	1.0	4	4	false	K71.2	195.5	4	0	0	0.65923913	false	0	K71.2	0	0.43638393
2.40013587	6.0E-8	0.41664308	0.9047619	7	3	false	G92.X	280.57142857	7	0	0	0.71997283	false	0	G92.X	6	0.32028702
2.87296196	0.0	0.34807283	1.0	3	4	false	N11.1	85.0	3	0	0	0.62540761	false	0	N11.1	0	0.42079208
2.66711957	0.0	0.37493632	1.0	4	4	false	D73.1	224.25	4	0	0	0.66657609	false	0	D73.1	0	0.45672098
2.40964674	0.0	0.41499859	1.0	5	3	false	N20.1	291.6	5	0	0	0.71807065	false	0	N20.1	0	0.3375
2.42866848	0.0	0.41174825	1.0	4	4	false	D40.0	349.75	4	0	0	0.7142663	false	0	D40.0	0	0.41636905
2.44157609	0.0	0.40957151	1.0	4	3	false	T87.2	384.5	4	0	0	0.71168478	false	0	T87.2	0	0.4700489
2.61752717	0.0	0.38203997	0.0	1	4	false	M86.0	564.0	1	0	0	0.67649457	false	0	M86.0	0	0.0
2.67663043	0.0	0.37360406	1.0	4	4	false	R82.2	172.0	4	0	0	0.66467391	false	0	R82.2	0	0.360587
2.50611413	0.0	0.39902413	1.0	3	4	false	D39.0	382.0	3	0	0	0.69877717	false	0	D39.0	0	0.52689655
2.50883152	0.0	0.39859193	1.0	3	4	false	I63.8	304.33333333	3	0	0	0.6982337	false	0	I63.8	0	0.4209313
2.38519022	0.0	0.41925377	1.0	5	3	false	N15.9	335.4	5	0	0	0.72296196	false	0	N15.9	0	0.37266667
2.67595109	0.0	0.37369891	1.0	4	4	false	R57.2	259.0	4	0	0	0.66480978	false	0	R57.2	0	0.53512397
2.69972826	0.0	0.37040765	1.0	3	4	false	T88.6	259.0	3	0	0	0.66005435	false	0	T88.6	0	0.57300885
2.61413043	0.0	0.38253638	1.0	3	4	false	C78.6	288.66666667	3	0	0	0.67717391	false	0	C78.6	0	0.50732279
2.42663043	0.0	0.41209406	1.0	4	3	false	K55.2	417.5	4	0	0	0.71467391	false	0	K55.2	0	0.49702381
2.69225543	0.0	0.37143578	1.0	4	4	false	J16.8	220.75	4	0	0	0.66154891	false	0	J16.8	0	0.48410088
2.70380435	0.0	0.36984925	1.0	3	4	false	C77.8	211.33333333	3	0	0	0.65923913	false	0	C77.8	0	0.47490637
2.546875	0.0	0.39263804	1.0	3	4	false	S07.1	305.66666667	3	0	0	0.690625	false	0	S07.1	0	0.45964912
2.5767663	0.0	0.38808331	1.0	3	4	false	J980.4	321.33333333	3	0	0	0.68464674	false	0	J980.4	0	0.51661308
2.47282609	0.0	0.4043956	1.0	3	3	false	G00.8	398.66666667	3	0	0	0.70543478	false	0	G00.8	0	0.51573954
2.5169837	0.0	0.39730094	1.0	4	4	false	K80.3	295.0	4	0	0	0.69660326	false	0	K80.3	0	0.41666667
2.42119565	0.0	0.41301908	1.0	4	3	false	B37.9	385.5	4	0	0	0.71576087	false	0	B37.9	0	0.45459906
2.70380435	0.0	0.36984925	1.0	3	4	false	H40.8	204.0	3	0	0	0.65923913	false	0	H40.8	0	0.45842697
2.44972826	0.0	0.40820854	1.0	5	4	false	I77.5	265.2	5	0	0	0.71005435	false	0	I77.5	0	0.32862454
2.61956522	0.0	0.38174274	1.0	4	4	false	C76.2	280.5	4	0	0	0.67608696	false	0	C76.2	0	0.49646018
2.4361413	0.0	0.41048522	1.0	7	3	false	F05.1	328.14285714	7	0	0	0.71277174	false	0	F05.1	0	0.3987155
2.765625	0.0	0.36158192	1.0	3	4	false	K26.9	128.66666667	3	0	0	0.646875	false	0	K26.9	0	0.36761905
2.43274457	0.0	0.41105836	1.0	3	3	false	N17.8	467.66666667	3	0	0	0.71345109	false	0	N17.8	0	0.56209936
2.78125	0.0	0.35955056	1.0	3	4	false	I40.X	187.66666667	3	0	0	0.64375	false	0	I40.X	0	0.560199
2.39673913	0.0	0.41723356	1.0	3	4	false	L02.4	444.33333333	3	0	0	0.72065217	false	0	L02.4	0	0.50150489
2.53125	0.0	0.39506173	1.0	3	4	false	F01.1	385.0	3	0	0	0.69375	false	0	F01.1	0	0.55959302
2.34646739	0.0	0.42617255	1.0	7	3	false	I84.1	347.14285714	7	0	0	0.73070652	false	0	I84.1	0	0.36350037
2.53872283	0.0	0.39389885	1.0	4	4	false	H91.1	255.0	4	0	0	0.69225543	false	0	H91.1	0	0.37721893
2.86209239	0.0	0.34939473	1.0	3	4	false	K55.1	107.33333333	3	0	0	0.62758152	false	0	K55.1	0	0.44722222
2.48845109	0.0	0.4018564	1.0	8	3	false	F03.X	259.375	8	0	0	0.70230978	false	0	F03.X	0	0.34815436
2.4388587	0.0	0.41002786	1.0	3	3	false	S75.0	449.66666667	3	0	0	0.71222826	false	0	S75.0	0	0.54637505
2.67527174	0.0	0.3737938	1.0	3	4	false	I69.3	319.0	3	0	0	0.66494565	false	0	I69.3	0	0.65773196
2.67798913	0.0	0.37341451	1.0	3	4	false	G45.3	297.0	3	0	0	0.66440217	false	0	G45.3	0	0.61618257
2.44021739	0.0	0.40979955	1.0	3	3	false	M31.5	453.0	3	0	0	0.71195652	false	0	M31.5	0	0.55176614
2.671875	4.02E-6	0.37426901	0.8	5	4	false	K63.1	155.8	5	0	0	0.665625	false	0	K63.1	162	0.32190083
2.72622283	0.0	0.36680787	1.0	3	4	false	F05.9	182.66666667	3	0	0	0.65475543	false	0	F05.9	0	0.44552846
2.57133152	0.0	0.38890357	1.0	2	4	false	E10.5	344.0	2	0	0	0.6857337	false	0	E10.5	0	0.54258675
2.66847826	0.0	0.37474542	1.0	3	4	false	I48.0	261.33333333	3	0	0	0.66630435	false	0	I48.0	0	0.5258216
2.49524457	0.0	0.40076232	1.0	3	3	false	I63.2	429.33333333	3	0	0	0.70095109	false	0	I63.2	0	0.58018018
2.45040761	0.0	0.40809537	1.0	3	3	false	I51.6	470.33333333	3	0	0	0.70991848	false	0	I51.6	0	0.58354012
2.765625	0.0	0.36158192	1.0	4	4	false	F05.8	195.5	4	0	0	0.646875	false	0	F05.8	0	0.54155125
2.44157609	0.0	0.40957151	1.0	3	3	false	E71.X	528.66666667	3	0	0	0.71168478	false	0	E71.X	0	0.64550265
2.359375	0.0	0.42384106	1.0	3	3	false	H81.9	633.33333333	3	0	0	0.728125	false	0	H81.9	0	0.67375887
2.89673913	0.0	0.34521576	1.0	4	4	false	R02.X	61.25	4	0	0	0.62065217	false	0	R02.X	0	0.35
2.83695652	0.0	0.35249042	1.0	3	4	false	Y60.8	167.33333333	3	0	0	0.6326087	false	0	Y60.8	0	0.61975309
2.86005435	0.0	0.34964371	1.0	3	4	false	B34.8	117.66666667	3	0	0	0.62798913	false	0	B34.8	0	0.47831978
2.69972826	0.0	0.37040765	1.0	3	4	false	I48.5	239.33333333	3	0	0	0.66005435	false	0	I48.5	0	0.53067258
2.68002717	0.0	0.37313054	1.0	3	4	false	G51.0	313.33333333	3	0	0	0.66399457	false	0	G51.0	0	0.65414057
2.84782609	0.0	0.35114504	1.0	3	4	false	J15.5	126.0	3	0	0	0.63043478	false	0	J15.5	0	0.52941176
2.4701087	0.0	0.40484048	1.0	4	4	false	H35.3	272.25	4	0	0	0.70597826	false	0	H35.3	0	0.3503861
2.59782609	0.0	0.38493724	1.0	4	4	false	S06.5	290.25	4	0	0	0.68043478	false	0	S06.5	0	0.49111675
2.60529891	0.0	0.38383312	1.0	4	4	false	L51.2	286.0	4	0	0	0.67894022	false	0	L51.2	0	0.48888889
