# Supplementary material for: Comorbidity Networks in Cardiovascular Diseases
Source: Front Physiol. 2020 Aug 28;11:1009. doi: 10.3389/fphys.2020.01009 (PMC7485389; doi:10.3389/fphys.2020.01009)
Supplement: Supplementary file 3 [file Data_Sheet_3.ZIP]

Archive with 22 entries (21 files):
- Supp_Figures_1_Network_Visualizations/
- __MACOSX/._Supp_Figures_1_Network_Visualizations
- Supp_Figures_1_Network_Visualizations/FIGnet_71_80.pdf
- __MACOSX/Supp_Figures_1_Network_Visualizations/._FIGnet_71_80.pdf
- Supp_Figures_1_Network_Visualizations/FIGnet_0_10.pdf
- __MACOSX/Supp_Figures_1_Network_Visualizations/._FIGnet_0_10.pdf
- Supp_Figures_1_Network_Visualizations/FIGnet_41_50.pdf
- __MACOSX/Supp_Figures_1_Network_Visualizations/._FIGnet_41_50.pdf
- Supp_Figures_1_Network_Visualizations/FIGnet_90_100.pdf
- __MACOSX/Supp_Figures_1_Network_Visualizations/._FIGnet_90_100.pdf
- Supp_Figures_1_Network_Visualizations/FIGnet_51_60.pdf
- __MACOSX/Supp_Figures_1_Network_Visualizations/._FIGnet_51_60.pdf
- Supp_Figures_1_Network_Visualizations/FIGnet_21_30.pdf
- __MACOSX/Supp_Figures_1_Network_Visualizations/._FIGnet_21_30.pdf
- Supp_Figures_1_Network_Visualizations/FIGnet_81_90.pdf
- __MACOSX/Supp_Figures_1_Network_Visualizations/._FIGnet_81_90.pdf
- Supp_Figures_1_Network_Visualizations/FIGnet_11_20.pdf
- __MACOSX/Supp_Figures_1_Network_Visualizations/._FIGnet_11_20.pdf
- Supp_Figures_1_Network_Visualizations/FIGnet_61_70.pdf
- __MACOSX/Supp_Figures_1_Network_Visualizations/._FIGnet_61_70.pdf
- Supp_Figures_1_Network_Visualizations/FIGnet_31_40.pdf
- __MACOSX/Supp_Figures_1_Network_Visualizations/._FIGnet_31_40.pdf
